# Supplementary material for: Composition of Metallic Elements and Size Distribution of Fine and Ultrafine Particles in a Steelmaking Factory
Source: Int J Environ Res Public Health. 2018 Jun 7;15(6):1192. doi: 10.3390/ijerph15061192 (PMC6025616; doi:10.3390/ijerph15061192)
Supplement: Supplementary file 1 [file ijerph-15-01192-s001.zip]

Archive with 4 entries (4 files):
- Chemical characterization of particles collected by ELPI.pdf
- data of sampling continuous casting.xlsm
- data of sampling ladle furnace.xlsm
- data of sampling outside plant.xlsm
