# Supplementary material for: Composition of Metallic Elements and Size Distribution of Fine and Ultrafine Particles in a Steelmaking Factory
Source: Int J Environ Res Public Health. 2018 Jun 7;15(6):1192. doi: 10.3390/ijerph15061192 (PMC6025616; doi:10.3390/ijerph15061192)
Supplement: Supplementary file 1 [file ijerph-15-01192-s001.zip › data of sampling continuous casting.xlsm]

## Sheet: info
				ELPI MEASUREMENT												Measurement info sheet for ELPI+VI 1.0 data
Description	1.01
Location	Dekati
Date	25/02/2015
Operator	NN
Start time	2015-02-25 12:08:48
Stop time	2015-02-25 13:33:34
Samples	506
Datafile	elpi_20150225_134840.dat
Charger efficiency function
Mult1	2.1395	Mult2	2.1395	Mult3	2.1395
Exp1	1.321	Exp2	1.321	Exp3	1.321
Limit1	0.0239	Limit2	10
Impactor type
Impactor	10025		TRUE					Density	1
Flowrate	9.94		TRUE		FALSE			Dilution	1
Impactor properties		1	2	3	4	5	6	7	8	9	10	11	12	13	14	15
Aerodynamic	D 50% [µm]	0.006	0.017	0.028	0.0555	0.0937	0.156	0.262	0.381	0.612	0.947	1.6	2.39	3.99	6.67	9.9
	Cc	37.1057	13.4843	8.43628	4.59721	3.03382	2.1587	1.65761	1.44235	1.27229	1.17564	1.10395	1.06959	1.04168	1.02493	1.0168
	AerodynDi	0.0100995	0.0218174	0.0394208	0.0721135	0.120902	0.202168	0.315946	0.482879	0.761291	1.23093	1.95551	3.08806	5.15881	8.12607
Stokes	D 50% [µm]	0.006	0.017	0.028	0.0555	0.0937	0.156	0.262	0.381	0.612	0.947	1.6	2.39	3.99	6.67	9.9
	Cc	37.1057	13.4843	8.43628	4.59721	3.03382	2.1587	1.65761	1.44235	1.27229	1.17564	1.10395	1.06959	1.04168	1.02493	1.0168
	StkDi	0.0100995	0.0218174	0.0394208	0.0721135	0.120902	0.202168	0.315946	0.482879	0.761291	1.23093	1.95551	3.08806	5.15881	8.12607
D i [µm]		0.0100995	0.0218174	0.0394208	0.0721135	0.120902	0.202168	0.315946	0.482879	0.761291	1.23093	1.95551	3.08806	5.15881	8.12607
dlogDp		0.452298	0.216709	0.297135	0.227447	0.221385	0.225177	0.162624	0.205826	0.189599	0.22777	0.174278	0.222575	0.223153	0.171509
X , fAcc		0.00491337	0.0135912	0.0296929	0.0659384	0.130494	0.257363	0.464181	0.812922	1.48329	2.79833	5.15765	9.43133	18.577	33.8572
		0.006	0.017	0.028	0.0555	0.0937	0.156	0.262	0.381	0.612	0.947	1.6	2.39	3.99	6.67	9.9
Conversion vectors		1	2	3	4	5	6	7	8	9	10	11	12	13	14
Current dI/dlogDp [fA]		2.21093	4.61448	3.36547	4.39664	4.51702	4.44096	6.14917	4.85846	5.2743	4.39039	5.73796	4.49287	4.48123	5.83059
Number dN/dlogDp [1/cm³]		449.983	339.52	113.343	66.678	34.6147	17.2556	13.2473	5.97654	3.5558	1.56893	1.11252	0.476377	0.241224	0.172211
Diameter dD/dlogDp [µm/cm³]		4.54461	7.40744	4.46807	4.80838	4.18497	3.48854	4.18545	2.88595	2.707	1.93125	2.17553	1.47108	1.24443	1.3994
Area dA/dlogDp [µm²/cm³]		0.144194	0.507717	0.553344	1.08934	1.58955	2.21568	4.15437	4.378	6.47424	7.46834	13.3651	14.2716	20.1683	35.725
Volume dV/dlogDp [µm³/cm³]		0.000242714	0.00184618	0.00363554	0.0130927	0.0320299	0.0746567	0.218759	0.352341	0.821464	1.53217	4.35593	7.34523	17.3407	48.384
Mass dM/dlogDp [mg/m³]		2.42714e-07	1.84618e-06	3.63554e-06	1.30927e-05	3.20299e-05	7.46567e-05	0.000218759	0.000352341	0.000821464	0.00153217	0.00435593	0.00734523	0.0173407	0.048384
Current I [fA]		1	1	1	1	1	1	1	1	1	1	1	1	1	1
Number N [1/cm³]		203.526	73.577	33.6781	15.1657	7.66317	3.88557	2.15433	1.23013	0.674175	0.357356	0.193887	0.10603	0.0538299	0.0295358
Diameter D [µm/cm³]		2.05552	1.60526	1.32762	1.09365	0.92649	0.785538	0.680653	0.594004	0.513244	0.439882	0.379147	0.327425	0.277698	0.24001
Area A [µm²/cm³]		0.0652185	0.110027	0.164418	0.247767	0.351903	0.498919	0.675598	0.901109	1.22751	1.70106	2.32925	3.17649	4.50062	6.12717
Volume V [µm³/cm³]		0.000109779	0.000400084	0.00108025	0.00297789	0.00709093	0.0168109	0.0355754	0.0725211	0.155748	0.348983	0.759143	1.63486	3.86964	8.2983
Mass M [mg/m³]		1.09779e-07	4.00084e-07	1.08025e-06	2.97789e-06	7.09093e-06	1.68109e-05	3.55754e-05	7.25211e-05	0.000155748	0.000348983	0.000759143	0.00163486	0.00386964	0.0082983
		1	2	3	4	5	6	7	8	9	10	11	12	13	14
Aerodynamic	D 50% [µm]	0.006	0.017	0.028	0.0555	0.0937	0.156	0.262	0.381	0.612	0.947	1.6	2.39	3.99	6.67	9.9
	Cc	37.1057	13.4843	8.43628	4.59721	3.03382	2.1587	1.65761	1.44235	1.27229	1.17564	1.10395	1.06959	1.04168	1.02493	1.0168
	AerodynDi	0.0100995	0.0218174	0.0394208	0.0721135	0.120902	0.202168	0.315946	0.482879	0.761291	1.23093	1.95551	3.08806	5.15881	8.12607
Stokes	D 50% [µm]	0.006	0.017	0.028	0.0555	0.0937	0.156	0.262	0.381	0.612	0.947	1.6	2.39	3.99	6.67	9.9
	Cc	37.1057	13.4843	8.43628	4.59721	3.03382	2.1587	1.65761	1.44235	1.27229	1.17564	1.10395	1.06959	1.04168	1.02493	1.0168
	StkDi	0.0100995	0.0218174	0.0394208	0.0721135	0.120902	0.202168	0.315946	0.482879	0.761291	1.23093	1.95551	3.08806	5.15881	8.12607
D i [µm]		0.0100995	0.0218174	0.0394208	0.0721135	0.120902	0.202168	0.315946	0.482879	0.761291	1.23093	1.95551	3.08806	5.15881	8.12607
dlogDp		0.452298	0.216709	0.297135	0.227447	0.221385	0.225177	0.162624	0.205826	0.189599	0.22777	0.174278	0.222575	0.223153	0.171509
X , fAcc		0.00491337	0.0135912	0.0296929	0.0659384	0.130494	0.257363	0.464181	0.812922	1.48329	2.79833	5.15765	9.43133	18.577	33.8572
Current dI/dlogDp		2.02983	4.61448	3.36547	4.39664	4.51702	4.44096	6.14917	4.85846	5.2743	4.39039	5.73796	4.49287	4.48123	5.83059
Number dN/dlogDp [1/cm³]		389.284	302.01	101.419	60.1832	31.5443	15.8766	12.2745	5.5628	3.32061	1.46835	1.04269	0.446872	0.226431	0.161709
Diameter dD/dlogDp [µm/cm³]		4.11251	7.19969	4.349	4.69012	4.09157	3.41864	4.10858	2.83607	2.66236	1.90041	2.14153	1.4484	1.22544	1.37817
Area dA/dlogDp [µm²/cm³]		0.136489	0.539206	0.585879	1.14826	1.66728	2.3126	4.32048	4.54245	6.70603	7.72706	13.8179	14.7484	20.8352	36.8993
Volume dV/dlogDp [µm³/cm³]		0.000240318	0.00214237	0.00418722	0.0149141	0.0360436	0.0829937	0.241029	0.385978	0.896113	1.66678	4.72999	7.96705	18.7933	52.4123
Mass dM/dlogDp [mg/m³]		2.1869e-07	1.94956e-06	3.81037e-06	1.35719e-05	3.27996e-05	7.55243e-05	0.000219337	0.00035124	0.000815463	0.00151677	0.00430429	0.00725002	0.0171019	0.0476952
Current I [fA]		1	1	1	1	1	1	1	1	1	1	1	1	1	1
Number N [1/cm³]		191.782	65.4484	30.1352	13.6885	6.98343	3.57504	1.99612	1.14497	0.629583	0.334447	0.181718	0.0994626	0.0505287	0.0277347
Diameter D [µm/cm³]		2.02604	1.56024	1.29224	1.06675	0.905812	0.769799	0.668153	0.583739	0.504779	0.432857	0.373222	0.322378	0.27346	0.236368
Area A [µm²/cm³]		0.0672417	0.116851	0.174085	0.261169	0.369111	0.520743	0.702612	0.934957	1.27145	1.75999	2.40816	3.28262	4.64943	6.32857
Volume V [µm³/cm³]		0.000118394	0.000464272	0.00124417	0.00339217	0.0079795	0.0186882	0.0391971	0.0794445	0.169902	0.379644	0.824333	1.77327	4.19377	8.98919
Mass M [mg/m³]		1.07738e-07	4.22488e-07	1.1322e-06	3.08688e-06	7.26135e-06	1.70063e-05	3.56694e-05	7.22945e-05	0.000154611	0.000345476	0.000750143	0.00161367	0.00381633	0.00818017
D50		0.006	0.017	0.028	0.0555	0.0937	0.156	0.262	0.381	0.612	0.947	1.6	2.39	3.99	6.67	9.9
Aerodyn Di (no 0 stage)		0.0201427	0.0218174	0.0394208	0.0721135	0.120902	0.202168	0.315946	0.482879	0.761291	1.23093	1.95551	3.08806	5.15881	8.12607
Aerodyn Di (with 0 stage)		0.0100995	0.0218174	0.0394208	0.0721135	0.120902	0.202168	0.315946	0.482879	0.761291	1.23093	1.95551	3.08806	5.15881	8.12607
Stokes Di (no 0 stage)		0.0201427	0.0218174	0.0394208	0.0721135	0.120902	0.202168	0.315946	0.482879	0.761291	1.23093	1.95551	3.08806	5.15881	8.12607
Stokes Di (with 0 stage)		0.0100995	0.0218174	0.0394208	0.0721135	0.120902	0.202168	0.315946	0.482879	0.761291	1.23093	1.95551	3.08806	5.15881	8.12607

## Sheet: current
							Date	25/02/2015		Filename	elpi_20150225_134840.dat																7	16380	0
		Current value sheet					Time	2015-02-25 12:08:48		Note	1.01
		Ch1	Ch2	Ch3	Ch4	Ch5	Ch6	Ch7	Ch8	Ch9	Ch10	Ch11	Ch12	Ch13	Ch14	MISC																	CAL	1	2	3	4	5	6	7	8	9	10	11	12	13	14	CON
		0.006	0.017	0.028	0.0555	0.0937	0.156	0.262	0.381	0.612	0.947	1.6	2.39	3.99	6.67		Chgr I	Chgr U	Trap U	P_Low	P_Amb	Aux1	Aux2	Aux3	Aux4	Aux5	Aux6	T1	T2	T3	T4	Res.
Time	Status	Raw current values																				Aux channels											Calculated values from datafile															Concentration
2015-02-25 12:08:48	RAW/CbTLsfpAvzfff	435.1	740.6	1310	1610	2479	3018	1847	1288	870.7	559.1	500.2	382.8	375.1	392.1	MISC	1.015	4034	19.99	39.06	994.3	0.01671	0.01633	0.01633	0.01648	0.0164	0.0164	23.14	517.2	22.21	38.42	0	CAL	1058	899.5	1380	1614	2457	2959	1739	1179	762.3	476	415.9	296	286.2	284.8	CON	15810
2015-02-25 12:08:58	RAW/CbTLsfpAvzfff	614	1054	1809	1863	2666	3062	1843	1389	1029	700.1	650.2	500.2	492.2	523.6	MISC	1.007	3822	19.99	39.59	996.2	0.01648	0.0164	0.01633	0.01625	0.01656	0.01648	23.45	517.4	22.26	38.42	0	CAL	1496	1281	1903	1847	2614	2965	1693	1242	886.4	590.1	538.2	384	373	380.6	CON	18190
2015-02-25 12:09:08	RAW/CbTLsfpAvzfff	556.4	960.9	1720	1728	2383	2702	1628	1227	895.8	598.5	548	406.8	383.7	375.9	MISC	1.011	3887	19.99	39.39	994.2	0.01656	0.01625	0.01625	0.01656	0.0164	0.01648	23.21	517.3	22.28	38.83	0	CAL	1354	1168	1814	1714	2334	2611	1491	1093	765.5	498.5	446.2	301.3	275.7	246.3	CON	16110
2015-02-25 12:09:18	RAW/CbTLsfpAvzfff	461.8	808.6	1480	1516	2102	2436	1525	1136	809.1	539	492.1	380.4	370.7	391	MISC	1.011	3806	19.99	39.06	996.2	0.01656	0.01648	0.0164	0.0164	0.01633	0.01656	23.45	517.4	22.33	38.83	0	CAL	1122	983.5	1563	1509	2063	2362	1410	1024	698.7	454.4	406	291.5	279.7	281.7	CON	14450
2015-02-25 12:09:28	RAW/CbTLsfpAvzfff	411.3	733.8	1375	1389	1906	2212	1385	1025	721.3	471.6	425.9	315.3	293.8	295.9	MISC	1.01	3854	19.99	38.74	993.3	0.01663	0.01633	0.0164	0.01633	0.0164	0.01656	23.06	517.5	22.36	38.83	0	CAL	998.5	893.2	1454	1383	1872	2146	1282	923	621.5	395.3	348.4	235.3	212	197.7	CON	12960
2015-02-25 12:09:38	RAW/CbTLsfpAvzfff	406.2	676	1284	1309	1790	2075	1301	970.1	687.6	458.2	409.5	311.3	303.7	307.6	MISC	1.017	3747	19.99	39.39	994.2	0.01663	0.01633	0.0164	0.01648	0.0164	0.01633	22.97	517.4	22.4	39.24	0	CAL	985.4	819.6	1356	1302	1755	2010	1202	872.8	592.4	385.3	335.3	234.5	225.2	213.6	CON	12290
2015-02-25 12:09:48	RAW/CbTLsfpAvzfff	411.1	678.7	1288	1393	1921	2166	1334	985.9	700.7	466	422.9	318.8	306.9	320.2	MISC	1.029	3767	19.99	38.74	997.2	0.01663	0.01633	0.01648	0.01648	0.01656	0.01648	22.99	517.5	22.44	39.24	0	CAL	997.7	822.6	1359	1390	1889	2101	1233	886.6	603.5	391.6	347.2	240.6	226.9	224.3	CON	12710
2015-02-25 12:09:58	RAW/CbTLsfpAvzfff	436.5	701.5	1364	1709	2471	2586	1433	1051	758.2	517.4	470.6	362.6	355.5	380.1	MISC	1.006	3816	19.99	38.74	995.2	0.01678	0.0164	0.01633	0.01633	0.01648	0.01648	22.56	517.5	22.45	38.83	0	CAL	1061	849.2	1441	1719	2449	2519	1322	942	651.3	435.7	387.7	277.1	268	274.8	CON	14600
2015-02-25 12:10:08	RAW/CbTLsfpAvzfff	452.7	743.3	1592	2339	3518	3432	1676	1203	858	585.9	532.7	401.1	390.3	416.2	MISC	1.022	3734	19.99	39.06	994.1	0.01656	0.0161	0.0164	0.0164	0.01633	0.01648	22.98	517.7	22.45	38.83	0	CAL	1104	901.4	1690	2378	3519	3366	1551	1078	734.7	492.1	438	304.2	291	295.4	CON	18140
2015-02-25 12:10:18	RAW/CbTLsfpAvzfff	390.3	667.5	1384	1916	3014	3030	1474	1020	709.9	471.4	424	310.9	293.6	289.6	MISC	1.034	3873	19.99	39.43	993.3	0.01648	0.01648	0.01633	0.0164	0.01625	0.01633	23.05	517.8	22.5	39.24	0	CAL	949.6	811	1469	1942	3013	2973	1367	912.6	603.4	390.7	342.5	227.6	208.3	186.1	CON	15400
2015-02-25 12:10:28	RAW/CbTLsfpAvzfff	387.8	614.5	1197	1563	2366	2450	1285	909.5	640.5	432.4	388.5	293.6	281.9	291.8	MISC	1.013	3822	19.99	39.08	996.2	0.01656	0.01648	0.01648	0.01633	0.0164	0.01648	22.63	517.7	22.53	38.42	0	CAL	941.4	742.9	1264	1574	2352	2392	1186	811.7	544.6	359.3	314.5	217.3	204	198	CON	13100
2015-02-25 12:10:38	RAW/CbTLsfpAvzfff	470.2	595.4	1126	1460	2132	2271	1266	910.3	630.4	421.2	379.9	287.8	278.9	296.5	MISC	1.013	3846	19.99	39.06	994.2	0.01663	0.01656	0.01656	0.01633	0.01633	0.0164	22.92	517.7	22.55	38.83	0	CAL	1141	708.9	1176	1458	2103	2203	1159	806.1	529.3	343.5	300.9	205.4	194.8	196.3	CON	12520
2015-02-25 12:10:48	RAW/CbTLsfpAvzfff	565.3	688.9	1477	2056	3035	3185	1675	1186	815.8	556.6	502.2	390.3	391.8	432.7	MISC	1.011	3798	19.99	38.74	995.2	0.01663	0.01663	0.01648	0.01656	0.0164	0.0164	22.93	517.7	22.59	38.83	0	CAL	1377	818.4	1552	2070	3012	3107	1542	1055	687.7	458.2	402.4	286.5	285.6	305.3	CON	16960
2015-02-25 12:10:58	RAW/CbTLsfpAvzfff	588.9	727	1650	2327	3539	3744	1927	1318	878.3	571.2	510.8	375.5	353.8	367.3	MISC	1.009	3844	19.99	39.39	994.3	0.01648	0.01633	0.01625	0.0164	0.0164	0.01633	23.35	518.1	22.63	39.24	0	CAL	1437	864.8	1740	2349	3523	3665	1784	1175	739	464.3	402.6	263.5	239	229	CON	18880
2015-02-25 12:11:08	RAW/CbTLsfpAvzfff	376.5	546.4	1135	1367	1971	2094	1133	797.6	551.5	367.6	333.3	247.9	230.6	224.6	MISC	1.012	3816	19.99	38.74	994.2	0.0164	0.01656	0.01633	0.01648	0.01633	0.01648	22.66	518	22.66	38.83	0	CAL	912.9	656.8	1198	1371	1950	2037	1040	707	463.2	300.3	265	177.3	158.4	138.2	CON	11380
2015-02-25 12:11:18	RAW/CbTLsfpAvzfff	329.3	520.6	996.7	1070	1494	1601	927.6	678.6	496.8	339.5	311.8	227.6	216.3	219.7	MISC	1.02	3873	19.99	39.06	997.2	0.01656	0.01648	0.0164	0.01648	0.01648	0.01633	22.58	517.8	22.69	38.83	0	CAL	797	629	1051	1066	1468	1549	847.3	600.7	421.2	281.7	253	166.8	154.2	145.6	CON	9430
2015-02-25 12:11:28	RAW/CbTLsfpAvzfff	409.8	681.6	1323	1474	2319	2450	1236	896.4	675.8	475.5	436.5	332.7	324.6	350.7	MISC	0.9981	3842	19.99	39.72	994.2	0.01648	0.01648	0.01633	0.0164	0.0164	0.01633	22.21	517.9	22.72	39.65	0	CAL	995.1	826.6	1398	1475	2298	2388	1131	793.6	575.5	399.1	358.9	252.6	242.8	252.2	CON	13390
2015-02-25 12:11:38	RAW/CbTLsfpAvzfff	356.4	600.2	1135	1274	1937	2049	1060	760.1	558.5	385.1	348.9	257.8	244.5	243.6	MISC	1.009	3818	19.99	39.02	996.2	0.01648	0.01633	0.0164	0.01648	0.0164	0.01648	22.29	518.2	22.75	39.65	0	CAL	863.9	728.1	1199	1274	1916	1994	969.2	671.3	472	319.3	282	188.8	174.1	159.1	CON	11210
2015-02-25 12:11:48	RAW/CbTLsfpAvzfff	395.6	628.9	1196	1374	2101	2230	1169	832.9	615.6	432.9	390.9	300.2	299.5	316.3	MISC	1.013	3882	19.99	39.06	994.2	0.01663	0.01625	0.01625	0.01633	0.01648	0.01648	21.96	518.2	22.76	39.24	0	CAL	959.7	760.4	1261	1374	2078	2170	1071	736.4	521.7	361.2	318.1	225	222.6	224.1	CON	12280
2015-02-25 12:11:58	RAW/CbTLsfpAvzfff	420.5	695.8	1475	2134	3709	3765	1663	1114	800.1	560	504.7	385	388.3	421.9	MISC	1.007	3802	19.99	38.74	995.2	0.01648	0.0164	0.01633	0.0164	0.01633	0.0164	21.57	518.2	22.78	39.24	0	CAL	1025	844.1	1566	2167	3723	3711	1544	994.8	682.2	470.6	414.6	293	294	307	CON	18040
2015-02-25 12:12:08	RAW/CbTLsfpAvzfff	334.5	607.4	1339	2041	3536	3489	1537	1023	711	495	447.6	340.8	342.7	389.6	MISC	1.003	3767	19.99	39.06	995.2	0.01656	0.01648	0.01625	0.01633	0.0164	0.01656	21.51	518.3	22.81	40.06	0	CAL	814.8	740.7	1427	2083	3559	3447	1436	919.7	608	417.3	369.5	261.6	261.6	290.1	CON	16630
2015-02-25 12:12:18	RAW/CbTLsfpAvzfff	468.6	889.1	2083	3227	5755	5505	2238	1471	1023	684.9	615.9	443.8	408.3	416	MISC	1.013	3668	19.99	38.74	994.3	0.01648	0.01625	0.01633	0.01648	0.01648	0.0164	21.53	518.4	22.84	39.24	0	CAL	1150	1088	2229	3303	5807	5448	2085	1314	866.6	566.7	497.6	324.3	285.2	263.9	CON	25230
2015-02-25 12:12:28	RAW/CbTLsfpAvzfff	440.6	860.8	1642	1884	2997	2900	1400	1030	793.9	558.2	520.6	388.8	370.6	378.8	MISC	1.008	3669	19.99	39.71	995.2	0.01648	0.01633	0.01633	0.01656	0.01633	0.01648	21.75	518.6	22.86	40.87	0	CAL	1072	1053	1743	1895	2982	2827	1277	909.5	675.5	468.3	429.5	295.6	275	263	CON	16170
2015-02-25 12:12:38	RAW/CbTLsfpAvzfff	471.2	737.9	1352	1541	2269	2285	1221	881.2	655.9	455.5	420.5	316.2	299.1	305.9	MISC	1.002	3652	19.99	38.41	992.3	0.01656	0.01648	0.01648	0.01633	0.0164	0.01656	22.02	518.6	22.89	40.06	0	CAL	1144	891.6	1422	1536	2237	2210	1106	769.5	547.7	372.7	336.3	229	209.9	199.3	CON	13210
2015-02-25 12:12:48	RAW/CbTLsfpAvzfff	431.8	695.5	1244	1321	1886	1906	1032	772.3	595.7	424	393.8	295.9	285.3	296.7	MISC	1.005	3667	19.99	38.41	994.8	0.01656	0.01633	0.01633	0.01633	0.0164	0.01648	22.37	518.4	22.92	39.65	0	CAL	1047	841.6	1308	1312	1851	1835	926.4	671.3	498.2	349.4	317.8	217.1	204.8	200.7	CON	11580
2015-02-25 12:12:58	RAW/CbTLsfpAvzfff	417.1	729.6	1294	1289	1756	1771	962.2	760.1	608.7	441.6	413.9	313.9	305.1	307.1	MISC	1.008	3761	19.99	39.06	995.2	0.01663	0.01648	0.01633	0.01656	0.01625	0.01648	22.26	518.6	22.94	40.46	0	CAL	1011	886.9	1363	1278	1718	1699	857.7	660.6	512.6	368.2	339.1	236.4	225.9	212.5	CON	11370
2015-02-25 12:13:08	RAW/CbTLsfpAvzfff	449.1	775	1381	1323	1747	1729	959.4	786.2	649.6	468.8	446.7	337.6	324.8	327.1	MISC	1.007	3673	19.99	38.74	994.2	0.0164	0.01633	0.01633	0.01633	0.01648	0.01648	22.35	518.7	22.98	40.06	0	CAL	1089	941.4	1456	1308	1702	1650	848	680.8	548.1	391.1	367.4	255.3	240.7	226.8	CON	11700
2015-02-25 12:13:18	RAW/CbTLsfpAvzfff	364.3	640.9	1128	1134	1513	1511	849.3	675.4	540.7	392.2	373.3	286.8	278.7	286.9	MISC	1.029	3730	19.99	39.39	993.3	0.01648	0.0164	0.01633	0.01633	0.0164	0.01656	22.11	518.5	23.02	39.65	0	CAL	882.1	779	1189	1125	1479	1447	758.2	588.7	457	328.3	308.1	219.3	209.8	204.7	CON	9975
2015-02-25 12:13:28	RAW/CbTLsfpAvzfff	457	743.7	1235	1255	1637	1643	945.8	754	602.2	436.6	416.4	321	312.1	320.9	MISC	1.006	3630	19.99	39.39	994.2	0.01648	0.0164	0.01648	0.01648	0.01648	0.0164	21.8	518.6	23.04	39.65	0	CAL	1108	900.3	1294	1238	1591	1565	837	651	503.3	360.8	338.9	240.3	229.6	223	CON	11080
2015-02-25 12:13:38	RAW/CbTLsfpAvzfff	385.5	653.9	1136	1250	1673	1659	940.1	733.7	573.7	416.5	397.9	307.8	308.2	322.8	MISC	1.013	3594	19.99	39.15	995.2	0.01648	0.01633	0.01633	0.0164	0.0164	0.0164	22.58	518.7	23.07	39.24	0	CAL	934	793.5	1195	1244	1639	1593	844.7	642.4	485.4	349	329.2	236.5	235.5	235.9	CON	10760
2015-02-25 12:13:48	RAW/CbTLsfpAvzfff	392.6	720.1	1326	1605	2183	1994	1018	803	638.5	460.8	440.2	332.8	322.1	324.6	MISC	1.005	3608	19.99	39.06	998.2	0.01663	0.01633	0.0164	0.0164	0.0164	0.01648	23.16	519	23.1	40.06	0	CAL	952.9	877.7	1403	1613	2158	1925	912.5	702	540.4	386.1	364.4	254.8	242.3	228.7	CON	12560
2015-02-25 12:13:58	RAW/CbTLsfpAvzfff	330.6	625.7	1205	1349	1761	1689	915.9	718.2	563.7	408.4	385.7	294.5	286.3	295.1	MISC	1.024	3627	19.99	39.07	995.2	0.01648	0.01648	0.0164	0.0164	0.01648	0.01648	23.08	518.9	23.14	39.65	0	CAL	801	763.6	1278	1354	1736	1630	826.7	632.3	480	344.8	321.2	228.2	218.5	213.6	CON	10830
2015-02-25 12:14:08	RAW/CbTLsfpAvzfff	317.2	655.3	1310	1480	1910	1843	1018	780.5	603.9	434.6	407.9	316.3	311.7	322.9	MISC	1.022	3645	19.99	38.74	993.3	0.01663	0.0164	0.01648	0.01656	0.0164	0.0164	22.73	518.8	23.16	38.83	0	CAL	769.2	803.2	1394	1492	1888	1785	927.3	692.6	517.6	369.4	341.8	248.7	242.6	239.3	CON	11710
2015-02-25 12:14:18	RAW/CbTLsfpAvzfff	382.2	983.6	2687	3325	4078	4006	2065	1418	1028	738.7	670.5	529.1	552.7	638.7	MISC	1.022	3675	19.99	39.06	993.3	0.01648	0.01625	0.01648	0.0164	0.01633	0.01648	22.97	518.8	23.17	40.46	0	CAL	936.6	1220	2903	3407	4080	3931	1923	1273	881.6	629.4	560.7	419.4	439.3	497.6	CON	23100
2015-02-25 12:14:28	RAW/CbTLsfpAvzfff	373.5	1008	2997	3954	5048	4939	2406	1489	991.9	657.4	580.1	418.8	397.5	410.6	MISC	1.02	3626	19.99	38.77	996.2	0.01663	0.01633	0.01633	0.01648	0.01625	0.01648	22.64	518.9	23.17	40.06	0	CAL	916.8	1253	3246	4067	5072	4869	2253	1330	831.4	537.9	460.8	300.6	275.4	257.9	CON	25670
2015-02-25 12:14:38	RAW/CbTLsfpAvzfff	362.6	967.7	2791	3809	5001	4841	2372	1496	1011	687.9	611.9	457.9	446.1	486.8	MISC	1.012	3591	19.99	39.06	1004	0.01686	0.01625	0.01648	0.0164	0.0164	0.01648	22.69	518.8	23.22	40.06	0	CAL	889.3	1202	3021	3919	5029	4775	2225	1343	856.6	572.9	497.1	343.9	328.4	339.7	CON	25340
2015-02-25 12:14:48	RAW/CbTLsfpAvzfff	363.5	1027	3127	4229	5321	5101	2541	1571	1037	693.5	607.6	446.2	430.4	463.7	MISC	0.9981	3583	19.99	39.06	991.5	0.01656	0.01648	0.0164	0.01617	0.01648	0.01625	22.53	518.8	23.24	40.46	0	CAL	893.1	1279	3391	4356	5351	5030	2385	1408	871.5	570.8	485.2	325.2	305.3	306.9	CON	26960
2015-02-25 12:14:58	RAW/CbTLsfpAvzfff	279.8	767.4	2336	3209	4020	3819	1931	1186	775.1	511.9	449.1	325.3	301.4	311.9	MISC	1.02	3593	19.99	38.72	1005	0.01663	0.0164	0.01625	0.01648	0.01663	0.0164	22.64	518.9	23.28	40.06	0	CAL	683.6	953	2530	3304	4042	3765	1814	1064	651.2	420.2	357.7	234.9	208.3	195.5	CON	20220
2015-02-25 12:15:08	RAW/CbTLsfpavzfff	243.5	658.6	1939	2684	3389	3242	1644	1027	677.3	455.2	403.3	295.6	278.4	296.4	MISC	1.01	3604	19.99	47.5	996.2	0.01694	0.01572	0.01526	0.01518	0.01694	0.01686	22.3	519	23.32	40.87	0	CAL	593.4	816.9	2097	2762	3406	3195	1545	923.3	572.6	377.7	326	219	199.7	198.3	CON	17230
2015-02-25 12:15:18	RAW/CbTLsfpAvzfff	188.4	465.8	1260	1748	2226	2152	1137	727.2	489.5	340.9	309.8	232.7	222.1	238.7	MISC	1.013	3574	19.99	40.37	997.2	0.01732	0.01709	0.0161	0.01656	0.01671	0.01602	21.62	519.1	23.34	39.65	0	CAL	457	575.3	1358	1794	2233	2118	1068	655.7	417.6	287.5	256.4	179.5	167.6	171.3	CON	11740
2015-02-25 12:15:28	RAW/CbTLsfpAvzfff	207.2	416.5	990.6	1370	1761	1786	1080	685.3	444.4	305.4	283.7	215.9	208	219.7	MISC	1.007	3619	19.99	40.7	993.8	0.01717	0.01686	0.01732	0.01686	0.0164	0.01694	22.28	519.4	23.36	39.65	0	CAL	501.7	509.8	1060	1398	1759	1752	1017	620.9	380.1	257.2	235.2	166.9	158	158.6	CON	9974
2015-02-25 12:15:38	RAW/CbTLsfpAvzfff	203.1	398.7	920.3	1278	1674	1868	1422	874.9	484.5	317.6	286.1	221.6	221.6	238.9	MISC	1.007	3580	19.99	38.96	996.1	0.01701	0.01602	0.01671	0.01694	0.01648	0.01663	22.45	519.1	23.39	40.06	0	CAL	492	487.5	983.2	1303	1671	1838	1366	813.3	421.9	270.5	238.7	173.7	172.6	179.1	CON	10410
2015-02-25 12:15:48	RAW/CbTLsfpAvzfff	200.5	384.7	882.9	1228	1604	1875	1546	948.1	497.8	314.3	280.8	217.1	213.7	230.2	MISC	1.012	3598	19.99	40.04	996.2	0.01686	0.01648	0.01686	0.01694	0.01602	0.01625	21.57	519.1	23.41	40.46	0	CAL	485.6	469.8	942.6	1251	1601	1847	1493	888.4	436.5	268.1	234.4	170.1	165.7	171.5	CON	10420
2015-02-25 12:15:58	RAW/CbTLsfpAvzfff	211.3	393.9	905.9	1284	1685	2061	1845	1141	554.1	338.6	295.2	226.6	229.1	248.1	MISC	1.024	3638	19.99	38.41	1001	0.01656	0.01709	0.0161	0.01633	0.01633	0.01633	22.99	519.2	23.42	40.46	0	CAL	512.2	480.4	966.7	1308	1682	2033	1791	1079	489.3	289.7	246	176.8	178.2	186	CON	11420
2015-02-25 12:16:08	RAW/CbTLsfpavzfff	215.1	416	938.8	1350	1810	2285	2065	1263	604.9	360.5	312.2	232.3	228	247.1	MISC	1.016	3594	19.99	32.53	990.3	0.01709	0.01587	0.0164	0.0164	0.01701	0.01617	21.6	519.4	23.44	40.87	0	CAL	521.6	508.4	1002	1377	1809	2258	2010	1198	536.9	309.1	260.7	180.2	174.7	181.8	CON	12330
2015-02-25 12:16:18	RAW/CbTLsfpAvzfff	206.7	436.2	936.8	1344	1838	2338	2083	1278	618.3	373.2	309.9	230.8	229.9	250.8	MISC	1.022	3603	19.99	39.78	986.5	0.01678	0.01648	0.01656	0.01656	0.01625	0.01656	21.94	519.1	23.47	40.46	0	CAL	501.5	535.3	1000	1371	1838	2313	2028	1213	550.5	322	258.6	179	176.9	185.8	CON	12470
2015-02-25 12:16:28	RAW/CbTLsfpAvzfff	235.6	458.5	959.6	1383	1910	2390	2087	1316	683.9	417.5	351.9	258.5	252.4	271.2	MISC	1.009	3576	19.99	39.72	991.3	0.01648	0.01633	0.01633	0.0164	0.01648	0.0164	22.7	519.7	23.49	41.28	0	CAL	571.8	560.5	1022	1408	1908	2361	2027	1247	611.8	362.8	296.9	202.7	195.3	201.4	CON	12970
2015-02-25 12:16:38	RAW/CbTLsfpAvzfff	264.9	522.3	1074	1532	2098	2557	2100	1332	736.9	459.3	383.3	283.8	276.4	293.2	MISC	1.017	3493	19.99	39.06	995.2	0.01633	0.0164	0.01656	0.01648	0.01656	0.0164	22.58	519.6	23.51	40.46	0	CAL	643.4	639.1	1144	1559	2094	2522	2031	1254	656.7	398.5	322.1	221.7	212.8	215.5	CON	13910
2015-02-25 12:16:48	RAW/CbTLsfpAvzfff	284.6	579.8	1231	1728	2341	2752	2119	1334	763.6	481	415.1	309.5	291	312.1	MISC	1.015	3638	19.99	38.74	994.5	0.01656	0.01656	0.01617	0.01656	0.0164	0.0164	22.98	519.5	23.54	41.69	0	CAL	691.9	710.7	1313	1760	2337	2712	2041	1247	675.4	414.3	347.9	241.5	221.3	226.8	CON	14940
2015-02-25 12:16:58	RAW/CbTLsfpAvzfff	280.9	571.2	1279	1843	2405	2751	2062	1288	737.6	464.2	402.2	299.6	292.4	317	MISC	1.005	3624	19.99	38.93	995.2	0.01656	0.01648	0.01633	0.0164	0.0164	0.01648	22.67	519.3	23.56	40.87	0	CAL	683	700.1	1367	1881	2403	2710	1983	1201	648.6	396.9	334.6	231.3	222.4	231.2	CON	14990
2015-02-25 12:17:08	RAW/CbTLsfpAvzfff	261.9	634.6	1582	2407	3080	3378	2232	1370	815.4	525.1	444	340.1	338.9	370	MISC	1.006	3591	19.99	39.07	995.2	0.01656	0.01633	0.0164	0.0164	0.01656	0.01648	21.79	519.6	23.58	41.28	0	CAL	638.2	784	1703	2473	3092	3339	2143	1272	715	450	368.8	265	261.8	274.3	CON	17780
2015-02-25 12:17:18	RAW/CbTLsfpAvzfff	237.9	637.6	1638	2586	3346	3694	2269	1322	809.9	504.3	423.6	310.2	297.2	310.1	MISC	1.023	3603	19.99	39.06	994.2	0.01656	0.01625	0.01633	0.01648	0.01648	0.0164	20.94	519.5	23.61	40.06	0	CAL	580	790.8	1767	2664	3367	3661	2181	1223	708.2	428.5	348	235.1	220.2	213.9	CON	18390
2015-02-25 12:17:28	RAW/CbTLsfpAvzfff	234.8	606.2	1468	2336	3094	3462	2093	1239	777.2	498.6	418.6	311.3	295.9	320.8	MISC	1.027	3611	19.99	39.06	995.2	0.01656	0.0164	0.01633	0.01648	0.0164	0.0164	21.46	519.5	23.65	40.06	0	CAL	571.9	750.6	1580	2403	3111	3430	2009	1146	682.2	427.7	347.7	240.7	223.5	230.7	CON	17160
2015-02-25 12:17:38	RAW/CbTLsfpAvzfff	278.9	679.2	1504	2301	3036	3356	1990	1216	814.8	541.4	471.2	348.5	343.8	367.8	MISC	1.008	3648	19.99	38.82	993.3	0.01648	0.01656	0.01648	0.01648	0.0164	0.01648	22.31	519.8	23.68	40.87	0	CAL	679.2	839.2	1613	2358	3045	3315	1897	1117	714.1	465.7	395.4	272.5	265.7	271.3	CON	17250
2015-02-25 12:17:48	RAW/CbTLsfpAvzfff	290.7	688.2	1482	2247	2969	3238	1906	1177	804.4	525.5	461	337.7	321.4	338.2	MISC	1.032	3553	19.99	38.75	996.2	0.01656	0.01648	0.01648	0.01648	0.01656	0.0164	22.15	519.6	23.72	40.87	0	CAL	707.9	849.2	1587	2300	2975	3194	1812	1077	703.5	449.6	384.9	261.2	243	241.4	CON	16790
2015-02-25 12:17:58	RAW/CbTLsfpAvzfff	222.8	549.8	1250	1970	2643	2900	1724	1044	675.5	442	372.7	274.4	259.7	274	MISC	1.013	3593	19.99	38.74	994.2	0.01663	0.0164	0.01633	0.01648	0.01648	0.0164	22.47	519.6	23.73	40.46	0	CAL	541.5	679.3	1341	2022	2654	2868	1648	962.3	592	379.5	310.2	211.9	195.6	194.8	CON	14600
2015-02-25 12:18:08	RAW/CbTLsfpAvzfff	202.6	523.7	1211	1890	2528	2808	1653	984.6	643.4	423.1	356.5	274.6	260.9	280	MISC	1.018	3593	19.99	39.06	995.3	0.01656	0.01633	0.0164	0.01648	0.01648	0.01648	23.12	519.8	23.73	40.46	0	CAL	492.3	648.1	1302	1941	2540	2779	1582	907	564.4	364.2	297.6	215.8	200.7	205.4	CON	14040
2015-02-25 12:18:18	RAW/CbTLsfpAvzfff	237	633.1	1454	2215	2989	3277	1894	1132	769.2	506.9	434.8	331.1	316.9	349.2	MISC	1.016	3550	19.99	39.39	995.2	0.01648	0.0164	0.01648	0.0164	0.0164	0.01648	22.9	519.9	23.74	42.1	0	CAL	577	784.8	1563	2275	3003	3242	1809	1040	675.6	436.9	364.9	261.4	245.3	260.3	CON	16540
2015-02-25 12:18:28	RAW/CbTLsfpAvzfff	261.5	759.8	1845	2764	3682	4048	2245	1351	918.4	596.4	515.3	382.7	370.4	421.3	MISC	1.028	3547	19.99	39.06	994.2	0.01656	0.01633	0.0164	0.0164	0.01648	0.01648	23.21	519.9	23.77	40.46	0	CAL	638.5	945.2	1990	2843	3704	4010	2143	1241	805.6	512.2	431.2	299.3	284.6	314.1	CON	20160
2015-02-25 12:18:38	RAW/CbTLsfpAvzfff	339.5	1080	2952	4432	6109	6430	3348	2101	1477	925.8	761.4	571.8	568.3	653.3	MISC	1.014	3598	19.99	38.41	996.1	0.01663	0.01633	0.01633	0.01648	0.01648	0.01633	23.91	520.1	23.8	41.69	0	CAL	837	1350	3200	4575	6166	6382	3196	1934	1305	797.4	633.6	445.7	437.6	488.1	CON	31750
2015-02-25 12:18:48	RAW/CbTLsfpAvzfff	387.9	1244	3668	5525	7565	7782	3946	2658	1949	1136	877.5	642.5	625.4	693.2	MISC	1.017	3569	19.99	39.35	996.2	0.01648	0.01625	0.0164	0.01648	0.01656	0.01625	22.74	520.1	23.82	40.87	0	CAL	961.6	1558	3985	5712	7644	7726	3763	2458	1742	980.3	722.2	489.6	466.5	491.3	CON	38700
2015-02-25 12:18:58	RAW/CbTLsfpAvzfff	388	1261	3917	5929	7744	7681	4029	3010	2387	1284	913.9	649.3	608.9	662.5	MISC	1.015	3531	19.99	39.06	994.2	0.01656	0.0164	0.0164	0.01633	0.01633	0.0164	22.05	519.9	23.84	40.87	0	CAL	963.1	1580	4262	6136	7823	7618	3840	2805	2174	1122	753.1	491.2	444.3	453	CON	40460
2015-02-25 12:19:08	RAW/CbTLsfpAvzfff	345.2	1161	3915	5952	7361	7228	4041	3479	2962	1420	885.1	599	550.1	597.5	MISC	1.02	3596	19.99	38.74	995.1	0.01663	0.01656	0.01633	0.0164	0.01648	0.0164	20.93	519.9	23.88	41.28	0	CAL	856.8	1456	4266	6168	7435	7166	3863	3288	2760	1265	731.1	448.1	393	396.9	CON	40490
2015-02-25 12:19:18	RAW/CbTLsfpAvzfff	329.9	1121	3809	5935	7414	7298	4084	3579	3072	1446	886.5	598.8	519.5	571.4	MISC	1.039	3605	19.99	38.78	997.2	0.0164	0.01648	0.01625	0.0164	0.0164	0.01648	21.4	520.2	23.92	42.1	0	CAL	818.8	1406	4153	6153	7494	7242	3912	3393	2874	1294	735	450.6	365	374.1	CON	40660
2015-02-25 12:19:28	RAW/CbTLsfpAvzfff	276.7	897.3	2864	4519	5622	5547	3190	2727	2321	1092	668.7	438.6	388.8	392	MISC	1.023	3565	19.99	38.74	996.2	0.01648	0.0164	0.0164	0.01648	0.01633	0.0164	21.72	520.3	23.96	40.87	0	CAL	681.5	1122	3115	4679	5677	5499	3056	2582	2168	975.7	552.4	324.6	270.7	242	CON	30940
2015-02-25 12:19:38	RAW/CbTLsfpAvzfff	283.3	900.2	2833	4338	5303	5245	3021	2567	2201	1103	708.5	498.8	490.4	537.6	MISC	1.009	3555	19.99	38.74	994.2	0.01663	0.0164	0.0164	0.0164	0.0164	0.01648	21.45	520	23.97	41.28	0	CAL	697.2	1125	3079	4487	5348	5194	2887	2424	2051	989.1	594.6	387	374.5	390.7	CON	30030
2015-02-25 12:19:48	RAW/CbTLsfpAvzfff	340	1092	3261	4890	5810	5536	2988	2305	1849	1003	716.6	495.1	466.7	495.3	MISC	1.011	3601	19.99	38.74	993.4	0.01671	0.01633	0.01625	0.01617	0.0164	0.01648	21.75	519.9	23.98	41.28	0	CAL	837.8	1365	3542	5054	5851	5467	2829	2138	1676	872.4	586.7	367.2	334.2	327.8	CON	31250
2015-02-25 12:19:58	RAW/CbTLsfpAvzfff	332.9	1007	2766	4035	4819	4725	2595	1834	1386	784.2	583.9	403.6	364.2	374.5	MISC	1.003	3521	19.99	38.74	996.2	0.01663	0.01633	0.01633	0.0164	0.01633	0.01648	22.46	520.2	24.02	41.28	0	CAL	817.5	1256	2995	4159	4843	4660	2454	1685	1234	670.1	469.8	290.8	247.7	228.4	CON	26010
2015-02-25 12:20:08	RAW/CbTLsfpAvzfff	214.9	814.7	1864	2598	3141	3150	1826	1344	1022	593.5	457.5	308.7	286.7	279.7	MISC	1.026	3592	19.99	39.72	996.2	0.01663	0.01625	0.01633	0.0164	0.0164	0.01633	22.39	520.3	24.03	41.69	0	CAL	523.9	1021	2014	2671	3151	3104	1731	1244	919.8	516.9	380.9	233.1	209	182.5	CON	17900
2015-02-25 12:20:18	RAW/CbTLsfpAvzfff	174	626.7	1463	2071	2591	2650	1734	1491	1132	618.1	436.3	303.7	283.5	304.5	MISC	1.006	4142	19.99	39.39	995.2	0.01663	0.01633	0.01633	0.0164	0.01656	0.01656	22.38	520.2	24.05	42.1	0	CAL	423.3	783.7	1580	2129	2602	2616	1660	1413	1050	556.5	374.5	242.8	220.8	226.1	CON	15880
2015-02-25 12:20:28	RAW/CbTLsfpAvzfff	190.7	630.7	1656	2341	2799	2778	1721	1455	1087	607.8	442.2	312.8	297.7	322	MISC	1.014	3772	19.99	39.06	995.2	0.01648	0.01633	0.01648	0.0164	0.01648	0.01656	22.52	520.3	24.07	41.69	0	CAL	464.2	787	1792	2411	2810	2739	1640	1370	998.4	541.2	375.5	247	230	237.3	CON	16640
2015-02-25 12:20:38	RAW/CbTLsfpAvzfff	203.9	651.7	1648	2268	2820	2855	1729	1428	1080	605.8	446.6	310.4	286.3	303.5	MISC	1.018	3832	19.99	39.05	996.2	0.01656	0.0164	0.01625	0.01648	0.01633	0.01656	22.46	520.3	24.1	41.28	0	CAL	496.5	812.4	1781	2332	2831	2816	1645	1341	989.8	537.8	378.5	243	217.1	217.1	CON	16640
2015-02-25 12:20:48	RAW/CbTLsfpAvzfff	187.8	567.1	1415	1899	2441	2541	1546	1224	907.5	516.9	386.2	270.7	258.7	268.2	MISC	1.019	3835	19.99	38.74	995.2	0.01656	0.0164	0.01648	0.01656	0.01648	0.01648	21.78	520.2	24.13	40.87	0	CAL	456.5	705.6	1527	1949	2449	2507	1473	1147	828.3	457.5	326.6	211.6	198.1	192.7	CON	14430
2015-02-25 12:20:58	RAW/CbTLsfpAvzfff	219.9	659.9	1716	1997	2543	2623	1604	1291	966.4	561.8	421.2	297.1	279.1	295.6	MISC	1.019	3801	19.99	38.74	993.3	0.01663	0.01648	0.0164	0.01648	0.0164	0.01656	21.97	520.3	24.13	42.1	0	CAL	534.8	821	1853	2043	2544	2580	1519	1204	876.9	494.6	353.7	230	210.3	210.1	CON	15470
2015-02-25 12:21:08	RAW/CbTLsfpAvzfff	207.5	629.5	1616	1845	2339	2417	1531	1328	1023	571.5	415.6	296.7	280.6	296.2	MISC	1.019	3851	19.99	38.63	996.2	0.01671	0.0164	0.01633	0.01656	0.01648	0.01656	22.27	520.3	24.14	41.69	0	CAL	504.4	783.3	1745	1886	2338	2376	1452	1247	938.8	508.4	352.1	233.6	215.9	215.8	CON	14800
2015-02-25 12:21:18	RAW/CbTLsfpAvzfff	202.8	622.7	1576	1693	2097	2158	1468	1432	1161	605.1	403.6	271	254.8	249.9	MISC	1.012	3882	19.99	39.71	995.2	0.01648	0.01633	0.0164	0.01633	0.0164	0.0164	22.51	520.5	24.16	42.1	0	CAL	492.7	775	1701	1727	2091	2116	1392	1355	1081	544.7	342.7	210.4	192.5	172.8	CON	14190
2015-02-25 12:21:28	RAW/CbTLsfpAvzfff	164.6	483.9	1189	1462	1865	1994	1409	1401	1143	583.7	370.5	246.7	231.4	240.7	MISC	1.01	3878	19.99	38.74	996.2	0.01648	0.01625	0.0164	0.01656	0.01648	0.0164	22.71	520.6	24.18	41.69	0	CAL	399.4	601.3	1282	1496	1866	1964	1350	1339	1078	534.1	320.4	196.9	180.4	177.4	CON	12790
2015-02-25 12:21:38	RAW/CbTLsfpAvzfff	260.6	777.6	1756	1985	2516	2532	1663	1658	1388	785.5	563.3	409.1	401.8	441.8	MISC	1.007	3893	19.99	38.08	996.1	0.01656	0.01633	0.0164	0.0164	0.01648	0.01656	23.31	520.5	24.2	41.69	0	CAL	634.7	967.5	1890	2022	2509	2479	1570	1565	1292	712.3	489.2	334.9	325.5	347.4	CON	17140
2015-02-25 12:21:48	RAW/CbTLsfpAvzfff	361.5	1031	2384	2645	3372	3159	1860	1789	1512	888	681	497.5	468.8	478.1	MISC	1.024	3810	19.99	39.06	995.3	0.01648	0.0164	0.01617	0.01633	0.01656	0.01633	23.58	520.7	24.21	41.69	0	CAL	883.3	1282	2567	2694	3361	3082	1731	1661	1382	789.4	581.3	397.5	365.7	350.6	CON	21130
2015-02-25 12:21:58	RAW/CbTLsfpAvzfff	332.3	1015	2349	2639	3366	3335	2068	1910	1601	928.7	696.5	510.6	493.6	528.9	MISC	1.011	3725	19.99	38.74	995.2	0.01656	0.01648	0.0164	0.01663	0.0164	0.0164	23.61	520.7	24.24	42.1	0	CAL	812.2	1265	2532	2691	3358	3266	1945	1786	1475	832.4	599.3	413.4	393.3	404.4	CON	21770
2015-02-25 12:22:08	RAW/CbTLsfpAvzfff	310	976	2277	2751	3492	3530	2169	1916	1567	883.6	640.1	456.6	435.1	446.9	MISC	1.016	3783	19.99	39.06	995.2	0.01671	0.01648	0.0164	0.01648	0.0164	0.0164	23.5	520.6	24.26	41.69	0	CAL	757.7	1217	2456	2814	3492	3467	2050	1794	1443	789	544.9	361.7	337.3	325.1	CON	21850
2015-02-25 12:22:18	RAW/CbTLsfpAvzfff	335.7	1058	2273	2841	3665	3683	2216	1905	1548	889.6	670.7	488.1	463.1	488.3	MISC	1.025	3756	19.99	38.74	996.2	0.01648	0.01617	0.0164	0.01656	0.01633	0.01648	22.63	520.7	24.29	42.1	0	CAL	820.9	1320	2447	2903	3665	3616	2090	1777	1416	790.1	570.5	388	359.9	359.9	CON	22520
2015-02-25 12:22:28	RAW/CbTLsfpAvzfff	333	1038	2296	3012	4034	4109	2472	2078	1678	953	712.5	516.4	490.5	524.6	MISC	0.9955	3827	19.99	39.06	995.2	0.01648	0.01633	0.0164	0.01656	0.0164	0.0164	21.77	520.6	24.32	41.69	0	CAL	815.7	1295	2474	3085	4044	4047	2345	1947	1543	850.5	609.3	413.5	384.3	392.1	CON	24250
2015-02-25 12:22:38	RAW/CbTLsfpAvzfff	240.9	750.7	1812	2695	3651	3909	2436	1985	1545	839.9	588.2	422.3	395.4	432.3	MISC	1.023	3758	19.99	39.39	994.2	0.01663	0.0164	0.01648	0.01656	0.01648	0.01633	22.53	520.9	24.35	42.91	0	CAL	588.8	936	1956	2773	3675	3872	2340	1881	1437	757.6	505.6	340.6	311.2	326.7	CON	21700
2015-02-25 12:22:48	RAW/CbTLsfpAvzfff	256.1	790.6	1831	2683	3695	3906	2407	1938	1489	827.5	602.6	433.7	417.9	457.8	MISC	1.011	3865	19.99	38.74	997.2	0.01648	0.01648	0.01625	0.01633	0.0164	0.0164	22.23	520.9	24.37	42.1	0	CAL	625.8	985.5	1974	2757	3718	3866	2307	1831	1378	743.1	517.9	349.6	331.3	349.4	CON	21730
2015-02-25 12:22:58	RAW/CbTLsfpAvzfff	346.9	1153	2278	2994	4233	4448	2658	2198	1731	982	746.6	541.1	516.9	545.3	MISC	1.003	3875	19.99	39.06	995.2	0.01648	0.01633	0.01633	0.0164	0.0164	0.01656	21.25	520.9	24.38	41.69	0	CAL	850.1	1441	2450	3062	4245	4387	2526	2061	1590	874.7	638.6	433.4	405.6	406.7	CON	25370
2015-02-25 12:23:08	RAW/CbTLsfpAvzfff	408.6	1403	2319	2630	3728	3821	2269	1959	1571	941.7	752	557	544.7	580.3	MISC	1.02	3911	19.99	38.92	996.2	0.01678	0.01633	0.01633	0.0164	0.0164	0.01656	21	520.9	24.41	42.1	0	CAL	1000	1755	2481	2664	3712	3738	2124	1814	1424	829.6	638.7	443	427.1	435.2	CON	23480
2015-02-25 12:23:18	RAW/CbTLsfpAvzfff	336.2	1151	2186	3162	5425	5622	2891	2273	1736	986.1	752.2	539.9	502.9	535.2	MISC	1.008	3965	19.99	39.07	997.2	0.01656	0.01648	0.01656	0.01648	0.0164	0.0164	20.64	520.9	24.43	42.1	0	CAL	825.9	1441	2349	3241	5475	5578	2756	2130	1587	873.1	639	427.4	386.6	389.4	CON	28100
2015-02-25 12:23:28	RAW/CbTLsfpAvzfff	197	577.5	1312	2076	3232	3399	2041	1693	1269	650	442	303.4	270.2	277.7	MISC	1.021	3784	19.99	39.06	996.2	0.01656	0.01648	0.0164	0.01663	0.01656	0.01648	20.43	521	24.44	42.1	0	CAL	480.1	718.2	1413	2135	3263	3374	1965	1611	1183	584.3	376.3	238.2	203.3	194	CON	17740
2015-02-25 12:23:38	RAW/CbTLsfpAvzfff	225.6	721.2	1420	2332	4218	4523	2362	1838	1371	755.5	554.3	401.2	378.8	421.3	MISC	1.018	3843	19.99	39.39	995.2	0.01656	0.01625	0.0164	0.01648	0.01633	0.01648	21.25	521.1	24.46	42.91	0	CAL	551.3	899.8	1525	2397	4269	4504	2272	1740	1268	677.1	476	323.6	299	321.1	CON	21520
2015-02-25 12:23:48	RAW/CbTLsfpAvzfff	325.4	1130	1783	2279	3570	3769	2124	1766	1353	770.4	575.7	410.2	389.9	407.8	MISC	1.003	3954	19.99	39.06	995.3	0.01663	0.01625	0.01633	0.0164	0.0164	0.0164	21.37	521.1	24.46	42.1	0	CAL	794.8	1413	1905	2316	3575	3712	2006	1646	1230	677.2	481.8	316.1	293	288.1	CON	20650
2015-02-25 12:23:58	RAW/CbTLsfpAvzfff	419.3	1550	2284	2688	4147	4221	2332	1929	1516	918	734.1	529.6	524.9	564.8	MISC	1.021	3811	19.99	39.06	995.2	0.01648	0.01633	0.01633	0.0164	0.01633	0.01648	20.93	521.1	24.47	41.69	0	CAL	1027	1942	2437	2720	4140	4138	2179	1775	1360	800	615.1	409.9	401.5	412.4	CON	24360
2015-02-25 12:24:08	RAW/CbTLsfpAvzfff	516	2044	3159	3932	6372	6150	2942	2310	1780	1106	898	662.8	634.1	685.2	MISC	1.03	3772	19.99	39.06	997.2	0.01656	0.01648	0.01625	0.01648	0.01648	0.01625	21.36	521.1	24.51	42.91	0	CAL	1274	2571	3384	4000	6391	6048	2733	2099	1567	944.9	735.9	500.6	465.9	475.6	CON	33190
2015-02-25 12:24:18	RAW/CbTLsfpAvzfff	481.4	1932	3259	4933	8608	8037	3546	2601	1935	1211	978.2	723.5	715.3	791.7	MISC	1.013	3879	19.99	39.06	996.8	0.01656	0.01617	0.01625	0.01648	0.01648	0.01656	22.21	521.2	24.53	42.91	0	CAL	1195	2434	3504	5064	8698	7959	3329	2375	1704	1037	804	550.3	535.2	564.9	CON	39750
2015-02-25 12:24:28	RAW/CbTLsfpAvzfff	401.1	1556	2887	4452	7457	6988	3222	2308	1689	1047	840.7	608.9	584.2	630.3	MISC	1.02	3748	19.99	38.93	997.2	0.01656	0.0164	0.01648	0.01633	0.01633	0.0164	22.58	521.3	24.55	42.51	0	CAL	991	1956	3109	4578	7536	6924	3039	2117	1493	898.9	693.3	462.9	432.7	439.6	CON	34670
2015-02-25 12:24:38	RAW/CbTLsfpAvzfff	435.4	1777	3258	4703	7673	7196	3346	2377	1751	1097	902.3	654.4	620.8	655.4	MISC	1.014	3969	19.99	39.38	995.2	0.01648	0.01656	0.01633	0.0164	0.01633	0.0164	22.31	521.1	24.58	42.51	0	CAL	1077	2238	3511	4829	7744	7119	3145	2168	1538	936.8	742	495.4	455.8	447.7	CON	36450
2015-02-25 12:24:48	RAW/CbTLsfpAvzfff	381.7	1494	2789	3826	5743	5585	2938	2046	1468	902.4	712.6	508.9	469	495.7	MISC	1.016	3742	19.99	39.06	997.2	0.01656	0.01648	0.01617	0.01648	0.01633	0.0164	22.54	521.1	24.6	42.1	0	CAL	939.1	1878	3002	3921	5777	5512	2774	1874	1293	770.5	580.7	378	333.6	326.2	CON	29360
2015-02-25 12:24:58	RAW/CbTLsfpAvzfff	357.4	1382	2651	3634	5261	5283	2908	2010	1436	876.5	698.8	503.3	473.4	502.2	MISC	1.015	3872	19.99	39.39	995.8	0.01656	0.01625	0.0164	0.0164	0.0164	0.01648	23.01	521.1	24.62	42.1	0	CAL	878.2	1736	2856	3725	5289	5216	2756	1849	1271	753.1	575.3	380.8	346.8	343.7	CON	27980
2015-02-25 12:25:08	RAW/CbTLsfpAvzfff	344.6	1332	2540	3444	4844	4948	2812	1944	1382	845.7	674.8	483.8	455.5	486.8	MISC	1.018	3775	19.99	38.74	995.2	0.01671	0.01648	0.01633	0.01648	0.01656	0.0164	23.18	521.2	24.64	41.69	0	CAL	845.8	1673	2735	3529	4865	4883	2667	1791	1226	728.3	557.3	367.2	335	336.2	CON	26540
2015-02-25 12:25:18	RAW/CbTLsfpAvzfff	314.2	1205	2288	3173	4427	4700	2791	1896	1314	791.1	622.5	449.2	416.9	441.2	MISC	1.022	3794	19.99	39.68	996.2	0.01663	0.01648	0.0164	0.01656	0.0164	0.01663	23.92	521.2	24.66	42.1	0	CAL	770.1	1512	2463	3252	4446	4644	2661	1757	1171	683.8	515.2	342.7	307	303.8	CON	24830
2015-02-25 12:25:28	RAW/CbTLsfpAvzfff	355.5	1409	2349	3069	4275	4604	2786	1938	1359	828.5	667.3	473.7	459.5	497.6	MISC	1.012	3858	19.99	38.74	997.2	0.0164	0.01625	0.01656	0.0164	0.0164	0.01648	23.38	521.2	24.68	42.51	0	CAL	871.3	1770	2520	3132	4279	4536	2645	1789	1208	714.5	552.9	359.7	341.8	351.3	CON	25070
2015-02-25 12:25:38	RAW/CbTLsfpAvzfff	321.1	1214	2319	3257	4545	4999	3105	2315	1581	877.6	668.7	481.1	447.2	481.5	MISC	1.005	3813	19.99	38.74	999.9	0.01663	0.0164	0.01625	0.0164	0.01633	0.01656	23.71	521.3	24.69	42.91	0	CAL	787.9	1523	2496	3340	4566	4946	2975	2175	1434	766.9	557.9	371.2	333.6	339.4	CON	26610
2015-02-25 12:25:48	RAW/CbTLsfpAvzfff	319.1	1226	2293	3211	4465	4902	3044	2304	1576	858.6	640.3	449.5	424.7	457.1	MISC	1.016	3900	19.99	38.62	996.2	0.01656	0.01633	0.0164	0.01648	0.01633	0.01625	24.21	521.5	24.7	42.91	0	CAL	782.9	1538	2467	3291	4484	4848	2914	2164	1431	748.8	530.4	340.5	312.2	316.2	CON	26170
2015-02-25 12:25:58	RAW/CbTLsfpAvzfff	322.4	1248	2257	3122	4345	4636	2964	2476	1778	930.8	680	484.9	461	489.9	MISC	1.006	3814	19.99	39.06	995.2	0.01656	0.01633	0.0164	0.0164	0.01648	0.01648	23.68	521.6	24.71	42.51	0	CAL	790.6	1567	2427	3198	4361	4577	2835	2339	1635	821.9	570.7	376.3	348.8	349.7	CON	26200
2015-02-25 12:26:08	RAW/CbTLsfpAvzfff	381.5	1476	2333	3042	4183	4347	2754	2387	1782	956.3	719.4	511.8	484.4	511.6	MISC	1.019	3776	19.99	38.74	995.2	0.01648	0.01648	0.0164	0.0164	0.0164	0.01663	23.25	521.6	24.72	43.73	0	CAL	935.5	1853	2498	3099	4180	4271	2608	2238	1628	839.2	601.6	394	362.8	360.5	CON	25870
2015-02-25 12:26:18	RAW/CbTLsfpAvzfff	358	1369	2216	3036	4283	4515	2932	2591	1923	1002	735.8	530.4	512.6	544.1	MISC	1.019	3720	19.99	40.04	995.1	0.01648	0.01633	0.01648	0.0164	0.01633	0.01648	23.78	521.5	24.75	42.51	0	CAL	878.3	1718	2374	3100	4291	4448	2796	2449	1775	888.3	621.8	416.6	395.1	397.7	CON	26550
2015-02-25 12:26:28	RAW/CbTLsfpAvzfff	456.9	1737	2832	3755	5273	5367	3344	2982	2245	1217	930.5	679.9	661.7	716.7	MISC	1.032	3727	19.99	38.17	994.3	0.0164	0.0164	0.01648	0.01648	0.0164	0.0164	23.9	521.5	24.77	42.51	0	CAL	1126	2182	3037	3831	5278	5277	3168	2802	2058	1074	786.4	535.8	512.2	530.3	CON	32200
2015-02-25 12:26:38	RAW/CbTLsfpAvzfff	397.3	1526	2873	4187	5897	6050	3767	3325	2443	1236	890.5	629.5	585.3	622.9	MISC	1.014	3780	19.99	39.71	995.2	0.01663	0.01633	0.01648	0.01648	0.01648	0.01648	23.87	521.5	24.79	42.51	0	CAL	980.9	1918	3095	4300	5932	5979	3602	3151	2260	1095	749.2	489.2	439.7	439.9	CON	34430
2015-02-25 12:26:48	RAW/CbTLsfpAvzfff	342.1	1267	2736	4596	7116	7256	4334	3876	2739	1313	901.1	629.5	597.8	665.5	MISC	1.012	3784	19.99	39.06	996.2	0.01656	0.0164	0.01633	0.01663	0.01648	0.0164	24.34	521.7	24.81	43.73	0	CAL	847.1	1592	2957	4747	7201	7215	4181	3708	2557	1173	761.2	491.5	454.4	483.4	CON	38370
2015-02-25 12:26:58	RAW/CbTLsfpAvzfff	390.9	1437	2684	4350	6723	6804	4030	3642	2600	1250	875.5	601.5	557.4	586.8	MISC	1.003	3780	19.99	39.39	995.7	0.01663	0.01633	0.0164	0.01633	0.01633	0.01656	23.97	521.7	24.83	42.91	0	CAL	966.6	1804	2889	4478	6788	6748	3867	3468	2414	1107	732.4	459.5	410	401	CON	36530
2015-02-25 12:27:08	RAW/CbTLsfpAvzfff	517.4	1815	2730	4097	6347	6260	3571	3160	2354	1254	956.5	694	654.5	693.5	MISC	1.005	3807	19.99	38.08	997.2	0.0164	0.01633	0.0164	0.01633	0.0164	0.01648	24.12	521.9	24.84	42.1	0	CAL	1278	2275	2915	4185	6376	6170	3379	2962	2150	1097	798.9	535.8	490.5	489.1	CON	35100
2015-02-25 12:27:18	RAW/CbTLsfpAvzfff	559	1862	2588	3840	6016	5906	3326	2901	2179	1207	937.2	686.6	650.1	696.2	MISC	1	3819	19.99	38.13	995.2	0.01656	0.0164	0.01633	0.01633	0.01656	0.01648	23.84	521.8	24.86	43.32	0	CAL	1379	2331	2753	3909	6032	5808	3130	2702	1975	1051	779.7	527.8	485.7	492.3	CON	33360
2015-02-25 12:27:28	RAW/CbTLsfpAvzfff	562.1	1772	2545	4066	6559	6399	3424	2871	2173	1241	977.3	721.8	698.4	754.8	MISC	1.025	3699	19.99	38.74	995.2	0.01648	0.0164	0.0164	0.01633	0.0164	0.0164	24.21	521.9	24.88	42.91	0	CAL	1388	2216	2708	4151	6593	6308	3227	2668	1966	1082	817.7	560.9	531.6	547.5	CON	34770
2015-02-25 12:27:38	RAW/CbTLsfpAvzfff	566	1768	2586	4416	7456	7261	3605	2897	2185	1244	975	697.6	648.2	668.8	MISC	1.004	3825	19.99	38.41	996.4	0.01648	0.01648	0.01633	0.01633	0.01633	0.0164	24.24	521.8	24.91	42.1	0	CAL	1401	2211	2753	4519	7514	7178	3400	2685	1968	1078	808.4	529.9	474.3	452.1	CON	36970
2015-02-25 12:27:48	RAW/CbTLsfpAvzfff	575.1	1773	2491	3951	6417	6281	3314	2737	2107	1216	960.7	695	657.4	699.8	MISC	1.016	3731	19.99	39.37	995.2	0.01663	0.01625	0.0164	0.0164	0.01633	0.0164	24.07	521.4	24.94	42.91	0	CAL	1419	2214	2646	4028	6445	6189	3116	2535	1902	1059	802	534.8	491.4	493.9	CON	33870
2015-02-25 12:27:58	RAW/CbTLsfpAvzfff	653	2009	2575	3733	5942	5790	3099	2605	2073	1240	1009	731.5	688.9	709.5	MISC	1.021	3792	19.99	39.06	997.2	0.01656	0.0164	0.01656	0.01617	0.0164	0.01656	24.1	521.7	24.97	43.32	0	CAL	1610	2510	2724	3782	5941	5675	2885	2391	1858	1074	842.3	561.8	513.2	493	CON	32860
2015-02-25 12:28:08	RAW/CbTLsfpAvzfff	352.8	1140	1955	3073	4453	4649	2865	2345	1741	934.6	687.9	471.7	426.8	440.6	MISC	1.014	3824	19.99	38.74	997.2	0.01648	0.01648	0.01625	0.01648	0.0164	0.0164	23.98	522.4	25	45.77	0	CAL	865.2	1424	2093	3149	4475	4593	2738	2210	1601	827.4	580.3	364.1	315.8	302.4	CON	25540
2015-02-25 12:28:19	RAW/CbTLsfpAvzfff	291.1	975.2	1888	3040	4382	4587	2831	2298	1697	922.7	679.2	485.9	457.2	494.6	MISC	1.01	3682	19.99	39.39	997.2	0.01663	0.01625	0.01633	0.01648	0.01633	0.01633	23.46	522.2	25.02	46.18	0	CAL	713.3	1219	2029	3126	4414	4543	2718	2176	1569	825.2	581.5	388.8	357	369.2	CON	25030
2015-02-25 12:28:30	RAW/CbTLsfpAvzfff	284.6	986	2001	3157	4651	4742	2770	2215	1620	903.8	683.2	492.3	449	469.5	MISC	1.023	3790	19.99	39.06	996.2	0.0164	0.0164	0.0164	0.01633	0.01648	0.01656	23.27	522.2	25.02	46.18	0	CAL	697.6	1234	2155	3248	4690	4699	2653	2089	1489	804.3	583.7	393.6	347.2	341.7	CON	25420
2015-02-25 12:28:42	RAW/CbTLsfpAvzfff	258.5	847.2	1671	2690	3867	4040	2490	2020	1446	782.8	583.1	414.9	390.5	404.1	MISC	1.013	3696	19.99	39.39	997.2	0.01656	0.0164	0.01633	0.01633	0.01648	0.0164	22.57	522	25.03	44.55	0	CAL	631.9	1058	1796	2765	3895	4001	2391	1912	1334	697.3	497.5	329.8	302.8	294.6	CON	21910
2015-02-25 12:28:55	RAW/CbTLsfpAvzfff	254.7	822.2	1480	2313	3283	3535	2323	1931	1370	726	526.4	368.7	340.1	361.1	MISC	1.012	3749	19.99	39.72	996.2	0.01671	0.01648	0.01633	0.0164	0.01656	0.01648	22.39	522	25.05	41.28	0	CAL	621.5	1026	1586	2371	3299	3496	2231	1833	1267	647.6	447.6	290.1	259.3	260.7	CON	19630
2015-02-25 12:29:08	RAW/CbTLsfpAvzfff	279.3	1007	2068	2419	3315	3515	2305	1953	1421	770.1	559.7	397.9	372	395.7	MISC	1.024	3760	19.99	39.06	996.2	0.01663	0.01656	0.0164	0.01633	0.01648	0.0164	22.27	522	25.07	43.73	0	CAL	682.1	1261	2228	2469	3317	3460	2196	1840	1303	681	470.2	309	280.3	281.6	CON	20780
2015-02-25 12:29:20	RAW/CbTLsfpAvzfff	231.1	838.5	1949	2266	3015	3231	2149	1755	1264	679.5	485.1	335.4	313.1	331.2	MISC	1.027	3847	19.99	38.41	996	0.01663	0.01648	0.0164	0.01633	0.01656	0.0164	22.71	522.1	25.11	40.87	0	CAL	563.7	1049	2105	2318	3020	3186	2055	1655	1161	601.3	406.6	257.7	233.2	231.3	CON	18840
2015-02-25 12:29:30	RAW/CbTLsfpAvzfff	230.9	894.2	2477	2599	3296	3471	2317	1833	1341	734.1	522.8	364.9	347.9	387.2	MISC	0.9975	3828	19.99	39.39	997.1	0.01656	0.0164	0.0164	0.01625	0.0164	0.01633	21.71	521.3	25.11	42.1	0	CAL	564.1	1121	2688	2663	3301	3419	2212	1722	1225	647.6	436	279.7	259.9	276.8	CON	20820
2015-02-25 12:29:40	RAW/CbTLsfpAvzfff	214	886.5	2539	2723	3407	3551	2302	1836	1317	727.3	507.9	351.2	327.3	351.3	MISC	1.014	3763	19.99	38.72	996.2	0.01656	0.01633	0.0164	0.01633	0.01648	0.01648	22.51	522	25.15	44.14	0	CAL	523	1113	2759	2794	3416	3501	2198	1725	1201	640.9	421.4	266.6	239.9	241.2	CON	21040
2015-02-25 12:29:50	RAW/CbTLsfpAvzfff	237.9	1010	3157	3236	3953	3959	2467	1997	1468	844.8	608	432.4	406.2	442.6	MISC	1.017	3814	19.99	38.41	996.2	0.01663	0.01656	0.0161	0.0164	0.01633	0.01633	21.46	521.7	25.16	43.32	0	CAL	582.8	1270	3436	3323	3963	3898	2343	1868	1332	744	507.1	333.9	304.2	313.7	CON	24220
2015-02-25 12:30:00	RAW/CbTLsfpAvzfff	193.4	833	2549	2817	3518	3573	2248	1781	1292	718.4	509.3	334.7	302.2	306.6	MISC	1.027	3825	19.99	39.06	996	0.01656	0.01633	0.01633	0.01648	0.01633	0.01648	20.86	521.6	25.19	40.46	0	CAL	472.8	1047	2773	2897	3533	3526	2147	1673	1178	634	425	252.5	217.3	199.3	CON	20980
2015-02-25 12:30:10	RAW/CbTLsfpAvzfff	178.8	671.5	1801	2406	3178	3372	2161	1703	1233	684.7	482.4	330.7	303.3	323.3	MISC	1.016	3830	19.99	39.39	995.1	0.01648	0.01625	0.01648	0.01656	0.01633	0.0164	21.73	521.9	25.21	47	0	CAL	436	841.2	1952	2477	3200	3340	2079	1614	1138	613.8	411.6	261.1	231.7	233.2	CON	18830
2015-02-25 12:30:20	RAW/CbTLsfpAvzfff	163.1	595.4	1594	2159	2868	3049	1980	1549	1120	619	440.3	305.5	265.2	286.1	MISC	1.038	3889	19.99	38.16	998.2	0.0164	0.0164	0.01633	0.01648	0.01648	0.0164	22.08	522.1	25.24	42.91	0	CAL	397.1	745	1727	2223	2888	3021	1907	1468	1035	555.5	376.9	243.2	201.1	205.5	CON	16990
2015-02-25 12:30:30	RAW/CbTLsfpAvzfff	208.9	834.7	2222	2339	2975	3041	1948	1605	1167	667.4	488.5	339.5	321.7	348.1	MISC	1.01	3776	19.99	39.39	997.2	0.01648	0.0164	0.0164	0.0164	0.01648	0.0164	22.25	521.8	25.25	42.51	0	CAL	509.3	1047	2410	2394	2978	2992	1852	1505	1063	589.7	410.5	262.8	242.7	249.1	CON	18510
2015-02-25 12:30:40	RAW/CbTLsfpAvzfff	202.4	751.8	1766	2094	2724	2870	1872	1543	1099	613	443.4	310.6	283.5	295.8	MISC	1.003	3790	19.99	39.06	998.2	0.01648	0.0164	0.01648	0.01633	0.01625	0.01656	21.76	522	25.27	43.32	0	CAL	492.9	941.1	1909	2144	2729	2829	1787	1454	1006	543.2	373.3	241.5	212.4	207	CON	16870
2015-02-25 12:30:50	RAW/CbTLsfpAvzfff	195.7	739.1	1933	2483	3473	3476	2043	1621	1167	693.4	527.4	378.6	367.9	393	MISC	1.01	3811	19.99	39.06	996	0.01656	0.01656	0.01633	0.01625	0.01648	0.01625	22.06	522.2	25.28	43.73	0	CAL	477.6	926.1	2095	2554	3498	3438	1952	1524	1066	617.6	451.6	304.1	291.1	296.5	CON	19490
2015-02-25 12:31:00	RAW/CbTLsfpAvzfff	176.4	648.5	1801	2296	3242	3236	1880	1447	1043	609.2	453.7	317	288.2	302.4	MISC	1.035	3842	19.99	39.34	996.2	0.0164	0.0164	0.0164	0.01633	0.01656	0.0164	21.89	522.4	25.3	43.32	0	CAL	429.8	811.8	1953	2362	3267	3203	1797	1358	950.3	540.2	384.8	249.4	218.6	214.9	CON	17740
2015-02-25 12:31:10	RAW/CbTLsfpAvzfff	252.6	732.3	1678	2408	3564	3430	1861	1459	1120	712.6	578.2	433	415.1	449.2	MISC	1.011	3690	19.99	38.74	995.2	0.01663	0.01656	0.0164	0.01656	0.0164	0.01633	21.68	522.4	25.32	43.73	0	CAL	616.4	910.7	1807	2471	3589	3388	1764	1357	1016	634.6	499.9	355.1	334.9	349.3	CON	19090
2015-02-25 12:31:20	RAW/CbTLsfpAvzfff	314.2	882.9	1878	2663	3979	3721	1893	1509	1188	772.9	644.1	475.9	455.1	471.4	MISC	1.013	3697	19.99	39.39	997.2	0.01656	0.0164	0.0164	0.01648	0.01656	0.01648	22.12	522.3	25.33	42.91	0	CAL	767.5	1097	2018	2727	4000	3666	1777	1391	1067	682.3	553	384.8	361.3	355	CON	20850
2015-02-25 12:31:30	RAW/CbTLsfpAvzfff	372.3	1036	2082	2738	4022	3672	1855	1529	1257	839.9	717.8	530.3	499	519	MISC	1.02	3858	19.99	39.06	997.1	0.01663	0.01633	0.0164	0.01633	0.0164	0.01648	23.06	522.4	25.34	43.73	0	CAL	909.9	1287	2232	2794	4031	3602	1723	1397	1124	739.6	616.7	428.6	394.3	389.6	CON	21670
2015-02-25 12:31:40	RAW/CbTLsfpAvzfff	252.5	748.2	1633	2353	3511	3371	1794	1384	1061	668.8	545.6	400.5	362.2	372.5	MISC	1.003	3840	19.99	39.05	997.2	0.01656	0.01633	0.01633	0.01648	0.0164	0.01648	22.19	522.5	25.34	44.14	0	CAL	615.5	931	1757	2413	3534	3329	1698	1283	958.3	591.6	468.2	323.4	283	273.9	CON	18460
2015-02-25 12:31:50	RAW/CbTLsfpAvzfff	164.2	522.8	1184	1895	2847	2925	1688	1258	895.2	550.4	434.2	320	306.4	324.2	MISC	1.012	3785	19.99	38.74	996.2	0.01671	0.0164	0.0164	0.01633	0.01633	0.01656	22.32	522.3	25.35	43.32	0	CAL	399.2	651.5	1276	1951	2874	2902	1621	1185	819.2	493.5	377.3	263.8	248.7	252	CON	15310
2015-02-25 12:32:00	RAW/CbTLsfpAvzfff	159.2	496.2	1187	2016	3111	3222	1802	1308	931	563.9	443.1	321.5	303.2	324.4	MISC	1.017	3775	19.99	39.06	996.2	0.01663	0.01633	0.01633	0.01633	0.01648	0.01663	22.51	522.5	25.36	42.91	0	CAL	387.5	618.1	1280	2079	3146	3204	1735	1234	853.4	505.8	385.2	264.4	244.6	250.7	CON	16190
2015-02-25 12:32:10	RAW/CbTLsfpAvzfff	176.4	551	1356	2411	3824	3922	2150	1518	1103	683.2	548.8	414.4	416.5	466.6	MISC	1.049	3745	19.99	37.76	996.1	0.01656	0.01625	0.0164	0.01625	0.01617	0.0164	22.36	522.5	25.4	42.91	0	CAL	430.3	686.9	1465	2491	3873	3905	2073	1432	1013	615.4	481.3	347.9	348	380.2	CON	19540
2015-02-25 12:32:20	RAW/CbTLsfpAvzfff	191	657.3	1745	3789	6850	6356	2879	1953	1394	865.4	689.3	491.9	459.1	484.9	MISC	1.018	3741	19.99	38.46	994.3	0.01656	0.0164	0.01633	0.01633	0.01656	0.01648	22.01	522.4	25.4	43.73	0	CAL	469.5	823	1892	3937	6975	6351	2772	1831	1266	769.4	594.7	399.5	363.6	362.7	CON	28810
2015-02-25 12:32:30	RAW/CbTLsfpAvzfff	175.7	612.9	1582	3169	5577	5202	2466	1743	1261	795.4	635.7	467.1	445.9	474.5	MISC	1.014	3819	19.99	39.39	996.2	0.01671	0.01625	0.01656	0.01633	0.01648	0.01625	22.79	522.6	25.42	43.73	0	CAL	430.6	767.1	1714	3287	5671	5191	2373	1637	1150	712.8	553.9	387.2	363.5	369.3	CON	24610
2015-02-25 12:32:40	RAW/CbTLsfpAvzfff	195.4	725.9	1893	3340	5874	5381	2509	1841	1401	901.2	747.4	546.2	517.5	541.5	MISC	1.012	3763	19.99	39.39	995.2	0.01648	0.01633	0.01633	0.01633	0.0164	0.01656	22.26	522.5	25.43	43.32	0	CAL	479.3	910.3	2052	3459	5967	5362	2404	1725	1279	810.3	657.3	457.9	426.2	425.3	CON	26410
2015-02-25 12:32:50	RAW/CbTLsfpAvzfff	176.6	614.2	1488	2553	4195	3920	1943	1443	1056	654.5	530.4	373.3	328.1	315	MISC	1.013	3829	19.99	39.06	997.2	0.01678	0.01633	0.0164	0.0164	0.01625	0.0164	21.88	522.5	25.45	43.73	0	CAL	431.1	767.9	1608	2637	4252	3898	1859	1351	960.4	583.1	459.4	303.6	256.3	224.4	CON	19590
2015-02-25 12:33:00	RAW/CbTLsfpAvzfff	144.7	436.9	1098	1920	3069	3013	1656	1238	905.9	557.2	442.4	318.8	301	314.7	MISC	1.011	3891	19.99	39.36	997.2	0.01648	0.01656	0.01648	0.01656	0.01633	0.01656	21.86	522.6	25.46	43.73	0	CAL	352	543.6	1185	1983	3108	2997	1593	1169	833.9	503.3	388.7	265.9	246.7	246.4	CON	15420
2015-02-25 12:33:10	RAW/CbTLsfpAvzfff	176.7	545.2	1121	1685	2460	2393	1333	1050	788.7	492.5	405.2	296.2	272.2	279	MISC	0.9974	3821	19.99	38.41	996.2	0.01663	0.0164	0.0164	0.01648	0.01648	0.01633	20.9	522.4	25.48	43.32	0	CAL	428.9	678.6	1204	1728	2475	2363	1266	980	716.5	438.3	350.9	242.1	216.8	210.3	CON	13300
2015-02-25 12:33:20	RAW/CbTLsfpAvzfff	227.8	676.6	1374	1813	2499	2378	1336	1129	909.7	596.8	509	379.7	361.2	373	MISC	1.012	3843	19.99	38.41	995.2	0.01671	0.01633	0.01648	0.0164	0.01625	0.01663	20.86	522.6	25.49	43.73	0	CAL	553.6	841.3	1474	1852	2502	2334	1254	1045	825.3	533.4	445.1	315.7	295.5	291.8	CON	14560
2015-02-25 12:33:30	RAW/CbTLsfpAvzfff	320.6	933.8	1660	2088	2731	2396	1321	1179	1006	681.8	594.9	448.3	433.6	467.1	MISC	1.019	3838	19.99	38.41	997	0.01671	0.01625	0.0164	0.01625	0.01648	0.01633	20.73	522.7	25.51	44.14	0	CAL	780.6	1161	1774	2121	2718	2328	1212	1072	899.5	601.5	513.7	366.3	349.4	363.7	CON	16260
2015-02-25 12:33:40	RAW/CbTLsfpAvzfff	328.7	983.4	1762	2169	2741	2320	1263	1151	1000	669	584.1	426.7	397.6	397.9	MISC	1.015	3766	19.99	38.85	996.2	0.01663	0.0164	0.01648	0.01663	0.0164	0.01648	20.97	522.7	25.53	44.14	0	CAL	800	1223	1884	2203	2725	2247	1149	1041	890.4	586.3	500.4	342.3	310.9	291.6	CON	16190
2015-02-25 12:33:50	RAW/CbTLsfpAvzfff	464.9	1295	2167	2326	2851	2370	1318	1312	1186	827.9	739.8	564.5	549.4	589.8	MISC	1.011	3762	19.99	38.41	997.2	0.01656	0.0164	0.0164	0.0164	0.01625	0.0164	21.03	522.8	25.54	44.14	0	CAL	1133	1608	2308	2341	2809	2266	1170	1172	1048	723.3	633.5	456.3	438	454.1	CON	18560
2015-02-25 12:34:00	RAW/CbTLsfpAvzfff	451.7	1247	2145	2307	2847	2334	1277	1271	1151	791.6	709.2	523.5	492	493.6	MISC	1.012	3771	19.99	39.72	994.2	0.01663	0.01633	0.01648	0.0164	0.0164	0.01648	20.94	522.6	25.57	43.73	0	CAL	1101	1547	2286	2324	2808	2233	1132	1134	1016	689.4	605.4	417.9	383.5	361.4	CON	18040
2015-02-25 12:34:10	RAW/CbTLsfpAvzfff	498.6	1359	2193	2189	2634	2191	1249	1265	1156	796	712.2	528.3	496.9	502.4	MISC	1.008	3807	19.99	39.06	996.1	0.01648	0.01648	0.0164	0.01633	0.0164	0.01656	20.87	522.6	25.57	44.14	0	CAL	1215	1686	2332	2190	2581	2080	1096	1121	1015	688.9	603.2	417	382.4	363.6	CON	17770
2015-02-25 12:34:20	RAW/CbTLsfpAvzfff	450.6	1193	1910	1913	2301	2001	1198	1198	1060	708.2	623.1	462.7	433.2	448.1	MISC	1.02	3810	19.99	38.98	998.1	0.01648	0.01633	0.0164	0.01656	0.01625	0.01656	21.07	522.6	25.61	44.14	0	CAL	1096	1477	2028	1912	2252	1903	1064	1071	934.9	613.2	526.4	363.8	331.7	325.3	CON	15900
2015-02-25 12:34:30	RAW/CbTLsfpAvzfff	310.2	864.3	1521	1742	2220	2106	1338	1251	1031	646	543.5	401	371.9	383.9	MISC	1.005	3838	19.99	40.04	999.1	0.01656	0.01648	0.01671	0.01648	0.01648	0.01648	21.04	522.7	25.62	43.73	0	CAL	753.8	1072	1623	1761	2199	2042	1239	1154	934	572.5	469	325.5	294.4	289.3	CON	14730
2015-02-25 12:34:40	RAW/CbTLsfpAvzfff	258.6	753.6	1334	1652	2198	2137	1349	1210	970.2	592	485	356.3	335.3	346.9	MISC	1.02	3950	19.99	39.06	997.2	0.01648	0.0164	0.0164	0.01648	0.01648	0.0164	21.49	522.7	25.64	43.73	0	CAL	628.1	936.4	1425	1677	2188	2086	1264	1125	884.2	526.7	419	289.7	267	263.2	CON	13980
2015-02-25 12:34:50	RAW/CbTLsfpAvzfff	196.7	577.1	1109	1572	2213	2274	1498	1317	1002	577.5	449.2	326.4	303.3	321.5	MISC	1.009	3773	19.99	38.74	996.1	0.01663	0.0164	0.0164	0.01648	0.01633	0.01625	21.06	522.6	25.64	44.14	0	CAL	477.6	717.1	1187	1607	2219	2240	1430	1246	928.6	522.2	393.4	270.6	246.1	250.7	CON	13740
2015-02-25 12:35:00	RAW/CbTLsfpAvzfff	131.6	434.3	928	1555	2359	2470	1614	1436	1064	562.1	407.1	285.6	259.5	276	MISC	1.019	3805	19.99	38.74	997.2	0.0164	0.01656	0.01633	0.01625	0.0164	0.0164	20.09	522.8	25.66	44.55	0	CAL	319.6	541.7	998.7	1602	2382	2453	1562	1379	1002	515.1	360.1	239.2	211.9	216.3	CON	13780
2015-02-25 12:35:10	RAW/CbTLsfpAvzfff	109.3	354.8	811.9	1468	2297	2429	1664	1603	1162	590.5	404.4	287.6	277.3	301.4	MISC	1.019	3959	19.99	38.08	996.2	0.0164	0.01648	0.01633	0.01648	0.01625	0.01633	20.05	522.9	25.67	44.14	0	CAL	265.4	442.3	875	1516	2324	2419	1621	1554	1106	548.2	362.1	246	234.6	247.5	CON	13760
2015-02-25 12:35:20	RAW/CbTLsfpAvzfff	131.5	431.2	1027	1903	3081	3187	2236	2259	1537	735	493.1	341.2	325.3	348.5	MISC	1.01	3854	19.99	38.74	998.2	0.01671	0.0164	0.01656	0.0164	0.01633	0.0164	20.2	522.8	25.68	44.14	0	CAL	320.2	538	1108	1968	3123	3176	2182	2197	1466	680.6	438.9	287.9	270.5	279.2	CON	18040
2015-02-25 12:35:30	RAW/CbTLsfpAvzfff	130.6	427.4	999.3	1832	2904	3084	2369	2541	1684	752.4	479.4	328.5	304.1	321.4	MISC	1.018	3827	19.99	39.08	996.2	0.01663	0.01625	0.01633	0.01625	0.01656	0.0164	20.71	522.7	25.7	43.73	0	CAL	318.1	533.3	1078	1894	2942	3073	2318	2482	1615	699	425.9	275.9	250.1	253	CON	18160
2015-02-25 12:35:40	RAW/CbTLsfpAvzfff	124	411.3	900.6	1510	2246	2526	2487	2944	1856	756.3	436.3	293.5	264.2	279.8	MISC	1.001	3855	19.99	38.74	999.1	0.01648	0.01625	0.01625	0.01625	0.01633	0.01656	21.54	522.7	25.71	44.55	0	CAL	301.8	513.3	970.1	1557	2268	2513	2446	2896	1795	708.2	388	245.9	215.3	218.1	CON	17030
2015-02-25 12:35:50	RAW/CbTLsfpAvzfff	108.3	376.3	768.1	1252	1820	2161	2380	2917	1824	711.8	393.9	252.5	229.2	237	MISC	1.009	3845	19.99	38.09	996.2	0.01671	0.01633	0.01648	0.01648	0.0164	0.01633	21.49	523	25.73	44.55	0	CAL	263.3	470	826.3	1289	1835	2149	2347	2877	1772	669.9	351.7	210.9	186.6	183.3	CON	15430
2015-02-25 12:36:00	RAW/CbTLsfpAvzfff	118	371.9	724.3	1153	1654	2064	2470	3034	1926	759	418.6	280.2	258.8	281.3	MISC	1.018	4002	19.99	39.39	996.4	0.01648	0.01625	0.01648	0.01663	0.01656	0.0164	21.58	522.9	25.73	43.73	0	CAL	286.8	463.3	776.9	1184	1665	2051	2439	2995	1875	717.6	376.8	238.7	216.2	227.9	CON	15510
2015-02-25 12:36:10	RAW/CbTLsfpAvzfff	126.1	421.2	795.5	1261	1824	2339	2927	3585	2205	847.7	460	300.7	278.1	292.5	MISC	1.013	3877	19.99	38.3	997.2	0.01656	0.01625	0.01633	0.01633	0.01648	0.01648	21.01	522.8	25.74	44.55	0	CAL	306.8	525.7	853.5	1295	1836	2326	2894	3544	2148	801.5	413.3	254.4	230.6	232.7	CON	17660
2015-02-25 12:36:20	RAW/CbTLsfpAvzfff	158.7	552.8	969.3	1563	2360	3375	4921	6014	3422	1258	665.2	444.5	422.1	470.3	MISC	1.009	3836	19.99	38.74	996.2	0.01648	0.01648	0.0164	0.0164	0.0164	0.01625	21.11	523	25.74	44.14	0	CAL	388.6	691.7	1039	1604	2377	3368	4892	5967	3347	1195	601.1	381.1	356.6	387.1	CON	26600
2015-02-25 12:36:30	RAW/CbTLsfpAvzfff	159	568.3	1076	1803	2790	3708	4840	5786	3333	1250	668.8	443.5	392.1	424.6	MISC	0.9943	3830	19.99	39.72	995.2	0.01648	0.01633	0.01663	0.01633	0.01656	0.01648	21.41	523	25.74	44.14	0	CAL	389.7	711.7	1157	1856	2817	3701	4804	5732	3252	1183	601.1	376.7	323.1	336.8	CON	27240
2015-02-25 12:36:40	RAW/CbTLsfpAvzfff	156.7	542.2	1099	2150	3683	4280	4203	4704	2762	1108	621.3	401.2	353.8	371.1	MISC	1.037	3801	19.99	39.06	997.9	0.01648	0.01633	0.01633	0.01633	0.0164	0.0164	21.5	522.9	25.76	44.14	0	CAL	384	678.5	1184	2223	3736	4277	4154	4638	2676	1038	551.4	332.4	282.9	280.7	CON	26440
2015-02-25 12:36:50	RAW/CbTLsfpAvzfff	193.4	618	1256	2455	4345	4845	4412	4903	2904	1241	756.1	526.5	495.8	556.6	MISC	1.03	3690	19.99	38.32	995.2	0.0164	0.01625	0.01648	0.0164	0.0164	0.01625	21.82	522.9	25.77	43.73	0	CAL	474.9	772	1351	2537	4409	4840	4349	4824	2803	1160	675.4	446.7	413.3	451.6	CON	29510
2015-02-25 12:37:00	RAW/CbTLsfpAvzfff	177.6	609	1119	1870	3058	3948	5141	6198	3478	1306	716.7	470.4	420	441.5	MISC	1.013	3846	19.99	38.74	999.1	0.0164	0.01633	0.01656	0.0164	0.01671	0.01648	22.77	523.1	25.79	44.14	0	CAL	435.8	762.1	1202	1924	3089	3940	5101	6141	3391	1234	643.8	398.3	345.3	346.8	CON	28950
2015-02-25 12:37:10	RAW/CbTLsfpAvzfff	160.7	564.2	981.7	1596	2553	3565	5009	6070	3372	1256	671.6	440.6	394.3	415.9	MISC	1.025	3863	19.99	38.74	998.2	0.01656	0.0164	0.01663	0.01663	0.01656	0.01648	23.25	523	25.82	44.14	0	CAL	393.5	706.3	1053	1639	2576	3559	4978	6021	3294	1191	605.9	375.7	327.1	330.6	CON	27050
2015-02-25 12:37:20	RAW/CbTLsfpAvzfff	171.2	550.1	973	1559	2481	3371	4494	5308	2989	1154	638	410.5	369.2	396.1	MISC	1.016	3737	19.99	38.74	996.1	0.01663	0.01648	0.0164	0.0164	0.0164	0.0164	21.98	522.9	25.82	44.55	0	CAL	418.8	686.7	1042	1599	2500	3361	4458	5256	2913	1090	574.1	347.1	303.8	313.5	CON	24860
2015-02-25 12:37:30	RAW/CbTLsfpAvzfff	172.4	581	999	1532	2417	3166	3872	4413	2581	1052	606.7	412.6	363.3	384.6	MISC	1.015	3778	19.99	39	994.2	0.01656	0.01633	0.0164	0.01648	0.0164	0.01648	21.34	523	25.84	44.55	0	CAL	421.1	725.9	1070	1569	2434	3151	3829	4357	2505	990.3	544.6	351	299.7	304.7	CON	22550
2015-02-25 12:37:40	RAW/CbTLsfpAvzfff	142.7	481.7	843.7	1391	2206	2932	3449	3849	2268	941.9	532.2	350	324.5	326.5	MISC	1.013	3757	19.99	38.41	996.2	0.01656	0.0164	0.01625	0.0164	0.0164	0.0164	20.65	523	25.85	44.14	0	CAL	348	601.7	903.6	1428	2224	2923	3413	3800	2202	889.1	478.8	297.1	270.1	258	CON	20040
2015-02-25 12:37:50	RAW/CbTLsfpAvzfff	138.7	476	853.2	1462	2314	2948	3241	3507	2111	891.7	523	341.4	308.3	318.6	MISC	1.027	3781	19.99	38.41	996.2	0.01633	0.01633	0.01648	0.01625	0.01633	0.0164	21.45	523.1	25.87	44.95	0	CAL	338	594.8	914.7	1503	2336	2939	3203	3457	2045	839.2	470.2	289.1	254.5	250.7	CON	19430
2015-02-25 12:38:00	RAW/CbTLsfpAvzfff	140.9	479.6	912.3	1665	2622	3054	3061	3192	1978	873	523.4	345.3	308.6	324.7	MISC	1.016	3851	19.99	38.74	997.2	0.01678	0.01617	0.01625	0.0164	0.01633	0.01648	21.77	523	25.88	43.32	0	CAL	343.5	599.2	979.6	1716	2651	3044	3017	3136	1909	818.4	468.5	291.1	252.8	254.3	CON	19480
2015-02-25 12:38:10	RAW/CbTLsfpAvzfff	133.9	469.7	800.8	1375	2183	2759	2791	2837	1734	775.8	453.6	295.2	265.2	268.3	MISC	1.018	3807	19.99	39.07	996.2	0.01617	0.01625	0.01625	0.01656	0.0164	0.01656	21.78	523.1	25.9	44.55	0	CAL	325.8	587	857.3	1412	2202	2749	2751	2787	1672	726.7	404.2	246.3	215	205.3	CON	17140
2015-02-25 12:38:20	RAW/CbTLsfpAvzfff	112.9	402	680	1214	1966	2568	2500	2543	1571	720.2	422.5	278.7	250.9	267.2	MISC	1.008	3859	19.99	39.06	998.2	0.01671	0.01648	0.01625	0.0164	0.01648	0.01633	22.05	523	25.91	44.55	0	CAL	274.4	502.5	727.8	1248	1986	2562	2466	2499	1517	677.5	379.6	236.2	207.3	212.4	CON	15500
2015-02-25 12:38:30	RAW/CbTLsfpAvzfff	123.8	439.9	725.5	1282	2090	2686	2654	2617	1607	736.9	432.5	278.4	257.8	266.4	MISC	1.002	3959	19.99	38.74	998.1	0.01656	0.01617	0.0164	0.01656	0.01656	0.01625	21.54	523.1	25.92	44.14	0	CAL	301.1	549.8	775.9	1317	2110	2679	2617	2569	1549	691.1	386.4	232.7	211	207.6	CON	16200
2015-02-25 12:38:40	RAW/CbTLsfpAvzfff	167.7	528.8	973.7	1681	2786	3276	2654	2530	1608	799.7	517.5	357.7	329.2	349.7	MISC	1.008	3859	19.99	38.49	997.2	0.01656	0.01633	0.01625	0.01648	0.0164	0.01648	22.14	522.9	25.93	44.55	0	CAL	408.6	659.2	1043	1728	2814	3263	2599	2465	1533	741.7	459.3	299.9	269.8	275.2	CON	18560
2015-02-25 12:38:50	RAW/CbTLsfpAvzfff	183.7	579.4	1284	2642	5061	5755	3482	2862	1901	1058	750.6	557.9	567.3	671.3	MISC	1.031	3830	19.99	39.39	997.2	0.01671	0.01633	0.01625	0.01617	0.01625	0.01633	22.28	522.9	25.95	44.55	0	CAL	451	723.4	1385	2736	5148	5763	3406	2769	1796	977.6	670.4	478.9	485.5	566.9	CON	27360
2015-02-25 12:39:00	RAW/CbTLsfpAvzfff	220.8	719.4	1942	4690	9879	10520	5171	3674	2333	1300	917.3	629.9	571.3	617.3	MISC	1.017	3819	19.99	38.41	995.8	0.01663	0.01656	0.01633	0.0164	0.01656	0.0164	23.48	523.2	25.96	44.14	0	CAL	548.9	901.7	2108	4884	10090	10560	5049	3519	2163	1170	789.7	505.4	441.7	449.7	CON	43180
2015-02-25 12:39:10	RAW/CbTLsfpAvzfff	241.2	866.5	2429	5509	10840	10760	5397	3934	2591	1501	1112	787.5	738.5	788.5	MISC	1.023	3781	19.99	38.41	997.2	0.01671	0.01633	0.01617	0.0164	0.01625	0.01671	23.4	523.1	25.97	44.55	0	CAL	601.5	1090	2643	5739	11060	10790	5254	3759	2399	1354	967.2	646.6	591.4	597.9	CON	47490
2015-02-25 12:39:20	RAW/CbTLsfpAvzfff	225.6	792	2255	5342	10260	10110	5254	3976	2539	1420	1023	704.4	645.6	694.4	MISC	1.017	3821	19.99	38.41	996.2	0.0164	0.0164	0.01648	0.01648	0.0164	0.01648	24.2	523.2	25.98	43.32	0	CAL	561.7	995.1	2452	5567	10470	10140	5122	3813	2358	1282	887.1	571.9	507.5	515.4	CON	45240
2015-02-25 12:39:30	RAW/CbTLsfpAvzfff	215.9	756	2106	5088	9520	9245	4999	3893	2469	1332	952.6	646.7	580.6	612.1	MISC	1.013	3781	19.99	38.74	996.2	0.01663	0.01633	0.01625	0.01648	0.01633	0.0164	24.52	523.3	25.99	44.55	0	CAL	536.2	949.3	2289	5302	9714	9263	4875	3741	2300	1202	825.2	522.5	451.4	445	CON	42420
2015-02-25 12:39:40	RAW/CbTLsfpAvzfff	217.4	723.3	1837	4113	7353	7175	4209	3512	2226	1169	815.9	560.4	505.1	517.5	MISC	0.9931	3827	19.99	37.76	997.9	0.01671	0.0164	0.01633	0.0164	0.0164	0.01648	24.11	523.3	26.01	44.55	0	CAL	536.8	905.8	1989	4274	7487	7174	4102	3384	2083	1060	708	454.7	395.6	377.1	CON	34930
2015-02-25 12:39:50	RAW/CbTLsfpAvzfff	227.8	760.8	1821	3641	6233	6128	3866	3406	2204	1167	847.6	595.5	557.4	601.5	MISC	1.003	3951	19.99	38.74	995.3	0.0164	0.01633	0.01648	0.01625	0.01633	0.0164	23.65	523.1	26.02	44.55	0	CAL	561.1	952.3	1969	3774	6333	6115	3764	3287	2071	1065	746.3	495.9	454.2	469.9	CON	32060
2015-02-25 12:40:00	RAW/CbTLsfpAvzfff	283.1	965.1	2495	4367	7054	6946	4435	3951	2647	1465	1116	797.1	741.5	789.7	MISC	1.031	3897	19.99	38.41	999.1	0.01663	0.0164	0.01656	0.01656	0.01656	0.01671	23.61	523.1	26.03	44.55	0	CAL	700.5	1210	2705	4522	7157	6919	4307	3804	2484	1339	991.7	674.1	613.6	626.2	CON	38050
2015-02-25 12:40:10	RAW/CbTLsfpAvzfff	257.7	885.8	2472	4771	8216	8121	4832	4126	2751	1518	1130	809.5	760.3	819.7	MISC	1.014	3826	19.99	39.39	996.2	0.01648	0.0164	0.01625	0.01656	0.0164	0.01633	23.01	523.1	26.05	44.55	0	CAL	639.3	1111	2685	4954	8358	8114	4703	3974	2581	1388	1001	682.7	628.2	649.6	CON	41470
2015-02-25 12:40:20	RAW/CbTLsfpAvzfff	243.2	868.4	2538	6644	13410	13000	6565	4768	3082	1742	1280	917.5	855.9	944.2	MISC	1.009	3835	19.99	39.06	997.5	0.01663	0.01617	0.01648	0.01633	0.0164	0.01656	23.83	523.2	26.06	44.55	0	CAL	611.1	1094	2766	6941	13720	13050	6409	4568	2860	1571	1112	754	684.3	719.9	CON	56860
2015-02-25 12:40:30	RAW/CbTLsfpAvzfff	173.3	634.1	1439	3673	7264	7699	4764	3462	2038	1057	704.5	461	403	416.1	MISC	1.012	3835	19.99	38.74	996.2	0.01648	0.0164	0.01633	0.01625	0.01656	0.0164	24.47	523.3	26.07	44.55	0	CAL	427.9	795.9	1557	3822	7411	7723	4678	3347	1906	956.7	606.1	365	303.7	288.2	CON	34190
2015-02-25 12:40:40	RAW/CbTLsfpAvzfff	188.1	699	1759	4671	9371	9521	5258	3768	2298	1226	850	572	509	527	MISC	1.012	3783	19.99	39.39	998.2	0.01656	0.0164	0.0164	0.01625	0.01633	0.01648	24.11	523.2	26.07	43.73	0	CAL	466.9	878.8	1909	4870	9572	9556	5150	3626	2139	1104	730.7	455.9	388.3	370.7	CON	41220
2015-02-25 12:40:50	RAW/CbTLsfpAvzfff	167.8	660.2	1439	3299	6297	6914	4324	3150	1938	1025	720.3	499	463.8	506	MISC	1.016	3832	19.99	38.41	998.2	0.01656	0.0164	0.01663	0.01648	0.01633	0.01633	24.26	523.3	26.08	44.55	0	CAL	413.2	829.7	1556	3426	6415	6930	4242	3042	1817	932.5	629.1	410	371.7	387.6	CON	31400
2015-02-25 12:41:00	RAW/CbTLsfpAvzfff	165.4	619.1	1498	3754	7428	7767	4444	3179	1957	1069	756.1	519.4	472.9	513.9	MISC	1.014	3790	19.99	38.41	997.5	0.01648	0.0164	0.01648	0.01656	0.01633	0.01648	23.9	523.4	26.08	44.14	0	CAL	408	777.5	1623	3908	7580	7792	4354	3062	1826	969.2	658.2	424.1	374.3	386.7	CON	34140
2015-02-25 12:41:10	RAW/CbTLsfpAvzfff	166.5	637.1	1456	3259	6188	6630	4005	2872	1768	953.2	668	443.8	393.1	389.4	MISC	1.021	3868	19.99	39.59	994.3	0.01617	0.0164	0.0164	0.0164	0.0164	0.01663	24.57	523.3	26.1	44.14	0	CAL	409.6	799.9	1575	3385	6303	6643	3922	2765	1649	863.2	579	357	303.4	274.4	CON	29830
2015-02-25 12:41:20	RAW/CbTLsfpAvzfff	136.7	543.1	1170	2499	4581	5258	3487	2518	1534	811.5	571.7	385.7	342.1	353.1	MISC	1.014	3781	19.99	38.74	997.2	0.01625	0.01648	0.0164	0.01656	0.01625	0.01633	24.2	523.2	26.12	44.14	0	CAL	334.6	681.8	1263	2591	4660	5268	3424	2435	1440	740.4	501.4	317.1	271.4	262.7	CON	24190
2015-02-25 12:41:30	RAW/CbTLsfpAvzfff	166.1	620.1	1437	3012	5477	6239	3929	2827	1784	1005	720	520.3	466.9	523.4	MISC	1.014	3801	19.99	38.74	998.2	0.01663	0.01633	0.01625	0.01625	0.01648	0.01663	24.62	523.3	26.13	44.95	0	CAL	408	777.9	1555	3125	5573	6250	3851	2727	1672	919.6	635.7	437.9	381.7	414.2	CON	28730
2015-02-25 12:41:40	RAW/CbTLsfpAvzfff	144.7	515.2	1174	2545	4600	5466	3638	2644	1595	838.7	577.3	384.7	346.2	352.6	MISC	1.009	3925	19.99	38.41	997.2	0.0164	0.0164	0.01663	0.0164	0.0164	0.01648	23.18	523.3	26.14	44.55	0	CAL	354.5	645.1	1268	2640	4680	5478	3575	2560	1499	766.4	505.7	314.7	274.1	260.4	CON	24820
2015-02-25 12:41:50	RAW/CbTLsfpAvzfff	137.3	473.7	1051	2301	4113	5123	3543	2546	1535	801.5	562	377.2	344.8	353.3	MISC	1.019	3815	19.99	38.74	996.2	0.01648	0.01648	0.0164	0.01633	0.01656	0.01648	22.44	523.4	26.15	44.14	0	CAL	335.8	592.5	1134	2386	4182	5137	3487	2469	1447	735	496.2	312.7	278.4	268.6	CON	23260
2015-02-25 12:42:00	RAW/CbTLsfpAvzfff	138.6	450.9	1005	2191	3846	4686	3230	2357	1415	747.4	519.1	359.6	322.1	328.4	MISC	1.026	3816	19.99	39.06	997.2	0.01633	0.01633	0.01617	0.01633	0.0164	0.0164	22.63	523.3	26.17	44.55	0	CAL	338.6	562.9	1083	2270	3908	4695	3175	2283	1332	684.4	456.7	298.3	259.1	248.3	CON	21600
2015-02-25 12:42:10	RAW/CbTLsfpAvzfff	152.2	483.7	1035	2023	3375	3915	2564	1869	1165	643.7	469.9	320.4	292.6	291.9	MISC	1.019	3883	19.99	39.06	996.2	0.01663	0.01625	0.01633	0.01648	0.01656	0.0164	22.1	523.2	26.2	44.55	0	CAL	371.1	603.1	1114	2090	3421	3910	2504	1797	1086	583.8	410.3	261.7	232.3	215.8	CON	18600
2015-02-25 12:42:20	RAW/CbTLsfpAvzfff	147.4	470.6	1030	2060	3434	3905	2556	1842	1168	663.2	492.8	350	325.1	346.4	MISC	1.001	3886	19.99	37.76	997	0.01663	0.01625	0.01648	0.01648	0.01671	0.01625	22.12	523.4	26.22	44.55	0	CAL	359.3	586.9	1109	2130	3483	3900	2497	1770	1089	603.7	433.6	291.8	265.3	270.8	CON	18790
2015-02-25 12:42:30	RAW/CbTLsfpAvzfff	143.6	458.9	1042	2135	3593	4154	2672	1853	1174	682.8	507	361.2	337	363.7	MISC	1.017	3835	19.99	38.67	996.2	0.01648	0.01633	0.01648	0.01648	0.01625	0.01633	22.18	523.3	26.24	44.55	0	CAL	350.2	572.4	1123	2210	3647	4153	2614	1779	1094	622.4	446.9	302.2	276.4	286.9	CON	19480
2015-02-25 12:42:40	RAW/CbTLsfpAvzfff	155.2	539	1189	2233	3736	4331	2772	1843	1183	686	516	361.4	326.5	339.2	MISC	1.02	3731	19.99	38.09	998.2	0.01656	0.01633	0.0164	0.01656	0.0164	0.0164	22.29	523.1	26.27	44.14	0	CAL	378.7	673.9	1282	2308	3789	4327	2706	1762	1096	620.6	451	297.6	260.8	256.1	CON	20210
2015-02-25 12:42:50	RAW/CbTLsfpAvzfff	153.9	541	1218	2229	3766	4259	2637	1797	1162	687.3	524.3	361.7	330.4	335.6	MISC	1.007	3771	19.99	39.06	997.2	0.0164	0.01633	0.01648	0.0164	0.01663	0.01656	22.79	523.5	26.29	44.95	0	CAL	375.5	676.7	1314	2304	3819	4253	2571	1716	1075	622.1	459.4	298	264.9	252.7	CON	20000
2015-02-25 12:43:00	RAW/CbTLsfpAvzfff	152.7	511.4	1189	2212	3751	4224	2583	1738	1112	651.4	487.4	342.9	304.8	316.5	MISC	1.006	3742	19.99	38.49	995.2	0.01625	0.0164	0.01656	0.01633	0.0164	0.0164	23.09	523.5	26.3	44.95	0	CAL	372.6	638.7	1284	2287	3805	4219	2518	1658	1027	587.3	423.7	280.4	240.5	235.2	CON	19580
2015-02-25 12:43:10	RAW/CbTLsfpAvzfff	133	446.1	1026	1956	3302	3777	2383	1574	1011	582.8	437.1	305	274.5	280.7	MISC	1.012	3816	19.99	37.45	997.2	0.01625	0.01656	0.01625	0.01656	0.0164	0.01625	22.96	523.5	26.3	45.36	0	CAL	323.9	556.9	1107	2023	3349	3774	2326	1505	936.6	526.6	381.4	250.3	218.4	209.7	CON	17490
2015-02-25 12:43:20	RAW/CbTLsfpAvzfff	126	449.8	955.3	1709	2831	3269	2113	1406	910	530.9	393.8	273.5	242.9	245	MISC	1.017	3737	19.99	38.74	997.2	0.0164	0.01625	0.01656	0.01648	0.01648	0.0164	22.36	523.5	26.31	44.55	0	CAL	306.5	562.3	1029	1764	2867	3263	2060	1343	841.8	479.8	343	223.6	191.7	180.4	CON	15460
2015-02-25 12:43:30	RAW/CbTLsfpAvzfff	110.2	390.7	832.7	1558	2575	3066	2001	1347	851.1	497.3	372.2	254.3	239.9	243.4	MISC	1.029	3829	19.99	38.08	997.2	0.01648	0.0164	0.01656	0.01625	0.01617	0.01648	21.88	523.4	26.31	44.55	0	CAL	267.8	488.2	897	1610	2609	3063	1956	1291	790	451.6	326.7	209.7	194.2	185.8	CON	14340
2015-02-25 12:43:40	RAW/CbTLsfpAvzfff	119.1	390.6	817.3	1434	2337	2782	1854	1251	792.1	461.2	341.5	237.4	210	212.7	MISC	1.011	3779	19.99	39.06	996.2	0.01671	0.01633	0.01625	0.01617	0.01656	0.0164	21.42	523.5	26.32	44.55	0	CAL	289.2	487	878.9	1478	2364	2775	1809	1196	733	416.9	297.3	193.9	165.4	156.7	CON	13240
2015-02-25 12:43:50	RAW/CbTLsfpAvzfff	113.8	399.2	799.1	1323	2127	2504	1670	1171	752.9	440.9	330	233.5	207.8	219.8	MISC	1.026	3791	19.99	39.34	995.2	0.01678	0.0164	0.01656	0.01625	0.01633	0.01648	21.61	523.6	26.32	44.95	0	CAL	276.1	498.6	859.1	1362	2149	2494	1626	1119	697	399	288.2	192.3	165.6	166.9	CON	12290
2015-02-25 12:44:00	RAW/CbTLsfpAvzfff	131.9	443.9	841.9	1293	2016	2316	1545	1124	731.5	434.3	327.9	233.9	213	215.7	MISC	1.015	3747	19.99	38.74	994.2	0.01656	0.01617	0.0164	0.0164	0.0164	0.01625	22.27	523.4	26.33	45.36	0	CAL	319.9	553.7	903.1	1326	2031	2301	1496	1069	673.5	390.7	284.3	190.6	168.8	160.6	CON	11870
2015-02-25 12:44:10	RAW/CbTLsfpAvzfff	138	491.5	956.8	1628	2820	3160	1875	1306	874.3	528.3	411.5	293.7	273.4	290.4	MISC	1.01	3744	19.99	39.39	998.2	0.01656	0.01648	0.01663	0.01656	0.01656	0.0164	22.39	523.6	26.35	44.95	0	CAL	335.6	614.4	1028	1676	2854	3150	1818	1241	805.1	476.5	359.8	242.7	221.1	224.8	CON	15050
2015-02-25 12:44:20	RAW/CbTLsfpAvzfff	135.3	544.7	991.1	1566	2597	2930	1788	1254	838.3	501	382.5	265.4	243.5	250.5	MISC	1.019	3729	19.99	38.74	997.8	0.01625	0.0164	0.01656	0.01648	0.01656	0.01633	22.19	523.6	26.36	44.14	0	CAL	328.8	682.8	1065	1609	2623	2915	1731	1189	769.7	449.7	331.3	214.9	191.8	185.6	CON	14290
2015-02-25 12:44:30	RAW/CbTLsfpAvzfff	121.6	439.1	824.7	1348	2181	2532	1641	1151	755.1	440.7	335.5	231.9	205.8	211.7	MISC	1.016	3771	19.99	39.3	999.1	0.01648	0.01648	0.01656	0.01671	0.01648	0.01617	21.07	523.6	26.37	44.55	0	CAL	295	548.8	885.4	1386	2202	2520	1594	1096	696.7	397	291.8	188.7	161.6	156.4	CON	12420
2015-02-25 12:44:40	RAW/CbTLsfpAvzfff	108.9	378	721.3	1206	1964	2286	1487	1053	682.1	403.5	296.2	203.8	184.9	182.9	MISC	1.026	3840	19.99	38.74	997.2	0.01648	0.0164	0.0161	0.01648	0.01633	0.01633	21.71	523.7	26.39	44.95	0	CAL	263.9	471.8	774.2	1240	1983	2276	1446	1004	630.4	364.7	257.5	165.6	145.8	134	CON	11160
2015-02-25 12:44:50	RAW/CbTLsfpAvzfff	105.7	374.5	677.4	1096	1731	1996	1329	944.1	634.3	380.6	290.2	206.1	193.8	193.9	MISC	1.008	3897	19.99	38.74	995.2	0.01678	0.01648	0.01656	0.01656	0.01633	0.01625	20.85	523.6	26.39	44.95	0	CAL	256	467.7	726.1	1125	1746	1984	1289	898.5	586.1	344.5	254.1	170.3	157.3	148.3	CON	10150
2015-02-25 12:45:00	RAW/CbTLsfpAvzfff	122.9	427.2	751.1	1112	1706	1931	1284	915.7	634.2	380.6	298.7	208.8	190.4	193.3	MISC	1.021	3810	19.99	38.08	996.3	0.0164	0.0164	0.01663	0.01648	0.01656	0.01648	21.26	523.6	26.4	44.14	0	CAL	297.7	533.3	804.1	1138	1715	1914	1239	866	582.5	341.7	259.7	170.1	150.8	144.1	CON	10160
2015-02-25 12:45:10	RAW/CbTLsfpAvzfff	113.3	394.7	703.6	1069	1644	1876	1233	889.3	596.5	370.9	285.2	203.7	192.2	190.4	MISC	1.006	3848	19.99	39.39	996.2	0.01656	0.01648	0.0164	0.0161	0.0164	0.01633	21.41	523.5	26.42	44.55	0	CAL	274.3	492.7	753.6	1095	1654	1861	1191	842.7	547.7	334.3	248.6	167.3	155	144.2	CON	9762
2015-02-25 12:45:20	RAW/CbTLsfpAvzfff	101.1	387.8	692.3	1075	1654	1881	1243	872.2	585.5	366.3	286.9	205	182.2	191.3	MISC	1.006	3949	19.99	38.73	997.2	0.0164	0.01656	0.0164	0.01656	0.01656	0.0164	21.24	523.6	26.43	44.95	0	CAL	244.6	485.3	742.6	1103	1666	1867	1204	827.1	538.2	330.9	251.5	170.1	146.4	146.7	CON	9723
2015-02-25 12:45:30	RAW/CbTLsfpAvzfff	127.9	452.6	802.1	1140	1686	1853	1178	850.6	601.9	380.3	303.2	216.8	198.7	205.8	MISC	1.016	3849	19.99	38.41	998.2	0.01648	0.0164	0.01617	0.01663	0.01633	0.01633	21.07	523.7	26.44	45.36	0	CAL	309.7	565.1	859.2	1165	1693	1832	1130	799.1	548.7	340.5	263.2	177	158	155.4	CON	9997
2015-02-25 12:45:40	RAW/CbTLsfpAvzfff	121.1	423.4	747.4	1084	1614	1778	1155	834.3	577.2	365.2	292.3	208.7	192	195.6	MISC	1.008	3817	19.99	38.74	994.9	0.01663	0.01633	0.01656	0.01656	0.01663	0.0164	21.43	523.8	26.45	44.95	0	CAL	293.1	528.5	800.3	1109	1621	1759	1110	785.6	526.8	327.5	254.5	171.1	153.5	147.9	CON	9589
2015-02-25 12:45:50	RAW/CbTLsfpAvzfff	114.2	382.4	684.3	1015	1505	1653	1062	770.3	540	341	271.8	193.9	177.2	177.5	MISC	1.011	3780	19.99	39.29	998.1	0.01663	0.01633	0.01656	0.0164	0.0164	0.01648	20.71	523.6	26.47	44.95	0	CAL	276.2	476.6	732.5	1038	1512	1636	1021	725.2	493.4	306.1	236.8	159.1	141.6	133.4	CON	8888
2015-02-25 12:46:00	RAW/CbTLsfpAvzfff	108.2	366.3	651.9	985.1	1485	1636	1056	750.6	518.7	337.2	267.3	192.4	179.7	184.9	MISC	1.013	3744	19.99	38.11	996.2	0.01663	0.01633	0.0164	0.01648	0.01663	0.0164	21.38	523.6	26.48	44.55	0	CAL	261.6	456.8	697.8	1008	1493	1621	1016	707.3	473.8	303.6	233.6	158.9	145.4	142.5	CON	8720
2015-02-25 12:46:10	RAW/CbTLsfpAvzfff	107.7	352.6	633.3	979.6	1476	1629	1040	748.8	518.6	330	261	190.6	175.1	174.7	MISC	1.023	3718	19.99	38.74	995.2	0.01648	0.0164	0.01625	0.0164	0.0164	0.01633	21.51	523.5	26.49	44.95	0	CAL	260.4	439.2	677.7	1003	1484	1614	1001	706.2	474.4	296.9	227.8	157.6	141.4	133	CON	8617
2015-02-25 12:46:20	RAW/CbTLsfpAvzfff	102.2	346.2	625.9	993.8	1509	1677	1064	758.1	531.6	337.8	268.4	194.5	180.7	184.9	MISC	1.018	3837	19.99	38.09	998.2	0.01656	0.01625	0.0164	0.01648	0.01625	0.01633	21.41	523.5	26.51	44.95	0	CAL	247.3	431.7	670.3	1019	1520	1663	1026	716.1	487.9	305.1	235.6	161.9	147.4	143.6	CON	8774
2015-02-25 12:46:30	RAW/CbTLsfpAvzfff	114.9	412	749.4	1181	1784	1985	1255	912.9	630.7	405.4	321.9	229.2	208.9	217.7	MISC	1.015	3770	19.99	38	999.1	0.01656	0.01633	0.01656	0.01648	0.01656	0.0164	21.05	523.6	26.52	45.36	0	CAL	278.4	514.6	803.5	1211	1797	1969	1211	863.7	579.3	366.9	283.3	191	169.8	169.1	CON	10410
2015-02-25 12:46:40	RAW/CbTLsfpAvzfff	99.58	333.1	595.6	952.9	1434	1585	1006	704.2	493.5	317	240.8	165.7	154.9	150	MISC	1.018	3804	19.99	38.71	995.2	0.01663	0.01633	0.01617	0.01648	0.0164	0.01648	21.54	523.7	26.54	45.36	0	CAL	240.8	415.1	637.5	976.9	1443	1571	969.1	663.7	451.6	285.6	209.4	134.5	123	110.5	CON	8232
2015-02-25 12:46:50	RAW/CbTLsfpAvzfff	100.1	298.9	553.7	916.1	1395	1547	977.9	680	474.9	302.6	235.2	166.2	156.9	153.1	MISC	1.013	3750	19.99	38.74	996.2	0.01656	0.01633	0.01648	0.01625	0.01656	0.0164	22.03	523.7	26.55	44.55	0	CAL	241.9	371.3	592.1	939.5	1405	1535	942.8	641.2	434.7	272.5	205	136.1	126.2	115.1	CON	7958
2015-02-25 12:47:00	RAW/CbTLsfpAvzfff	97.16	309.5	554.6	912.6	1371	1524	959.4	687.7	472.7	297.5	234.6	167.5	155.4	153.6	MISC	1.016	3818	19.99	38.74	995.5	0.01648	0.01633	0.0164	0.01656	0.01625	0.01633	22.27	523.6	26.55	44.95	0	CAL	234.9	385.2	593.2	935.8	1380	1511	924.3	649.2	432.8	267.5	204.6	137.7	125	115.8	CON	7897
2015-02-25 12:47:10	RAW/CbTLsfpAvzfff	101.5	295.2	540.2	897.1	1360	1502	953.5	678.5	471.6	297.5	230.2	160.6	152.6	148.6	MISC	1.02	3794	19.99	38.99	996.2	0.01648	0.01633	0.0161	0.01663	0.01656	0.01648	22.23	523.7	26.55	44.95	0	CAL	245.3	366.4	577.2	919.5	1369	1489	918.7	640.2	431.9	267.8	200.4	130.8	122.2	111	CON	7790
2015-02-25 12:47:20	RAW/CbTLsfpAvzfff	96	282.3	525.3	915.7	1421	1546	953.7	689.4	471.5	296.6	232.2	163.3	154.4	155.5	MISC	1.026	3949	19.99	39.07	997.2	0.01678	0.01633	0.0164	0.0164	0.01633	0.01648	22.09	523.9	26.57	44.95	0	CAL	232.1	350.5	561.6	940.3	1433	1534	919.7	651.8	432.4	267.4	202.9	134.1	124.6	118.6	CON	7903
2015-02-25 12:47:30	RAW/CbTLsfpAvzfff	96.56	301.9	615.9	1265	2085	2110	1168	818	583.7	368.6	286.8	204.9	195.7	208.3	MISC	1.002	3851	19.99	39.72	995.2	0.01633	0.01648	0.01648	0.01648	0.01625	0.0164	22.38	523.7	26.57	45.36	0	CAL	233.9	375.7	661.2	1306	2112	2101	1127	772.9	536.5	333.3	251.8	170.3	160.4	164	CON	10310
2015-02-25 12:47:40	RAW/CbTLsfpAvzfff	108.4	302.5	620.1	1231	2003	2091	1200	833.3	586.3	367.5	286.2	201.7	182.6	188.3	MISC	1.023	3745	19.99	38.08	996.2	0.01671	0.0164	0.01648	0.0164	0.0164	0.0164	22.06	523.5	26.58	44.14	0	CAL	262.5	375	664.5	1269	2027	2081	1159	787.3	538.3	331.6	250.4	166.2	146.3	143	CON	10200
2015-02-25 12:47:50	RAW/CbTLsfpAvzfff	149.6	530.8	1088	1808	2811	2817	1565	1159	883.2	595.1	477.2	347.1	333.9	359.1	MISC	1.021	3840	19.99	38.75	996.2	0.0164	0.01656	0.01648	0.0164	0.01648	0.01648	22.56	523.6	26.61	45.36	0	CAL	363.7	663.4	1171	1862	2839	2796	1501	1090	810.9	541.1	423.1	293.7	279.1	290.3	CON	14920
2015-02-25 12:48:00	RAW/CbTLsfpAvzfff	177.2	671.5	1403	2038	3015	3006	1670	1305	1035	692.4	558.8	400.9	365.6	375.8	MISC	1.017	3827	19.99	38.74	997.2	0.01648	0.01648	0.01648	0.01656	0.01633	0.01648	22.8	523.7	26.62	44.95	0	CAL	431.2	840.9	1513	2095	3038	2976	1592	1223	950.4	628.8	495	337.9	300.8	294.7	CON	16710
2015-02-25 12:48:10	RAW/CbTLsfpAvzfff	177.3	658	1454	2343	3544	3542	1977	1473	1141	762.3	623.9	458.8	447.2	491	MISC	1.017	3844	19.99	38.74	997.2	0.01663	0.01648	0.01633	0.01633	0.01656	0.0164	22.95	523.6	26.63	44.95	0	CAL	432.3	824	1570	2415	3581	3516	1897	1385	1049	694	555.6	391.5	377.8	403.5	CON	19090
2015-02-25 12:48:20	RAW/CbTLsfpAvzfff	212.3	819.6	2111	3843	5754	5447	2782	1973	1497	986.3	799.4	567.4	523.1	550.1	MISC	1.015	3787	19.99	38.64	998.2	0.01656	0.01633	0.01633	0.01633	0.01663	0.0164	24.09	524	26.63	45.36	0	CAL	521.3	1029	2289	3983	5834	5419	2668	1847	1365	887.9	701.6	471.6	424	423.9	CON	27860
2015-02-25 12:48:30	RAW/CbTLsfpAvzfff	258.5	990.2	2755	5665	8778	8468	4331	2948	2174	1430	1141	851.8	842.4	970.7	MISC	1.008	3848	19.99	38.42	999.1	0.01671	0.01633	0.0164	0.01625	0.0164	0.01625	22.71	523.9	26.64	45.36	0	CAL	641.7	1246	2997	5893	8927	8453	4181	2774	1989	1290	1003	717.1	701.9	789.6	CON	41600
2015-02-25 12:48:40	RAW/CbTLsfpAvzfff	292.7	1201	3619	8424	12040	12150	7041	4514	2884	1654	1187	810.1	732.8	785.7	MISC	1.027	3772	19.99	38.41	998.2	0.01656	0.0164	0.01648	0.01648	0.01633	0.01656	23.5	523.8	26.64	45.36	0	CAL	736.2	1518	3951	8795	12260	12150	6856	4281	2630	1461	996.8	625.1	538.8	533.6	CON	57340
2015-02-25 12:48:50	RAW/CbTLsfpAvzfff	358.1	1265	3649	8058	12000	11850	6458	4218	2812	1685	1252	870.2	787.1	842.5	MISC	1.007	3754	19.99	39.06	998.2	0.01663	0.0164	0.01625	0.01633	0.0164	0.01656	23.65	523.9	26.67	45.77	0	CAL	899.9	1593	3975	8397	12210	11840	6258	3978	2554	1488	1058	680.3	588	585.2	CON	56100
2015-02-25 12:49:00	RAW/CbTLsfpAvzfff	352.8	1171	3392	7516	11230	11160	6165	4034	2674	1594	1181	817	729.8	787.2	MISC	1.008	3673	19.99	38.74	999.1	0.01671	0.0164	0.01625	0.01656	0.0164	0.0164	24.08	523.8	26.67	45.36	0	CAL	884.1	1471	3692	7829	11430	11150	5978	3809	2432	1410	999.3	638.5	543.1	546.4	CON	52810
2015-02-25 12:49:10	RAW/CbTLsfpAvzfff	402.7	1209	3419	7239	10870	10840	6303	4331	2846	1657	1227	852	768.7	810.3	MISC	1.022	3729	19.99	39.07	999.1	0.01663	0.01625	0.01617	0.01648	0.0164	0.01663	23.97	523.9	26.68	44.95	0	CAL	1009	1514	3715	7530	11050	10820	6112	4104	2602	1470	1042	669.3	577.6	564.7	CON	52780
2015-02-25 12:49:20	RAW/CbTLsfpAvzfff	421	1200	3296	6692	9959	9753	5507	3784	2619	1592	1204	843.7	776.4	824.9	MISC	1.024	3820	19.99	37.43	995.2	0.01663	0.0164	0.0164	0.01648	0.01648	0.0164	24.07	524	26.69	45.36	0	CAL	1051	1500	3575	6949	10110	9718	5318	3565	2387	1415	1028	669.8	594.7	592.6	CON	48470
2015-02-25 12:49:30	RAW/CbTLsfpAvzfff	445	1203	3305	6983	10370	9956	5681	3891	2702	1630	1227	854.7	779.5	829.4	MISC	1.005	3850	19.99	38.08	997	0.01648	0.01648	0.01656	0.01648	0.01663	0.01648	24.38	523.9	26.71	45.36	0	CAL	1112	1500	3583	7255	10530	9917	5486	3665	2462	1447	1045	674.5	591.3	588.7	CON	49860
2015-02-25 12:49:40	RAW/CbTLsfpAvzfff	366.9	981.9	2742	6216	9346	9713	6139	4112	2625	1472	1040	693.7	613.5	652.4	MISC	1.02	3823	19.99	38.77	998.2	0.01648	0.01648	0.01625	0.0164	0.0164	0.01656	24.27	523.8	26.71	44.55	0	CAL	914.8	1224	2972	6464	9499	9702	5983	3919	2415	1312	880.4	536.6	449.8	442.8	CON	46710
2015-02-25 12:49:50	RAW/CbTLsfpAvzfff	353.2	910.8	2613	6015	9007	9513	6045	4000	2537	1420	990.2	673.4	606.6	651.7	MISC	1.029	3817	19.99	38.41	999.1	0.01656	0.01633	0.01625	0.01648	0.01656	0.01633	23.63	523.9	26.71	44.95	0	CAL	879.5	1134	2832	6256	9154	9505	5897	3815	2335	1265	837.5	522.8	449.8	450.9	CON	45330
2015-02-25 12:50:00	RAW/CbTLsfpAvzfff	356.9	841.4	2484	5805	8620	9150	5859	3875	2460	1377	943.3	642.3	588	629.4	MISC	1.005	3811	19.99	38.08	996.6	0.01656	0.01648	0.01648	0.01633	0.01663	0.01648	22.95	523.7	26.72	44.14	0	CAL	887.4	1043	2691	6037	8759	9141	5717	3696	2266	1228	796.1	497	436.8	436.1	CON	43630
2015-02-25 12:50:10	RAW/CbTLsfpAvzfff	379.8	893.6	2601	5932	8813	9409	6285	4289	2599	1436	983.9	668.6	593.4	637.2	MISC	1.013	3840	19.99	38.41	994.3	0.01648	0.01633	0.01648	0.01656	0.01648	0.01633	22.49	523.7	26.73	44.95	0	CAL	945.8	1108	2816	6166	8953	9398	6138	4104	2396	1281	829.5	515.9	434.4	434.1	CON	45520
2015-02-25 12:50:20	RAW/CbTLsfpAvzfff	390.2	961	2645	5443	7892	7999	4912	3403	2288	1338	956.9	647.4	560.7	584	MISC	1.015	3808	19.99	38.41	995.2	0.01671	0.01633	0.01656	0.0164	0.01648	0.01633	22.81	523.7	26.74	44.95	0	CAL	967.8	1193	2861	5645	8000	7965	4758	3223	2096	1192	811.4	503.1	410.8	393.7	CON	40020
2015-02-25 12:50:30	RAW/CbTLsfpAvzfff	402.4	1074	2763	4924	6858	6698	4060	2990	2211	1367	1039	727.5	660.1	689.8	MISC	1.018	3792	19.99	38.09	994.2	0.01678	0.01648	0.01633	0.01617	0.01633	0.0161	23.22	524	26.74	45.36	0	CAL	994.8	1336	2986	5090	6930	6643	3902	2815	2027	1227	899.5	588.6	515.8	507.5	CON	36460
2015-02-25 12:50:40	RAW/CbTLsfpAvzfff	433.5	1011	2772	5206	7202	7035	4238	3058	2207	1360	1030	716.1	659.7	688.4	MISC	1.031	3852	19.99	38.41	999.7	0.01663	0.01633	0.01633	0.01648	0.01633	0.0161	23.92	523.8	26.77	45.36	0	CAL	1073	1251	2995	5386	7282	6981	4075	2876	2017	1215	885.4	571.7	509.8	499.2	CON	37620
2015-02-25 12:50:51	RAW/CbTLsfpAvzfff	465.9	1098	2902	5041	6882	6654	4008	2941	2188	1377	1063	744.7	682.8	715.1	MISC	1.017	3891	19.99	39.39	994.4	0.01671	0.01648	0.0164	0.0164	0.01663	0.01648	23.73	523.9	26.78	45.36	0	CAL	1152	1359	3132	5205	6945	6587	3838	2755	1995	1229	915.4	597.2	529.6	522.4	CON	36760
2015-02-25 12:51:04	RAW/CbTLsfpAvzfff	500	1054	3087	5949	8357	8132	4702	3342	2393	1497	1142	804.6	736.2	786.1	MISC	1.017	3792	19.99	38.74	998.1	0.01671	0.01625	0.01656	0.01656	0.01656	0.0164	23.72	523.9	26.79	44.95	0	CAL	1242	1300	3336	6160	8457	8074	4516	3136	2177	1332	976.8	639.9	564.7	569.2	CON	42480
2015-02-25 12:51:19	RAW/CbTLsfpAvzfff	480.5	988	2908	5645	8132	7974	4541	3146	2221	1386	1054	721.2	649.9	675.1	MISC	1.019	3763	19.99	38.41	997.2	0.01656	0.01633	0.01648	0.01633	0.0164	0.0164	24.57	523.9	26.81	44.55	0	CAL	1192	1217	3142	5844	8233	7923	4364	2948	2014	1228	896.3	564.2	486.6	468.9	CON	40520
2015-02-25 12:51:30	RAW/CbTLsfpAvzfff	411.2	1046	2474	3892	5647	5542	3211	2359	1811	1172	929.8	648	571.5	578.2	MISC	1.008	3893	19.99	38.74	995.2	0.01656	0.01633	0.01656	0.01648	0.0164	0.0164	24.23	523.8	26.83	44.95	0	CAL	1012	1297	2664	4003	5690	5480	3062	2200	1647	1048	805.1	523.2	442.3	416.7	CON	30290
2015-02-25 12:51:42	RAW/CbTLsfpAvzfff	380.6	1117	2594	3731	5468	5285	2994	2316	1874	1248	1026	730.8	671.2	697.4	MISC	1.02	3909	19.99	38.74	998.2	0.01656	0.01648	0.01633	0.01633	0.01617	0.01633	24.03	524	26.85	45.36	0	CAL	936.1	1392	2797	3833	5507	5222	2847	2161	1714	1126	904.5	609	545	539.2	CON	30130
2015-02-25 12:51:53	RAW/CbTLsfpAvzfff	384.6	1046	2481	3733	5513	5515	3258	2380	1852	1208	972.9	692.4	626.5	655.8	MISC	1.015	3791	19.99	39.39	999.1	0.01678	0.01633	0.01633	0.0164	0.01633	0.01663	24.79	523.9	26.86	45.36	0	CAL	946.1	1300	2674	3838	5557	5459	3115	2226	1693	1087	851.7	571.3	501.1	498.6	CON	30320
2015-02-25 12:52:04	RAW/CbTLsfpAvzfff	439.1	1218	2828	4101	5937	5975	3565	2656	2068	1355	1099	790.6	721.9	760.3	MISC	1.012	3785	19.99	39.06	996.2	0.0164	0.0164	0.0164	0.01656	0.0164	0.01648	24.61	524	26.89	45.36	0	CAL	1083	1517	3048	4212	5977	5907	3403	2483	1889	1219	961.6	653.4	579.5	581.9	CON	33510
2015-02-25 12:52:14	RAW/CbTLsfpAvzfff	536	1160	3081	5459	8040	7997	4629	3277	2406	1566	1236	893.2	857.2	940.1	MISC	1.023	3844	19.99	38.74	999.3	0.01663	0.01633	0.01648	0.0164	0.01648	0.01633	24.93	523.9	26.9	46.18	0	CAL	1331	1432	3323	5636	8126	7934	4440	3068	2188	1399	1069	726	683	720.4	CON	42080
2015-02-25 12:52:24	RAW/CbTLsfpAvzfff	538	1124	3401	7479	12760	12620	6332	4056	2835	1797	1382	973.3	884.2	946.7	MISC	1.014	3826	19.99	38.98	996.2	0.0164	0.01633	0.01633	0.01633	0.0164	0.01633	24.36	524	26.92	45.77	0	CAL	1352	1390	3684	7773	12990	12600	6111	3797	2562	1588	1175	766.7	667.6	669.4	CON	57130
2015-02-25 12:52:34	RAW/CbTLsfpAvzfff	498.4	930.4	2865	6427	10770	10890	5720	3576	2404	1493	1125	777.1	684.8	721.2	MISC	1.024	3823	19.99	39.06	1000	0.01671	0.0164	0.0164	0.01656	0.01625	0.01617	24.89	524.2	26.93	44.95	0	CAL	1245	1143	3097	6674	10960	10880	5531	3353	2169	1313	947.1	599.6	499.6	485.6	CON	48890
2015-02-25 12:52:44	RAW/CbTLsfpAvzfff	534.3	970	2827	6086	9792	9837	5201	3343	2278	1419	1083	742.2	667.8	703	MISC	1.018	3898	19.99	38.09	1000	0.01648	0.01625	0.01656	0.0164	0.01633	0.01656	24.85	524	26.95	45.36	0	CAL	1331	1189	3048	6308	9937	9803	5010	3125	2050	1244	909.5	568.3	486.7	473.8	CON	45480
2015-02-25 12:52:54	RAW/CbTLsfpAvzfff	493.3	1065	2748	5186	8258	8317	4424	2972	2155	1369	1078	752.9	684.2	706.2	MISC	1.01	3958	19.99	38.74	998.2	0.01656	0.01633	0.01648	0.01625	0.01648	0.01656	24.53	523.9	26.95	45.77	0	CAL	1224	1315	2961	5359	8363	8272	4246	2773	1948	1212	920.7	595.6	520.8	500.1	CON	40210
2015-02-25 12:53:04	RAW/CbTLsfpAvzfff	410.1	1058	2539	4615	7600	7500	3847	2698	2066	1368	1113	804.7	748.1	800.6	MISC	1.016	3798	19.99	38.74	996.2	0.01686	0.01648	0.01648	0.01633	0.0164	0.0164	24.55	524.1	26.96	45.36	0	CAL	1015	1315	2738	4767	7700	7460	3686	2520	1882	1228	973	665.1	603.1	617.3	CON	37170
2015-02-25 12:53:14	RAW/CbTLsfpAvzfff	365.2	1082	2470	4363	7497	7178	3494	2469	1943	1265	1045	717.8	626.3	613.1	MISC	1.014	3754	19.99	39.06	997.2	0.01648	0.01633	0.01656	0.01625	0.01671	0.01648	24.4	524	26.97	44.95	0	CAL	902.2	1351	2665	4505	7601	7140	3339	2299	1767	1132	912.1	586	489.6	440.2	CON	35130
2015-02-25 12:53:24	RAW/CbTLsfpAvzfff	349.8	1010	2345	3790	6125	6127	3259	2348	1830	1217	993.4	716.4	656.1	681.3	MISC	1.001	3665	19.99	37.76	993.3	0.01656	0.01625	0.01648	0.01648	0.01633	0.0161	24.93	524.2	27	45.77	0	CAL	861.4	1259	2529	3905	6194	6085	3120	2196	1672	1097	873.9	597.5	533	526.1	CON	31450
2015-02-25 12:53:34	RAW/CbTLsfpAvzfff	383.2	1053	2390	3837	6199	6207	3336	2420	1868	1239	1013	728.1	653.3	678.5	MISC	1.01	3794	19.99	38.41	998.2	0.01656	0.0164	0.0164	0.01633	0.01648	0.01633	25.12	524.3	27	44.95	0	CAL	943.9	1309	2574	3949	6264	6160	3189	2262	1704	1115	889	603.8	524.5	516.6	CON	32000
2015-02-25 12:53:44	RAW/CbTLsfpAvzfff	372.2	981.2	2282	3900	6113	6192	3400	2388	1802	1182	958.2	687.6	628.9	650.8	MISC	1.007	3803	19.99	38.74	995.2	0.01648	0.01633	0.01648	0.0164	0.01656	0.01633	23.9	523.9	27.02	44.95	0	CAL	916.6	1219	2458	4020	6180	6149	3260	2234	1642	1061	836.9	566.6	503.5	493.3	CON	31540
2015-02-25 12:53:54	RAW/CbTLsfpAvzfff	370.2	1041	2274	3821	5814	5578	2998	2195	1746	1178	983.6	731.8	670.3	705.6	MISC	1.018	3845	19.99	38.75	996.2	0.01656	0.0164	0.01625	0.01648	0.01648	0.01656	24.28	524.1	27.03	46.18	0	CAL	910.5	1296	2447	3935	5871	5524	2856	2042	1590	1060	864.7	613.1	547.4	551.4	CON	30110
2015-02-25 12:54:04	RAW/CbTLsfpAvzfff	368.9	1063	2313	3843	5689	5270	2762	2089	1709	1157	968.9	705.5	643.2	666.3	MISC	1.018	3771	19.99	39.06	1000	0.0164	0.0164	0.01648	0.01648	0.01671	0.0164	23.38	524.2	27.03	45.36	0	CAL	906.9	1324	2489	3957	5740	5211	2617	1937	1553	1039	850.8	587.6	521.1	513.3	CON	29250
2015-02-25 12:54:14	RAW/CbTLsfpAvzfff	339.2	997.7	2291	3879	5627	5333	2849	2107	1663	1117	923.4	659.5	602.8	618	MISC	1.027	3901	19.99	38.41	997.9	0.01648	0.01656	0.01656	0.01625	0.01656	0.01663	23.86	524.2	27.04	45.36	0	CAL	833.7	1243	2470	4000	5682	5280	2711	1960	1511	1003	809.2	545.9	485.2	470.2	CON	29010
2015-02-25 12:54:24	RAW/CbTLsfpAvzfff	311.6	938.6	2215	3753	5238	4983	2694	1993	1560	1037	860.8	625.7	574.9	607	MISC	1.018	3767	19.99	38.74	997.1	0.01663	0.01625	0.0164	0.01648	0.01648	0.01648	23.34	524.2	27.04	45.36	0	CAL	764.9	1170	2390	3872	5287	4933	2565	1854	1418	929.6	753.7	519.3	464.9	468.6	CON	27390
2015-02-25 12:54:34	RAW/CbTLsfpAvzfff	321.8	994.3	2433	4666	6634	6758	3837	2620	1874	1232	977.6	703	659.5	705.6	MISC	1.024	3798	19.99	38.07	997.2	0.01656	0.01617	0.01625	0.01625	0.0164	0.01633	23.5	524.2	27.05	45.77	0	CAL	794.4	1242	2630	4832	6716	6722	3697	2462	1708	1107	852.4	579.2	531.1	542.6	CON	34420
2015-02-25 12:54:44	RAW/CbTLsfpAvzfff	314.5	924.4	2332	4836	7112	7517	4343	2807	1876	1181	908	626.4	565.8	595.3	MISC	1.004	3871	19.99	39.39	997.2	0.01633	0.01633	0.0164	0.01617	0.01656	0.01656	24.33	524.3	27.07	46.18	0	CAL	777.4	1154	2522	5016	7213	7496	4208	2647	1706	1053	780.9	500.9	435.7	429.8	CON	35940
2015-02-25 12:54:54	RAW/CbTLsfpAvzfff	313	886.4	2202	4509	6826	7303	4144	2699	1819	1158	875.2	618.1	558.3	591.8	MISC	1.014	3765	19.99	38.74	997.2	0.01648	0.01663	0.01656	0.01671	0.01648	0.01633	24.1	524.3	27.08	45.77	0	CAL	772.8	1104	2379	4673	6922	7284	4013	2546	1657	1035	753.2	497.6	433.4	433.2	CON	34510
2015-02-25 12:55:04	RAW/CbTLsfpAvzfff	287.4	807.2	2071	4338	6862	7388	4068	2610	1743	1095	835	586.5	538	570.5	MISC	1.015	4026	19.99	38.7	996.2	0.01656	0.01633	0.0164	0.01656	0.0164	0.0164	25.49	524.4	27.1	45.36	0	CAL	709.1	1005	2239	4499	6966	7378	3945	2464	1587	978.4	718.8	471.8	419.2	419.5	CON	33800
2015-02-25 12:55:14	RAW/CbTLsfpAvzfff	281	770.7	1978	4347	7280	7993	4328	2705	1759	1093	817.4	565.9	501.2	535.1	MISC	1.003	3771	19.99	38.41	998.2	0.01656	0.01633	0.01648	0.01656	0.0164	0.0164	24.69	524.6	27.1	45.77	0	CAL	694.1	959.4	2137	4512	7400	7994	4207	2558	1602	974.4	700.2	450.4	381.6	382.7	CON	34950
2015-02-25 12:55:24	RAW/CbTLsfpAvzfff	298.8	796.9	2022	4465	7570	8305	4435	2794	1855	1158	883	620.9	561.5	584.8	MISC	1.03	3812	19.99	38.74	997.2	0.01648	0.0164	0.0164	0.01648	0.01625	0.0164	25.03	524.5	27.14	46.59	0	CAL	738.7	991.3	2184	4634	7696	8306	4308	2641	1692	1035	761	500.4	436.6	425.7	CON	36350
2015-02-25 12:55:34	RAW/CbTLsfpAvzfff	290.2	776.3	1967	4184	6786	7347	3941	2550	1724	1077	817.1	570.7	512	529.7	MISC	1.01	3861	19.99	38.74	1000	0.01663	0.01656	0.01633	0.0164	0.01625	0.01663	24.75	524.3	27.14	45.36	0	CAL	715.7	965.2	2124	4338	6890	7338	3819	2407	1573	962.8	703.3	458.2	395.6	381.8	CON	33070
2015-02-25 12:55:44	RAW/CbTLsfpAvzfff	312.3	841.4	2174	4863	7978	8458	4471	2922	1993	1266	960.9	679.1	612.4	632.4	MISC	1.016	3940	19.99	38.37	998.1	0.01678	0.01625	0.01671	0.0164	0.01633	0.01648	25.04	524.3	27.16	45.36	0	CAL	773.3	1047	2350	5050	8110	8454	4335	2761	1822	1136	831.8	551.7	480.1	463.7	CON	38160
2015-02-25 12:55:54	RAW/CbTLsfpAvzfff	308.2	862.3	2109	4552	7513	7974	4217	2793	1933	1231	937	640.3	572.3	597	MISC	1.017	3889	19.99	39.38	1000	0.01648	0.0164	0.0164	0.01633	0.01663	0.01625	24.41	524.4	27.17	45.77	0	CAL	762	1074	2278	4721	7632	7966	4084	2637	1768	1106	812.8	517.6	445	435	CON	36240
2015-02-25 12:56:04	RAW/CbTLsfpAvzfff	334.6	944.3	2115	4095	6682	7011	3681	2561	1874	1207	957.7	669.6	590.7	606.2	MISC	1.011	3845	19.99	38.74	996.2	0.0164	0.0164	0.01633	0.01656	0.01671	0.0164	25.31	524.3	27.18	45.36	0	CAL	825.2	1176	2279	4233	6772	6986	3545	2408	1715	1086	837.1	549.8	466.6	449.3	CON	33330
2015-02-25 12:56:14	RAW/CbTLsfpAvzfff	315.9	915.4	1980	3531	5579	5916	3187	2290	1684	1096	860.5	604.8	536.4	539.7	MISC	1.021	3883	19.99	38.41	996.7	0.01671	0.01625	0.01625	0.01648	0.01625	0.01648	25.41	524.1	27.2	45.36	0	CAL	776.4	1140	2131	3642	5643	5885	3063	2153	1541	987.4	752.3	497.1	425.1	399.6	CON	29040
2015-02-25 12:56:24	RAW/CbTLsfpAvzfff	281.8	835.7	1883	3712	6384	7016	3692	2517	1808	1179	937.3	674.5	633.6	693.5	MISC	1	3889	19.99	38.15	997.2	0.01648	0.01633	0.0164	0.01633	0.01648	0.01663	25.37	524.2	27.21	45.36	0	CAL	694.1	1042	2030	3841	6479	7008	3574	2380	1663	1069	828	566.3	521.4	551.1	CON	32250
2015-02-25 12:56:34	RAW/CbTLsfpAvzfff	219.6	737	1883	4846	10020	11450	5458	3273	2133	1346	1025	710.3	651.5	725.3	MISC	1.025	3856	19.99	39.06	998.2	0.01663	0.0164	0.01617	0.01633	0.01625	0.01648	25.27	524.3	27.23	46.18	0	CAL	546.2	924.7	2042	5050	10230	11510	5335	3112	1958	1213	895.2	583.1	519	553.5	CON	44480
2015-02-25 12:56:44	RAW/CbTLsfpAvzfff	204.4	679	1807	4766	9970	11470	5398	3168	2014	1227	899.7	609.2	489.6	499.6	MISC	1.017	3855	19.99	38.41	996.2	0.01663	0.01625	0.0164	0.0164	0.01656	0.01648	25.22	524.5	27.24	45.77	0	CAL	508.4	851.6	1962	4969	10190	11530	5281	3011	1844	1098	773.4	486.2	361.7	333.9	CON	43200
2015-02-25 12:56:54	RAW/CbTLsfpAvzfff	199.8	681.4	1710	4190	8473	9804	4725	2901	1903	1177	869.7	603.2	513.1	555.1	MISC	1.027	3935	19.99	39.06	997.8	0.01656	0.01656	0.01663	0.01625	0.01633	0.0164	24.99	524.4	27.25	45.77	0	CAL	494.8	854.3	1854	4362	8647	9849	4616	2761	1750	1062	756.7	492.9	398.6	407.3	CON	38310
2015-02-25 12:57:04	RAW/CbTLsfpAvzfff	197.1	670.4	1595	3624	6960	8041	4090	2583	1731	1055	772.6	510.1	434.3	447.2	MISC	1.02	3835	19.99	38.2	997.2	0.01656	0.01617	0.01648	0.01648	0.01648	0.0164	25.37	524.2	27.26	44.55	0	CAL	486	839.6	1726	3765	7091	8067	3992	2459	1597	954	672.7	412.5	333.2	317.6	CON	32710
2015-02-25 12:57:14	RAW/CbTLsfpAvzfff	201.5	618.9	1428	3126	5648	6660	3670	2499	1670	1004	702.5	465.7	399	427.4	MISC	1.02	3920	19.99	38.74	997.2	0.01663	0.0164	0.01633	0.01663	0.01656	0.01648	25.41	524.2	27.27	46.18	0	CAL	494.9	772.3	1541	3241	5744	6673	3583	2390	1552	914.6	614	378.7	309.2	312.9	CON	28520
2015-02-25 12:57:24	RAW/CbTLsfpAvzfff	263.3	789.6	1628	3471	6440	7106	3519	2403	1705	1069	807.6	556.2	502.3	530.4	MISC	1.028	3860	19.99	39.06	996.2	0.0161	0.01625	0.01656	0.01625	0.01633	0.01633	26.11	524.2	27.28	45.36	0	CAL	648.2	985	1751	3592	6544	7106	3407	2273	1568	965	704.2	453.9	396.6	396.4	CON	30790
2015-02-25 12:57:34	RAW/CbTLsfpAvzfff	277.4	783.8	1633	3608	6702	7300	3675	2509	1777	1113	836	579.4	520.1	558.3	MISC	1.032	3793	19.99	39.72	998.8	0.01656	0.01633	0.01633	0.01625	0.01625	0.01671	26.08	524.3	27.3	45.36	0	CAL	683.3	976	1755	3735	6812	7300	3561	2375	1636	1005	729.2	473.6	410.7	419.6	CON	31870
2015-02-25 12:57:44	RAW/CbTLsfpAvzfff	273.2	755.1	1623	3702	6881	7468	3737	2566	1802	1117	831.3	571.8	501.6	525.8	MISC	1.02	3866	19.99	38.26	996.2	0.01663	0.01648	0.0164	0.0164	0.01678	0.01625	25.62	524.4	27.29	45.36	0	CAL	673.2	939.7	1745	3836	6997	7471	3623	2432	1659	1009	724	465.7	391.9	386.5	CON	32360
2015-02-25 12:57:54	RAW/CbTLsfpAvzfff	238.2	670.9	1461	3199	5725	6473	3602	2500	1708	1033	726.7	482.3	423	445.5	MISC	1.007	3835	19.99	38.41	998.2	0.01663	0.01625	0.01663	0.01663	0.0164	0.0164	25.14	524.6	27.3	45.77	0	CAL	585.2	835	1572	3313	5817	6475	3506	2385	1584	939.7	633.5	390.1	327.9	324.9	CON	28690
2015-02-25 12:58:04	RAW/CbTLsfpAvzfff	254	747.5	1593	3335	5708	6451	3702	2700	1904	1155	832.3	560.4	507.3	531.6	MISC	1.009	3886	19.99	37.76	999.1	0.01663	0.01656	0.01648	0.01625	0.0164	0.0164	25.46	524.2	27.33	44.55	0	CAL	624.7	931.8	1714	3450	5794	6446	3601	2580	1775	1057	734.1	463.2	406.7	404.2	CON	29980
2015-02-25 12:58:14	RAW/CbTLsfpAvzfff	197	604.7	1316	2828	4832	5709	3471	2471	1652	967.9	667.8	426.8	374.1	377.5	MISC	1.02	3901	19.99	38.74	995.4	0.01656	0.01617	0.01625	0.01633	0.01633	0.0164	25.35	524.3	27.34	46.18	0	CAL	483	754.2	1418	2928	4907	5712	3391	2372	1544	886.3	586.6	346.8	291.5	272.8	CON	25890
2015-02-25 12:58:24	RAW/CbTLsfpAvzfff	189.4	585.6	1254	2559	4316	5111	3104	2227	1501	903.3	639.3	427.3	376.1	397.2	MISC	1.023	3952	19.99	38.74	999.1	0.01663	0.0164	0.0164	0.0164	0.01633	0.01625	25.47	524.3	27.34	45.77	0	CAL	463.3	730.2	1350	2647	4378	5110	3029	2135	1402	828	564.2	353.3	299.9	300.7	CON	23590
2015-02-25 12:58:34	RAW/CbTLsfpAvzfff	183.8	615.7	1256	2368	3916	4633	2819	2042	1413	859.8	632.8	430.3	386.7	392.6	MISC	1.028	3922	19.99	38.42	995.2	0.01633	0.01633	0.0164	0.0164	0.01656	0.01656	26.34	524.4	27.35	45.77	0	CAL	449.1	769.3	1351	2444	3967	4627	2745	1954	1318	788.1	561.2	359.6	314	300.7	CON	21950
2015-02-25 12:58:44	RAW/CbTLsfpAvzfff	205.7	698	1372	2295	3708	4318	2663	1985	1429	918.8	689	482.9	434.1	447.6	MISC	1.023	3938	19.99	39.39	997.2	0.01656	0.0164	0.01617	0.01633	0.0164	0.01633	26.36	524.6	27.36	45.77	0	CAL	502.5	872.4	1475	2362	3747	4301	2583	1893	1332	844.7	614.7	409.3	358.2	352.2	CON	21650
2015-02-25 12:58:54	RAW/CbTLsfpAvzfff	243.4	849.2	1669	2501	3968	4511	2724	2147	1658	1082	840.6	597.4	541.3	590.6	MISC	1.027	3918	19.99	38.74	999.7	0.0164	0.01633	0.01648	0.01678	0.01648	0.0164	26.2	524.6	27.36	45.77	0	CAL	595.6	1062	1795	2568	4002	4483	2628	2041	1547	996.8	755.4	512.7	453.9	480.8	CON	23920
2015-02-25 12:59:04	RAW/CbTLsfpAvzfff	245.8	895.7	1862	3004	5031	5719	3279	2474	1895	1241	948.7	656.4	595.8	644.9	MISC	1.01	3895	19.99	38.53	997.2	0.01671	0.0164	0.0164	0.01663	0.0164	0.01648	25.94	524.7	27.36	45.77	0	CAL	603.7	1123	2008	3096	5092	5701	3174	2354	1768	1144	852.1	560.7	496.8	519.7	CON	28490
2015-02-25 12:59:14	RAW/CbTLsfpAvzfff	212	724.1	1564	2758	4544	5476	3387	2584	1887	1181	834.9	555.3	476.1	512.1	MISC	1.019	3954	19.99	38.41	997.2	0.01671	0.01633	0.01633	0.01656	0.01633	0.01663	26.37	524.6	27.38	45.36	0	CAL	519.9	905.9	1686	2847	4602	5469	3301	2481	1775	1096	749.6	471	389	401.8	CON	26700
2015-02-25 12:59:24	RAW/CbTLsfpAvzfff	211.2	707	1553	2918	4952	5987	3533	2685	1941	1228	869.9	607.4	541.8	591.9	MISC	1.013	3864	19.99	38.41	996.2	0.0164	0.01663	0.01648	0.0164	0.01617	0.01625	25.81	524.3	27.4	45.36	0	CAL	518.5	884.3	1676	3016	5023	5987	3444	2579	1826	1140	781.8	520.5	451.9	477.6	CON	28330
2015-02-25 12:59:34	RAW/CbTLsfpAvzfff	212.7	729	1586	2961	5075	6049	3497	2647	1906	1203	864.7	587.5	503.2	535.7	MISC	1.014	3866	19.99	38.74	995.4	0.01656	0.01648	0.0164	0.01648	0.0164	0.01625	25.83	524.4	27.42	45.77	0	CAL	522.3	912.4	1711	3062	5149	6048	3406	2539	1788	1113	775.3	499.3	412	419.8	CON	28360
2015-02-25 12:59:44	RAW/CbTLsfpAvzfff	224.7	764.3	1626	2994	5109	5918	3384	2590	1873	1185	871.2	608.1	540.6	575.1	MISC	1.015	3889	19.99	39.08	997.2	0.01663	0.0161	0.01633	0.01617	0.01625	0.01648	25.31	524.5	27.43	45.36	0	CAL	551.6	956.4	1753	3093	5180	5911	3289	2479	1753	1094	780	518	447.4	456.9	CON	28260
2015-02-25 12:59:54	RAW/CbTLsfpAvzfff	209.7	705.3	1526	2866	4868	5753	3320	2471	1737	1090	802.9	556.8	486.1	526.6	MISC	1.022	3814	19.99	38.74	998.2	0.01663	0.01656	0.0164	0.01633	0.01656	0.01633	25.63	524.5	27.44	45.77	0	CAL	514.3	882.1	1645	2962	4937	5750	3232	2366	1624	1003	716.8	471.9	398.4	415.3	CON	26920
2015-02-25 13:00:04	RAW/CbTLsfpAvzfff	208.5	699.3	1496	2748	4630	5497	3267	2461	1706	1070	784.4	532.1	463.7	491.8	MISC	1.017	3910	19.99	37.43	995.2	0.0164	0.01671	0.0164	0.01633	0.0164	0.01648	25.71	524.6	27.45	45.36	0	CAL	511	874.4	1613	2839	4693	5491	3181	2359	1596	986.4	700.6	449.3	378.3	383.6	CON	26050
2015-02-25 13:00:14	RAW/CbTLsfpAvzfff	311.7	1151	2092	3009	4878	5458	3152	2645	2073	1373	1079	765.6	705.8	743.6	MISC	1.033	3826	19.99	39.72	999.9	0.01671	0.01656	0.0164	0.01663	0.01633	0.01633	25.87	524.8	27.45	45.77	0	CAL	766.2	1444	2249	3084	4917	5418	3028	2510	1932	1265	970.4	657.4	593.6	602.7	CON	29440
2015-02-25 13:00:24	RAW/CbTLsfpAvzfff	310.3	1130	2047	2908	4745	5251	3105	2588	2008	1298	1020	711.7	642	671.2	MISC	1.01	3953	19.99	38.17	998.1	0.01656	0.01625	0.01648	0.01625	0.01656	0.01663	25.81	524.8	27.46	46.18	0	CAL	761.9	1417	2199	2978	4782	5210	2983	2456	1870	1192	914.3	605.8	532.3	533.6	CON	28440
2015-02-25 13:00:34	RAW/CbTLsfpAvzfff	260.1	912.3	1840	3046	5269	5962	3369	2622	1939	1229	944.7	667.1	595.3	628	MISC	1.007	3817	19.99	39.39	1000	0.01633	0.01617	0.0164	0.01625	0.01633	0.01633	25.54	524.7	27.48	45.36	0	CAL	639	1143	1982	3138	5335	5945	3261	2499	1809	1130	845	568.3	493	498.6	CON	29290
2015-02-25 13:00:44	RAW/CbTLsfpAvzfff	207.4	710.5	1592	3060	5516	6334	3431	2574	1772	1109	827.9	572.1	492.4	519.2	MISC	1.021	3827	19.99	38.41	997.2	0.01678	0.01625	0.0164	0.01671	0.01656	0.01656	25.65	524.8	27.5	45.36	0	CAL	509.4	889.3	1719	3167	5603	6337	3337	2463	1652	1018	737.3	483	400.2	401.9	CON	28720
2015-02-25 13:00:54	RAW/CbTLsfpAvzfff	181.1	620.3	1405	2765	4957	5729	3123	2319	1609	979.8	713.3	483.9	407.7	432.4	MISC	1.044	3842	19.99	38.74	1002	0.01648	0.01617	0.01648	0.01633	0.01656	0.0164	25.36	524.7	27.52	45.36	0	CAL	443.7	776.1	1517	2863	5036	5733	3041	2220	1502	899.2	633.1	405.1	326.5	329	CON	25720
2015-02-25 13:01:04	RAW/CbTLsfpAvzfff	177.6	630.5	1398	2587	4563	5282	2949	2256	1585	975.6	701.9	484.1	416.1	442.2	MISC	1.003	3932	19.99	39.39	997.2	0.01648	0.0164	0.0164	0.01648	0.01656	0.01648	25.6	524.7	27.53	45.77	0	CAL	434.8	789.4	1509	2674	4632	5281	2869	2162	1483	898.4	625	408.5	338	343.1	CON	24450
2015-02-25 13:01:14	RAW/CbTLsfpAvzfff	182	663.5	1415	2426	4139	4856	2809	2271	1627	990	697.5	473.6	404.3	409.5	MISC	1.019	3873	19.99	38.41	996.2	0.01663	0.0164	0.01633	0.01625	0.01625	0.01633	26.17	524.6	27.54	45.77	0	CAL	445.2	831	1526	2503	4193	4849	2730	2180	1528	914.8	622.3	399.5	327.9	312.7	CON	23360
2015-02-25 13:01:24	RAW/CbTLsfpAvzfff	174.6	640	1354	2260	3801	4499	2669	2174	1573	942.7	669.6	437.7	374.5	386.6	MISC	1.016	3866	19.99	39.06	996.2	0.01663	0.01625	0.01633	0.01648	0.01625	0.01671	25.86	524.6	27.57	45.36	0	CAL	426.5	801.6	1460	2330	3848	4490	2595	2088	1479	871.8	598.7	367.7	302.4	295.4	CON	21950
2015-02-25 13:01:34	RAW/CbTLsfpAvzfff	178.3	678.2	1365	2159	3597	4047	2361	1968	1487	910.4	650.8	443.9	380.9	399.8	MISC	1.017	3912	19.99	38.41	998.2	0.01663	0.0164	0.01656	0.0164	0.0164	0.01633	26.08	524.6	27.58	45.36	0	CAL	435.3	850	1471	2222	3637	4031	2285	1883	1396	840.9	581.2	375.2	310.1	310.6	CON	20630
2015-02-25 13:01:44	RAW/CbTLsfpAvzfff	199.3	738	1513	2397	3855	4070	2266	1877	1447	919.2	702.4	493.8	438.1	472.1	MISC	1.016	3843	19.99	38.97	995.2	0.01656	0.01648	0.01602	0.01671	0.01633	0.01648	25.5	524.6	27.59	45.36	0	CAL	486.7	924.5	1631	2468	3896	4046	2180	1783	1348	844.1	627.1	419.3	361.4	375.5	CON	21390
2015-02-25 13:01:54	RAW/CbTLsfpAvzfff	196.4	709.6	1550	2714	4433	4633	2492	1971	1482	931.6	703.5	486	415.2	433	MISC	1.016	3823	19.99	38.74	996.2	0.01648	0.01656	0.0164	0.01633	0.01648	0.0164	25.13	524.6	27.6	45.77	0	CAL	480.5	888.6	1673	2803	4490	4615	2402	1872	1376	852.2	624.2	407.9	334.6	331.1	CON	23150
2015-02-25 13:02:04	RAW/CbTLsfpAvzfff	184	648.7	1428	2431	3907	4257	2367	1852	1373	854	646.2	440	373.2	400.7	MISC	1.018	3870	19.99	39.06	999.1	0.01678	0.01656	0.01617	0.01633	0.0164	0.0164	25.17	524.7	27.61	45.77	0	CAL	449.3	811.6	1540	2508	3955	4241	2286	1761	1278	781.6	573.9	368.8	299.7	308	CON	21160
2015-02-25 13:02:14	RAW/CbTLsfpAvzfff	188.2	654.2	1443	2338	3693	4019	2276	1835	1373	861.8	654.5	446.5	395.6	404.7	MISC	1.016	3918	19.99	38.74	998.2	0.01663	0.01633	0.01633	0.01625	0.0164	0.01633	25.99	524.7	27.61	45.77	0	CAL	459.4	818.1	1557	2409	3733	3999	2195	1746	1279	790.6	583.2	376.1	323.1	313.3	CON	20580
2015-02-25 13:02:24	RAW/CbTLsfpAvzfff	176.5	611.4	1337	2150	3372	3744	2213	1792	1335	820.9	605.8	407.6	357.3	365.7	MISC	1.014	3855	19.99	39.15	999	0.01678	0.01633	0.01663	0.01663	0.01633	0.01633	25.19	524.7	27.62	45.36	0	CAL	430.4	764.2	1441	2215	3408	3726	2139	1710	1248	754.7	539.5	342.1	289.9	280.9	CON	19290
2015-02-25 13:02:34	RAW/CbTLsfpAvzfff	176.6	608.8	1320	2048	3207	3576	2137	1736	1301	815	603.4	406.5	355	374.6	MISC	1.012	3923	19.99	39.05	999.1	0.0164	0.01617	0.01648	0.0164	0.01625	0.01648	24.82	524.6	27.63	45.77	0	CAL	430.5	760.7	1423	2107	3238	3556	2065	1655	1215	750.4	538.7	342.5	289.2	291.9	CON	18660
2015-02-25 13:02:44	RAW/CbTLsfpAvzfff	188.3	651.3	1391	2065	3192	3485	2074	1711	1297	829.9	621.5	428.4	374.6	387.1	MISC	1.004	3818	19.99	37.76	996.2	0.01656	0.01625	0.01617	0.01648	0.01648	0.0164	25.19	524.9	27.64	47	0	CAL	459.1	814	1498	2122	3220	3460	1998	1627	1209	763.4	554.6	362.1	306.4	301.6	CON	18700
2015-02-25 13:02:54	RAW/CbTLsfpAvzfff	215.9	773.5	1618	2174	3267	3484	2038	1754	1421	917.2	727.3	503.9	451.2	472.5	MISC	1.026	3842	19.99	38.41	997.2	0.01671	0.0164	0.01648	0.01625	0.01663	0.01656	25.9	525	27.66	45.36	0	CAL	526.6	967.8	1743	2228	3288	3450	1950	1661	1324	843.6	653.2	430.3	375.4	377.6	CON	19820
2015-02-25 13:03:04	RAW/CbTLsfpAvzfff	207.4	744.6	1616	2234	3399	3595	2096	1786	1419	914.6	711.4	494.7	445.6	452.1	MISC	1.013	3888	19.99	38.08	999.1	0.01625	0.01656	0.0164	0.01656	0.01656	0.01648	25.87	524.8	27.66	46.59	0	CAL	506	931.8	1742	2293	3425	3563	2009	1693	1322	841.2	637.7	421.7	370.3	357.7	CON	20110
2015-02-25 13:03:14	RAW/CbTLsfpAvzfff	191.2	704.5	1576	2300	3547	3814	2210	1838	1398	892.8	684.8	464	414.1	433.3	MISC	0.9967	3932	19.99	38.41	997.2	0.0164	0.01648	0.01648	0.01625	0.0164	0.01625	25.18	524.7	27.68	45.77	0	CAL	466.6	882.3	1701	2366	3581	3789	2126	1747	1302	820.5	612.4	392.4	340.3	340.4	CON	20470
2015-02-25 13:03:24	RAW/CbTLsfpAvzfff	206.4	758.4	1672	2336	3402	3499	1969	1700	1338	869.2	695.6	485.3	436.9	458.7	MISC	1.034	3881	19.99	38.41	998.2	0.01648	0.0164	0.01663	0.01625	0.0164	0.01633	25.08	524.8	27.69	46.59	0	CAL	503.5	949.6	1805	2400	3427	3464	1879	1605	1240	795.2	621.3	411.8	361.1	363.6	CON	19830
2015-02-25 13:03:34	RAW/CbTLsfpAvzfff	204.9	769.3	1716	2453	3652	3794	2146	1781	1412	917.3	725.7	502.4	452.1	458.7	MISC	1.006	3854	19.99	38.08	999.1	0.01648	0.0161	0.01633	0.01648	0.0164	0.01656	25.02	524.8	27.7	45.77	0	CAL	500.4	963.9	1853	2523	3683	3762	2055	1684	1310	840.7	648.9	426.5	373.8	360.3	CON	20990
2015-02-25 13:03:44	RAW/CbTLsfpAvzfff	184.5	637.1	1466	2280	3467	3858	2268	1789	1306	835.5	634.7	434.2	392.4	411.2	MISC	1.003	3867	19.99	40.37	996.3	0.01678	0.01633	0.01617	0.01656	0.01648	0.01633	24.42	524.9	27.71	47	0	CAL	450.1	796.5	1583	2349	3502	3837	2190	1702	1214	766.1	565.2	365.6	321.7	322.2	CON	19960
2015-02-25 13:03:54	RAW/CbTLsfpAvzfff	202.1	630.2	1525	2496	3858	4396	2679	2055	1460	901.8	678.7	460.4	403.6	416.4	MISC	1.009	3823	19.99	37.91	998.1	0.01671	0.0164	0.01625	0.0161	0.01648	0.01633	25.24	524.6	27.73	46.18	0	CAL	494	785.8	1646	2574	3901	4379	2598	1961	1361	826.3	603.3	385.8	326.8	319.5	CON	22160
2015-02-25 13:04:04	RAW/CbTLsfpAvzfff	182.3	594.7	1405	2310	3581	4039	2393	1830	1292	807.4	618.2	414	371.2	370.6	MISC	1.031	3856	19.99	38.41	997.2	0.01663	0.01648	0.0164	0.01656	0.01656	0.01648	24.41	524.6	27.76	45.36	0	CAL	444.9	742.3	1517	2383	3621	4023	2317	1744	1201	738.2	549.2	345.8	301.1	282.2	CON	20210
2015-02-25 13:04:14	RAW/CbTLsfpAvzfff	159.7	566.3	1306	2177	3386	3842	2231	1676	1200	745.4	579.9	396	348	361.6	MISC	1.014	3907	19.99	39.06	1000	0.01663	0.01656	0.01656	0.0164	0.01648	0.01633	24.24	524.8	27.77	46.18	0	CAL	389.4	708.2	1410	2246	3425	3829	2161	1596	1115	681.5	516.1	333.2	283.3	280	CON	18970
2015-02-25 13:04:24	RAW/CbTLsfpAvzfff	143.3	527.9	1207	2044	3190	3669	2111	1590	1100	699.7	531.2	367.3	316	332.7	MISC	1.018	3876	19.99	38.74	996.4	0.01671	0.01625	0.0164	0.01663	0.0164	0.01648	24.82	525	27.78	46.18	0	CAL	349	660.8	1304	2110	3229	3659	2046	1516	1021	640.4	472.1	309.1	256.3	257.2	CON	17830
2015-02-25 13:04:34	RAW/CbTLsfpAvzfff	153.3	543.3	1246	2119	3367	3841	2177	1646	1162	746.2	576.2	397.6	356.7	373.1	MISC	1.01	3940	19.99	38.3	1000	0.01648	0.01633	0.0161	0.01648	0.01663	0.01656	24.91	524.9	27.8	46.18	0	CAL	373.6	679.4	1345	2188	3408	3830	2109	1569	1079	684.1	514.3	336.6	294	293.9	CON	18700
2015-02-25 13:04:44	RAW/CbTLsfpAvzfff	208.9	694	1428	2624	4944	5990	3099	2162	1504	961.4	748.1	539.5	508.8	546.1	MISC	1.023	3844	19.99	37.44	998.2	0.01671	0.0164	0.0164	0.01663	0.01633	0.01648	25.15	525	27.81	46.59	0	CAL	512	867.5	1538	2709	5019	5995	3011	2057	1392	877	664	456.5	423	437.4	CON	25960
2015-02-25 13:04:54	RAW/CbTLsfpAvzfff	272	842	1490	2493	4584	5296	2691	1901	1350	834.6	649.9	434.9	369.4	363.1	MISC	1.008	3868	19.99	39.39	1001	0.01648	0.01656	0.0164	0.01656	0.01633	0.01656	24.84	525	27.82	45.77	0	CAL	665.7	1050	1594	2559	4636	5277	2589	1788	1233	745.7	560.9	346.3	278.1	249	CON	23570
2015-02-25 13:05:04	RAW/CbTLsfpAvzfff	305	879.7	1330	1901	3243	3605	1863	1402	1076	687.7	552.5	377.8	330.9	329.1	MISC	1.025	3962	19.99	38.41	997.1	0.01656	0.01633	0.01625	0.01648	0.01671	0.0164	22.87	525	27.84	46.18	0	CAL	743.1	1094	1413	1931	3254	3563	1762	1298	970.9	608.2	472.4	297.1	248.1	227.2	CON	17880
2015-02-25 13:05:14	RAW/CbTLsfpAvzfff	256.2	766.3	1287	1870	3138	3429	1874	1439	1089	699.2	560.2	383.8	339.1	349.9	MISC	1.013	3987	19.99	39.32	998.2	0.01648	0.0164	0.01625	0.0164	0.01648	0.01671	21.93	525	27.85	46.18	0	CAL	624.1	953.6	1373	1907	3156	3395	1786	1346	993.7	627.1	487.7	311	264.4	257.5	CON	17480
2015-02-25 13:05:24	RAW/CbTLsfpAvzfff	234.7	708	1231	1637	2489	2583	1434	1188	930.8	614.4	499.6	349.1	320	330	MISC	1	3918	19.99	37.76	999.1	0.0164	0.01648	0.01633	0.01656	0.01663	0.01656	21.29	525	27.85	46.59	0	CAL	570.4	880.7	1315	1666	2493	2544	1353	1106	847	551.1	435.7	284.9	254.1	248.9	CON	14550
2015-02-25 13:05:34	RAW/CbTLsfpAvzfff	207.4	647.6	1229	1708	2568	2750	1600	1298	999.1	629.1	501.4	344.1	305.3	316.8	MISC	1.032	3862	19.99	38.09	998.2	0.01686	0.01625	0.0164	0.01648	0.01648	0.01663	21.28	525.1	27.87	46.18	0	CAL	504.1	806.6	1317	1745	2579	2718	1525	1219	918.3	568	439.9	282.7	242.2	238.7	CON	15100
2015-02-25 13:05:44	RAW/CbTLsfpAvzfff	187.6	633	1372	2158	3271	3425	1946	1589	1183	749	577.1	397.1	352.4	364.7	MISC	1.023	3891	19.99	39.06	999.4	0.01648	0.0164	0.0164	0.0164	0.01633	0.01625	21.95	525	27.86	46.59	0	CAL	457.3	790.6	1478	2221	3301	3399	1868	1505	1095	682.6	510.7	331.3	284.7	279.8	CON	18200
2015-02-25 13:05:54	RAW/CbTLsfpAvzfff	155.4	536.4	1238	1920	2805	2855	1630	1349	1025	655.7	511.7	364.3	329	354.4	MISC	1.012	3839	19.99	38.92	996.2	0.01617	0.01625	0.0164	0.0164	0.01633	0.01633	21.7	525.1	27.88	45.77	0	CAL	378.1	670	1336	1977	2830	2832	1563	1277	949.2	599.1	455	308.4	271.5	282.2	CON	15730
2015-02-25 13:06:04	RAW/CbTLsfpAvzfff	152.3	535.7	1240	2012	3033	3231	1838	1481	1079	667.8	508.5	335.4	295.8	290.9	MISC	1.027	3895	19.99	39.04	999.1	0.01656	0.0164	0.01625	0.0164	0.01625	0.01663	21.68	524.9	27.89	46.18	0	CAL	370.8	669.6	1338	2075	3065	3213	1771	1407	1001	609.2	450	277.8	236.5	216.4	CON	16700
2015-02-25 13:06:14	RAW/CbTLsfpAvzfff	154.3	539.5	1296	1891	2572	2500	1416	1230	979.8	641.4	520.1	367.1	338.4	352.7	MISC	1.01	3896	19.99	39.06	998.2	0.01648	0.01663	0.0164	0.01656	0.01648	0.01656	22.21	525.1	27.89	46.18	0	CAL	375.2	674	1400	1947	2590	2471	1349	1159	906.2	586.3	464.8	312.5	282.3	282.4	CON	14800
2015-02-25 13:06:24	RAW/CbTLsfpAvzfff	191.2	719.9	1686	2155	2765	2489	1387	1313	1140	764.6	649.7	459.5	413.4	422.2	MISC	1.014	3851	19.99	39.39	997.9	0.01656	0.01656	0.01633	0.01633	0.01671	0.01633	21.37	525	27.9	45.36	0	CAL	465.2	901.4	1821	2211	2774	2444	1301	1227	1051	698.4	583.1	393.5	345.5	337.3	CON	16550
2015-02-25 13:06:34	RAW/CbTLsfpAvzfff	205.8	883.3	2082	2433	3016	2600	1492	1474	1327	906.6	775.6	554.1	507.3	522.7	MISC	1.01	3792	19.99	38.17	995.2	0.01656	0.01648	0.0164	0.01671	0.0164	0.0164	21.31	525	27.9	46.18	0	CAL	501.6	1110	2253	2494	3021	2543	1392	1375	1226	830.7	699.1	478.6	429.3	425	CON	18780
2015-02-25 13:06:44	RAW/CbTLsfpAvzfff	168.6	710.7	1754	2191	2716	2470	1446	1339	1128	747.5	624.6	435	393.9	409.4	MISC	1.009	3851	19.99	39.02	998.2	0.01663	0.01633	0.01633	0.01633	0.01633	0.0164	20.8	524.8	27.91	45.77	0	CAL	410.4	892.2	1900	2251	2725	2427	1364	1255	1041	682.7	559.6	371	327.9	326.6	CON	16530
2015-02-25 13:06:54	RAW/CbTLsfpAvzfff	215.5	858.9	1960	2322	2903	2642	1552	1469	1274	852.7	715.9	504.5	455.3	467.4	MISC	1.03	3820	19.99	38.41	998.2	0.01648	0.01625	0.01633	0.0164	0.01648	0.01633	21.58	525	27.91	46.18	0	CAL	525.1	1077	2118	2378	2905	2588	1455	1371	1174	778	640.6	429.9	378.5	371.3	CON	18190
2015-02-25 13:07:04	RAW/CbTLsfpAvzfff	295.1	1035	2042	2286	2801	2405	1396	1405	1266	868	741.2	529	482.4	492.6	MISC	1.016	3804	19.99	38.74	997.2	0.01648	0.01648	0.01617	0.01625	0.01663	0.0164	21.69	525.1	27.91	46.59	0	CAL	718.9	1294	2195	2325	2786	2332	1282	1294	1154	783.8	656	443.7	394.5	384	CON	18040
2015-02-25 13:07:14	RAW/CbTLsfpAvzfff	338.5	1116	2025	2306	2970	2646	1511	1468	1303	887.2	755.6	539.3	495.2	510.1	MISC	1.013	3858	19.99	38.74	999.1	0.01648	0.0164	0.01633	0.01617	0.01656	0.0164	21.26	524.9	27.91	46.59	0	CAL	825.2	1392	2170	2340	2953	2569	1388	1348	1183	796.7	663.9	447	400.1	393.1	CON	18870
2015-02-25 13:07:24	RAW/CbTLsfpAvzfff	268	897.9	1803	2183	2820	2524	1408	1327	1144	766.9	647.5	449.5	404.7	396.7	MISC	1.013	3836	19.99	38.84	997.2	0.01671	0.01633	0.0164	0.01656	0.0164	0.01671	21.61	524.8	27.92	46.59	0	CAL	652.6	1121	1938	2226	2815	2463	1305	1225	1041	689.6	569.4	371.4	324.3	297.3	CON	17040
2015-02-25 13:07:34	RAW/CbTLsfpAvzfff	236.9	841.3	1741	2176	2787	2441	1339	1283	1130	758.2	647.7	464.6	426.7	441.3	MISC	1.014	3886	19.99	38.41	997.2	0.0161	0.0164	0.01656	0.01633	0.01648	0.0164	21.76	524.9	27.92	46.18	0	CAL	576.6	1052	1874	2225	2787	2386	1242	1188	1033	685.5	574.4	391.5	351.4	347.9	CON	16710
2015-02-25 13:07:44	RAW/CbTLsfpAvzfff	192.4	774.7	1716	2235	2842	2503	1358	1275	1099	739.4	624.2	441.7	388	391.6	MISC	1.015	3794	19.99	39.06	996.2	0.0164	0.01625	0.01656	0.0164	0.01648	0.01663	21.52	524.9	27.92	46.18	0	CAL	468.2	971.6	1853	2294	2851	2455	1270	1186	1008	671.3	555.8	374.1	318.4	304.5	CON	16580
2015-02-25 13:07:54	RAW/CbTLsfpAvzfff	183.5	662.6	1504	2056	2683	2410	1307	1195	1014	682.2	576.2	412.7	375.1	391.9	MISC	1.038	3875	19.99	37.76	998.9	0.01663	0.01663	0.01656	0.01656	0.01656	0.0164	21.56	525.1	27.92	46.18	0	CAL	446.3	828.6	1623	2111	2695	2369	1227	1114	930.9	620.1	513.8	350.8	311.5	312.5	CON	15450
2015-02-25 13:08:04	RAW/CbTLsfpAvzfff	168.5	671.4	1612	2313	3099	2712	1407	1285	1092	733.9	623.4	444.9	410	432.1	MISC	1.013	3805	19.99	39.03	997.2	0.01663	0.01656	0.01656	0.0164	0.01648	0.01633	22.16	525	27.92	46.18	0	CAL	410.1	841.9	1744	2383	3121	2673	1324	1200	1005	668.9	558.3	380.9	344	349.1	CON	17000
2015-02-25 13:08:14	RAW/CbTLsfpAvzfff	178.4	708.2	1751	2585	3598	3224	1655	1474	1219	805	672	466.3	408.7	415.2	MISC	1.006	3802	19.99	40.04	1003	0.01656	0.01648	0.01663	0.01648	0.01678	0.01648	22.94	525.1	27.92	46.18	0	CAL	435.2	888.4	1896	2666	3631	3186	1565	1381	1123	733.2	600.2	395.7	335.9	323.4	CON	19160
2015-02-25 13:08:24	RAW/CbTLsfpAvzfff	182.8	666.7	1528	2131	2932	2829	1662	1453	1161	764.3	623.3	440.9	394.8	405.2	MISC	1.011	3862	19.99	38.41	996.2	0.01678	0.01648	0.0164	0.01663	0.01663	0.01663	21.66	524.9	27.93	46.59	0	CAL	445.1	834.2	1650	2190	2950	2793	1582	1370	1075	699.4	558.2	376.5	328.4	322	CON	17170
2015-02-25 13:08:34	RAW/CbTLsfpAvzfff	192.4	705.4	1599	2358	3416	3414	1932	1632	1262	817.5	654.6	463.9	399.7	420.5	MISC	1.012	3808	19.99	38.74	999.6	0.01648	0.01663	0.0161	0.01633	0.0164	0.0164	20.9	524.8	27.93	45.77	0	CAL	469.2	883	1727	2427	3444	3381	1847	1542	1167	746.4	583.4	393.5	327.2	329.4	CON	19270
2015-02-25 13:08:44	RAW/CbTLsfpAvzfff	228	730.7	1411	2069	3004	3019	1673	1388	1068	681.4	547.7	374.9	329.7	317.6	MISC	1.015	3812	19.99	38.43	1000	0.0164	0.01663	0.01648	0.01671	0.01648	0.01625	22.21	524.9	27.93	46.18	0	CAL	555.1	911.1	1514	2119	3019	2980	1586	1298	976.1	612	478	305.3	258.3	229	CON	16840
2015-02-25 13:08:54	RAW/CbTLsfpAvzfff	238.7	769.3	1438	1948	2807	2790	1604	1402	1125	739.9	609.3	427.9	386.8	414	MISC	1.005	3775	19.99	37.76	997.2	0.01648	0.01656	0.01656	0.01648	0.0161	0.01633	22.13	525.1	27.93	46.59	0	CAL	580.9	959.2	1541	1989	2815	2746	1516	1312	1033	670.4	539.2	357.8	314.8	324.7	CON	16700
2015-02-25 13:09:04	RAW/CbTLsfpAvzfff	221.1	782.3	1672	2237	3318	3391	1931	1673	1333	878.1	717.2	498.9	452.2	456.6	MISC	1.017	3748	19.99	38.09	997.2	0.01633	0.01648	0.01633	0.01663	0.01617	0.01648	21.91	525	27.94	46.18	0	CAL	539.2	978.5	1802	2294	3338	3353	1840	1577	1234	803.4	642.1	424.4	375.4	360.4	CON	19560
2015-02-25 13:09:14	RAW/CbTLsfpAvzfff	247.3	826.9	1587	2051	3017	3022	1673	1492	1216	799.7	652.8	458.4	402.9	405.5	MISC	1.03	3830	19.99	38.74	997.3	0.01648	0.01625	0.01633	0.0164	0.0164	0.01625	21.88	524.9	27.94	46.18	0	CAL	602.4	1032	1704	2094	3026	2977	1578	1396	1118	725.6	578.1	383.7	326.1	310.2	CON	17850
2015-02-25 13:09:24	RAW/CbTLsfpAvzfff	294.9	843.6	1486	1886	2777	2833	1643	1470	1179	771.2	633.4	440.3	402	412.5	MISC	1.011	3855	19.99	38.06	998.1	0.01663	0.0164	0.01656	0.0164	0.01648	0.01625	22.43	525.1	27.95	46.59	0	CAL	717.8	1048	1587	1916	2775	2780	1545	1372	1079	695.4	556.7	362.9	322.4	314.7	CON	17070
2015-02-25 13:09:34	RAW/CbTLsfpAvzfff	348.4	997.2	1853	2348	3396	3216	1780	1632	1389	930.1	785.2	558.9	507.5	536.5	MISC	1.023	3821	19.99	39.39	997.2	0.01648	0.01633	0.01625	0.01648	0.01633	0.01648	22.89	525.3	27.95	46.59	0	CAL	850.3	1240	1982	2389	3395	3150	1661	1514	1269	838.9	693	466	411.7	418.4	CON	20280
2015-02-25 13:09:44	RAW/CbTLsfpAvzfff	343	1029	1971	2633	3951	3640	1874	1712	1463	979.9	829.1	586	530.5	538.2	MISC	1.012	3805	19.99	37.76	998.2	0.01633	0.0164	0.01633	0.01633	0.01625	0.01633	22.28	525.2	27.95	46.59	0	CAL	838.3	1282	2113	2687	3964	3576	1749	1587	1336	883.7	732.1	488.5	430	413.6	CON	22080
2015-02-25 13:09:54	RAW/CbTLsfpAvzfff	340.2	1054	1967	2600	3780	3479	1862	1679	1406	940.9	793.7	565.3	523.4	553.2	MISC	1.012	3789	19.99	38.74	998.2	0.01656	0.01625	0.0164	0.01656	0.01656	0.01656	22.05	525.1	27.96	46.18	0	CAL	831.2	1313	2109	2652	3787	3412	1738	1554	1280	845.5	697.4	468.7	423.8	429.8	CON	21540
2015-02-25 13:10:04	RAW/CbTLsfpAvzfff	327.6	1259	2538	3524	4545	4128	2283	1941	1476	932.4	747.2	518.2	458.2	473.5	MISC	1.024	3777	19.99	38.71	994.2	0.01678	0.01617	0.01648	0.01648	0.0164	0.01671	21.15	525	27.96	46.18	0	CAL	803.2	1579	2736	3616	4560	4053	2141	1796	1328	821	635.4	407.3	343.6	330.2	CON	25150
2015-02-25 13:10:14	RAW/CbTLsfpAvzfff	306	1260	2589	3596	4522	4079	2250	1919	1423	896.9	718.5	497.3	440.2	460.7	MISC	1.017	3854	19.99	38.41	997.2	0.01671	0.01648	0.01633	0.0161	0.01633	0.01656	21.49	525.2	27.96	46.59	0	CAL	750	1583	2794	3694	4538	4005	2109	1776	1276	786.9	608.3	388.2	327.6	319.6	CON	24960
2015-02-25 13:10:24	RAW/CbTLsfpAvzfff	264.9	1039	2127	2848	3546	3164	1748	1530	1182	737.4	597.1	398.6	337.6	322.4	MISC	1.013	3857	19.99	38.41	996.2	0.01648	0.01656	0.0164	0.01648	0.01656	0.01633	21.39	525	27.97	45.77	0	CAL	646.9	1303	2293	2920	3552	3100	1632	1412	1062	647.9	507.2	309.5	245.9	208	CON	19840
2015-02-25 13:10:34	RAW/CbTLsfpAvzfff	193.4	726.2	1510	1995	2582	2486	1490	1308	1016	657.4	527.9	363.6	328.3	340.9	MISC	1.025	3834	19.99	39.06	997.2	0.0164	0.01648	0.0164	0.01663	0.01663	0.01648	21.33	525.2	27.97	46.18	0	CAL	470.4	909	1627	2044	2588	2443	1409	1225	930.4	593.3	463.5	299.7	262.6	259.1	CON	15520
2015-02-25 13:10:44	RAW/CbTLsfpAvzfff	236.4	913.5	1974	2343	2974	2763	1688	1583	1318	872.6	719.9	510	462.8	474.7	MISC	1.016	3778	19.99	38.09	998.2	0.01663	0.0164	0.01602	0.01656	0.01648	0.01625	21.26	524.8	27.97	46.18	0	CAL	576.5	1145	2131	2396	2975	2707	1587	1481	1213	794.1	640.7	431.4	381.8	373.5	CON	18830
2015-02-25 13:10:54	RAW/CbTLsfpAvzfff	237.3	923.3	1821	2129	2603	2324	1398	1315	1088	714	597.8	419.7	377.1	389.2	MISC	1.007	3784	19.99	39.06	996.2	0.01663	0.01648	0.01633	0.01648	0.01663	0.01656	21.48	525.1	27.97	46.18	0	CAL	577.5	1157	1960	2172	2595	2264	1299	1218	989.8	640	523.1	345.4	300.6	294.4	CON	16340
2015-02-25 13:11:04	RAW/CbTLsfpAvzfff	263.7	972.2	1935	2207	2851	2622	1561	1470	1235	814.6	684.4	479.6	426.4	435.9	MISC	1.009	3883	19.99	37.76	998.2	0.01648	0.01648	0.01633	0.01633	0.0164	0.01633	21.11	524.7	27.99	45.77	0	CAL	642.5	1217	2083	2249	2844	2560	1456	1365	1129	734.5	603.5	398.9	343.3	332.9	CON	17960
2015-02-25 13:11:14	RAW/CbTLsfpAvzfff	176.2	662.3	1354	1771	2468	2594	1598	1330	1003	640.3	506.4	351.8	306	303.1	MISC	0.9997	3811	19.99	39.17	999.1	0.01663	0.01633	0.0164	0.0164	0.01633	0.0161	20.95	525	27.99	47	0	CAL	428.2	829	1458	1814	2478	2561	1525	1254	924.4	581	446.8	292.7	245.3	227.4	CON	15060
2015-02-25 13:11:24	RAW/CbTLsfpAvzfff	157.4	598.4	1218	1595	2232	2385	1488	1228	910.3	571.1	448.3	295	255.2	241.8	MISC	1.03	3793	19.99	39.38	1000	0.01648	0.01648	0.01625	0.0164	0.01633	0.01625	21.07	524.9	28	46.18	0	CAL	382.2	749	1311	1634	2241	2356	1423	1160	839.1	517.7	394.6	241.8	200.6	173.8	CON	13620
2015-02-25 13:11:34	RAW/CbTLsfpAvzfff	156.8	598.4	1188	1473	2040	2105	1327	1130	881.6	572.1	466.4	325	305.4	312.5	MISC	1.016	3880	19.99	38.41	1000	0.01656	0.01633	0.01617	0.01633	0.0164	0.01648	21.45	524.9	27.99	45.77	0	CAL	380.4	749	1278	1505	2044	2074	1263	1064	813.4	520.9	414.9	273.8	252.8	247.2	CON	12880
2015-02-25 13:11:44	RAW/CbTLsfpAvzfff	165.9	637.2	1315	1620	2221	2278	1435	1236	973.8	634	509.8	351	317.5	320.3	MISC	1.017	3794	19.99	38.74	999.3	0.01648	0.01648	0.01625	0.01648	0.0164	0.01633	21.15	524.8	28	46.18	0	CAL	402.9	797.8	1417	1656	2226	2245	1367	1165	900.1	578.6	454.1	295.7	260.8	249.5	CON	14020
2015-02-25 13:11:54	RAW/CbTLsfpAvzfff	189.5	721.4	1443	1687	2271	2255	1405	1284	1047	691.2	564.9	396.7	348.5	353	MISC	1.015	3824	19.99	38.7	1000	0.01663	0.01625	0.01663	0.0161	0.01625	0.0164	20.84	524.8	28	46.18	0	CAL	460.4	903.2	1553	1721	2271	2214	1328	1206	966.8	630.9	504.1	336.2	286.3	275.8	CON	14660
2015-02-25 13:12:04	RAW/CbTLsfpAvzfff	187.1	732.5	1543	1816	2275	2037	1190	1158	1003	680.1	579.4	411.6	371.6	382.2	MISC	1.013	3818	19.99	38.73	999.1	0.01648	0.0164	0.01648	0.01648	0.0164	0.01656	21.1	524.8	28.01	45.77	0	CAL	454.4	917.7	1664	1856	2273	1990	1110	1079	921.9	619.3	518.2	350.8	309	304.4	CON	14370
2015-02-25 13:12:14	RAW/CbTLsfpAvzfff	246.5	989.6	2240	2542	3231	2771	1585	1608	1473	1020	888.5	640.7	584.8	611.2	MISC	1.02	3774	19.99	39.72	1000	0.01671	0.01633	0.01633	0.0164	0.01633	0.01625	21.23	524.8	28	45.77	0	CAL	601.7	1242	2421	2600	3232	2706	1474	1498	1361	935.4	803.4	556.3	497.5	502	CON	20430
2015-02-25 13:12:24	RAW/CbTLsfpAvzfff	314.9	1297	3423	4604	5882	4912	2548	2540	2319	1614	1396	1019	953.4	1030	MISC	1.022	3851	19.99	38.41	999.1	0.01648	0.01633	0.01617	0.01648	0.01663	0.01648	21.98	524.9	28.01	46.18	0	CAL	776.9	1632	3719	4748	5924	4830	2383	2374	2147	1484	1266	890.3	819.2	859.3	CON	33850
2015-02-25 13:12:34	RAW/CbTLsfpAvzfff	259.9	987.7	2414	3304	4704	4106	2050	1875	1593	1040	872.1	587.4	488.5	452.8	MISC	1.015	3844	19.99	38.33	997.2	0.01656	0.01648	0.01648	0.01663	0.01648	0.0164	23.04	525	28.01	45.77	0	CAL	636.7	1239	2613	3400	4742	4049	1925	1748	1462	941.3	773.3	489.9	387.7	325.8	CON	24730
2015-02-25 13:12:44	RAW/CbTLsfpAvzfff	242.5	900.3	2411	4134	7036	6666	3071	2484	1995	1347	1127	824.8	783.8	872.5	MISC	1.019	3851	19.99	38.41	995.2	0.01663	0.0161	0.01648	0.0164	0.01633	0.01648	21.99	524.8	28.01	45.77	0	CAL	598.1	1130	2617	4283	7146	6644	2940	2340	1844	1233	1014	713.4	668	724.3	CON	33890
2015-02-25 13:12:54	RAW/CbTLsfpAvzfff	244.8	913.4	2631	5181	9554	9198	4004	3023	2338	1551	1278	912.9	852.6	934.6	MISC	1.014	3781	19.99	38.41	999.1	0.01678	0.01633	0.01648	0.01656	0.01648	0.01633	22.28	524.8	28.02	47	0	CAL	608	1149	2863	5387	9735	9200	3855	2853	2158	1415	1143	780.8	714.7	756.4	CON	42620
2015-02-25 13:13:04	RAW/CbTLsfpAvzfff	214.8	804.8	2542	6890	15820	16300	6672	4307	2907	1781	1380	917.2	772.5	782	MISC	1.026	3742	19.99	38.08	999.7	0.01633	0.01633	0.01656	0.01625	0.0164	0.01656	23.11	525	28.02	46.59	0	CAL	542.3	1016	2777	7208	16210	16410	6502	4088	2666	1598	1201	743.2	589.4	541.6	CON	62090
2015-02-25 13:13:14	RAW/CbTLsfpAvzfff	196.9	690.3	1877	4407	9479	9402	3962	2707	1872	1156	913	601.1	497.2	482.2	MISC	1.014	3796	19.99	38.68	997.2	0.01656	0.0161	0.01625	0.01625	0.01633	0.01625	23.3	524.9	28.02	45.77	0	CAL	487.7	866.2	2038	4589	9681	9433	3839	2560	1715	1038	796.9	488	379.7	330.5	CON	38240
2015-02-25 13:13:24	RAW/CbTLsfpAvzfff	205.1	716.5	1802	3741	7335	7016	3119	2267	1631	1023	824.5	551.7	464.3	449.4	MISC	1.012	3853	19.99	38.08	999.1	0.01656	0.01625	0.0164	0.01656	0.01633	0.0164	22.46	525.3	28.02	47.4	0	CAL	505.2	897.8	1952	3883	7472	7017	3007	2139	1496	920.9	723.7	453	362.1	318.6	CON	31150
2015-02-25 13:13:35	RAW/CbTLsfpAvzfff	174.9	649.8	1685	3255	5779	5410	2603	2012	1484	948.7	763.4	520.4	454.7	463.5	MISC	1.011	3764	19.99	38.11	996.2	0.01656	0.01633	0.01617	0.01633	0.01656	0.01633	21.59	525.2	28.02	46.59	0	CAL	429.2	814.9	1827	3376	5877	5399	2506	1904	1369	862.8	678.3	437	368.6	353.6	CON	26200
2015-02-25 13:13:49	RAW/CbTLsfpAvzfff	186.7	690.4	1887	4468	8767	7881	3384	2521	1838	1168	943.3	645.7	570.1	589.4	MISC	1.015	3837	19.99	38.41	999	0.0164	0.01656	0.01648	0.0164	0.01656	0.0164	20.67	524.8	28.03	45.77	0	CAL	461.5	867.2	2049	4653	8947	7889	3263	2383	1690	1057	833.9	539.1	459.4	446.6	CON	35540
2015-02-25 13:14:01	RAW/CbTLsfpAvzfff	153.7	561.2	1411	2837	5141	4524	2033	1584	1176	746.9	607.7	406.9	345	332	MISC	1.022	3787	19.99	38.41	1000	0.01678	0.01617	0.01656	0.01656	0.01663	0.01656	20.71	524.8	28.03	45.36	0	CAL	375.7	702.9	1527	2942	5229	4511	1948	1490	1078	673.6	535	335.9	271.8	238.9	CON	21860
2015-02-25 13:14:13	RAW/CbTLsfpAvzfff	233.9	866.5	1811	2422	3927	3430	1742	1638	1427	970	842.9	598.9	538	545.5	MISC	1.009	3803	19.99	39.39	998.1	0.01663	0.01625	0.01656	0.0164	0.01633	0.01625	21.27	524.7	28.03	45.77	0	CAL	571.1	1085	1952	2483	3959	3383	1639	1534	1319	889.3	761.7	518.2	454.8	441.3	CON	20990
2015-02-25 13:14:24	RAW/CbTLsfpAvzfff	253.7	909.4	1784	2155	3296	2830	1519	1510	1368	935.8	820.9	577	517.2	514.7	MISC	1.015	3739	19.99	39.39	999	0.01663	0.01625	0.01633	0.01648	0.01656	0.01663	21.31	524.6	28.03	45.77	0	CAL	618.5	1138	1919	2198	3308	2774	1416	1408	1264	857.5	741.8	498	435.8	413.4	CON	18990
2015-02-25 13:14:34	RAW/CbTLsfpAvzfff	216.9	773.2	1500	1839	2705	2306	1246	1246	1119	761.4	662.7	464.9	406.7	398	MISC	1.042	3802	19.99	38.38	996.2	0.01656	0.01633	0.0164	0.0164	0.0164	0.01656	22.67	524.7	28.04	46.59	0	CAL	527.5	966.6	1612	1876	2712	2258	1160	1160	1032	695.7	596.3	398.6	338.6	313.5	CON	15650
2015-02-25 13:14:44	RAW/CbTLsfpAvzfff	178	651.1	1295	1625	2273	1939	1065	1052	938.8	640.7	557.3	391.2	348.1	346.7	MISC	1.016	3851	19.99	38.41	998.2	0.01656	0.01625	0.01656	0.01633	0.01656	0.01656	22.36	524.8	28.04	45.36	0	CAL	432.1	814.2	1393	1660	2278	1898	991.5	979.2	865.1	585.4	501.5	335.7	291	275.8	CON	13300
2015-02-25 13:14:54	RAW/CbTLsfpAvzfff	206.7	756.9	1530	1914	2703	2308	1276	1270	1148	813.7	715.8	529.8	513.6	566.2	MISC	1.016	3814	19.99	38.08	993.3	0.01663	0.01625	0.01633	0.01633	0.0164	0.01633	21.89	525.1	28.04	47	0	CAL	502.9	947.1	1647	1957	2710	2261	1191	1185	1061	748.5	650	464.2	445.9	481.9	CON	16250
2015-02-25 13:15:04	RAW/CbTLsfpAvzfff	295.7	1194	3499	5538	9130	8104	3657	3153	2602	1758	1493	1075	994.3	1064	MISC	1.012	3777	19.99	38.08	998.7	0.01648	0.0164	0.01648	0.0164	0.01656	0.01648	22.03	525.2	28.05	45.77	0	CAL	735.1	1505	3811	5741	9272	8064	3480	2964	2402	1607	1343	927.3	840.1	865.6	CON	43560
2015-02-25 13:15:14	RAW/CbTLsfpAvzfff	281.1	1106	2825	4408	7838	7263	3287	2749	2240	1481	1250	867.9	757.6	761.9	MISC	1.014	3942	19.99	37.42	995.2	0.01663	0.01617	0.01625	0.01648	0.01633	0.01633	22.4	525.2	28.04	46.59	0	CAL	695.3	1391	3067	4558	7957	7231	3134	2585	2068	1351	1121	740.4	624.9	592.3	CON	37110
2015-02-25 13:15:24	RAW/CbTLsfpAvzfff	271.2	1081	2565	4332	8218	7873	3499	2797	2192	1439	1203	836	732.6	747	MISC	1.012	3751	19.99	38.41	999.1	0.01648	0.0164	0.01656	0.01663	0.0164	0.01625	22.11	524.9	28.06	46.18	0	CAL	671.1	1360	2781	4482	8354	7856	3351	2635	2021	1310	1075	709.7	601.2	578.8	CON	37780
2015-02-25 13:15:34	RAW/CbTLsfpAvzfff	276	1126	2614	3505	5972	5434	2625	2377	2039	1370	1177	818.6	716.9	715.1	MISC	1.025	3781	19.99	39.06	998.2	0.01678	0.01656	0.01633	0.01671	0.01656	0.01648	21.6	524.9	28.06	45.77	0	CAL	679	1416	2831	3607	6041	5386	2486	2233	1889	1257	1064	706.9	600.9	568.2	CON	30770
2015-02-25 13:15:44	RAW/CbTLsfpAvzfff	375.3	1447	3216	3494	5039	4256	2350	2497	2359	1627	1437	1022	915.5	925.2	MISC	1.025	3935	19.99	38.41	997.8	0.01678	0.01633	0.0164	0.01633	0.01648	0.01648	21.84	524.7	28.06	45.77	0	CAL	923.1	1817	3478	3568	5052	4164	2186	2335	2193	1501	1309	894.5	782.8	758.6	CON	30960
2015-02-25 13:15:54	RAW/CbTLsfpAvzfff	275.7	1054	2420	2977	4387	3729	1940	1931	1745	1184	1031	719.4	631.4	617.9	MISC	1.019	3808	19.99	38.41	999.1	0.01656	0.01633	0.01633	0.01633	0.01663	0.01633	22.62	524.8	28.06	45.77	0	CAL	675.1	1322	2616	3052	4413	3666	1814	1805	1616	1086	932.5	621.8	530.5	491.1	CON	24640
2015-02-25 13:16:04	RAW/CbTLsfpAvzfff	228.1	875.5	2026	2631	3881	3284	1697	1668	1492	1024	895.2	638.2	577.8	597.3	MISC	1.017	3879	19.99	37.76	998.2	0.01678	0.01656	0.01648	0.01625	0.0164	0.01663	23.06	524.8	28.06	46.18	0	CAL	557.3	1098	2191	2702	3909	3232	1591	1561	1382	941.5	812.1	555.9	492.8	490.5	CON	21520
2015-02-25 13:16:14	RAW/CbTLsfpAvzfff	358.7	1375	2778	3200	5031	4189	2230	2327	2189	1515	1346	960.7	866.5	881.6	MISC	1.003	3819	19.99	38.09	997.2	0.01663	0.01648	0.01648	0.0164	0.01663	0.0164	23.76	525	28.06	46.59	0	CAL	881.2	1726	2996	3266	5054	4106	2076	2175	2033	1396	1226	841.2	742.5	726	CON	29250
2015-02-25 13:16:24	RAW/CbTLsfpAvzfff	334.3	1298	3207	5809	11030	10120	4369	3574	2828	1897	1586	1132	1053	1145	MISC	1.009	3830	19.99	38.08	997.3	0.01648	0.01633	0.01671	0.01625	0.01648	0.01663	23.49	524.9	28.06	46.18	0	CAL	834.9	1636	3483	6026	11230	10100	4179	3365	2608	1729	1419	967.1	880.1	923	CON	49380
2015-02-25 13:16:34	RAW/CbTLsfpAvzfff	261.1	1057	3010	7325	16250	15070	6175	4500	3177	2017	1612	1118	996.5	1056	MISC	1.009	3846	19.99	37.78	997.2	0.0164	0.01633	0.01625	0.01663	0.0164	0.0164	22.99	524.7	28.06	44.95	0	CAL	659.6	1337	3285	7650	16630	15130	5978	4265	2920	1821	1420	930.7	798.8	796.9	CON	63630
2015-02-25 13:16:44	RAW/CbTLsfpAvzfff	216.5	911.1	2443	5223	10750	9637	3994	3064	2199	1377	1102	725.4	596.9	586.6	MISC	1.026	3779	19.99	39.06	996.2	0.01678	0.0161	0.0164	0.0164	0.0164	0.01663	22.87	524.8	28.08	45.77	0	CAL	538.3	1149	2657	5437	10980	9648	3844	2894	2016	1239	966.4	593.4	459.4	408.7	CON	42830
2015-02-25 13:16:54	RAW/CbTLsfpAvzfff	190.8	788.8	2214	4779	9667	8693	3613	2788	2006	1272	1019	683.4	579.9	579.8	MISC	1.004	3840	19.99	37.76	998.2	0.01648	0.01633	0.0164	0.01625	0.01656	0.0164	22.78	524.9	28.07	46.18	0	CAL	472.9	993.9	2409	4976	9867	8703	3479	2636	1843	1150	898.4	566.2	458	422.1	CON	38870
2015-02-25 13:17:04	RAW/CbTLsfpAvzfff	269.3	1095	2742	4866	9336	8335	3637	3140	2499	1670	1410	1003	912.2	973	MISC	1.03	3804	19.99	37.76	1000	0.01663	0.01648	0.01648	0.01656	0.01633	0.01648	23.75	524.8	28.09	46.59	0	CAL	668.5	1380	2978	5045	9503	8316	3479	2968	2317	1531	1272	868	771.2	791.5	CON	41890
2015-02-25 13:17:14	RAW/CbTLsfpAvzfff	256	1068	2717	5689	12130	11120	4627	3681	2736	1765	1450	1000	877	909.4	MISC	1.013	3734	19.99	38.74	998.2	0.0164	0.01648	0.01625	0.01633	0.01648	0.01656	23.68	524.7	28.08	47.4	0	CAL	639.7	1348	2955	5920	12380	11140	4457	3488	2528	1607	1294	847.4	717.2	702.1	CON	50030
2015-02-25 13:17:24	RAW/CbTLsfpAvzfff	249.3	1029	3139	8467	16380	13770	5623	4487	3234	2083	1685	1168	1044	1110	MISC	1.035	3835	19.99	38.74	995.2	0.01648	0.01633	0.0164	0.01625	0.0164	0.01678	23.05	524.8	28.1	45.77	0	CAL	629.9	1302	3430	8858	16760	13800	5416	4248	2975	1885	1491	978.9	845.5	848.9	CON	63470
2015-02-25 13:17:34	RAW/CbTLsfpAvzfff	259.5	1057	2677	6005	10950	9012	3779	3204	2430	1559	1274	845.1	690.8	663.4	MISC	1.022	3869	19.99	37.43	998.2	0.0164	0.01625	0.01633	0.01633	0.01648	0.0164	24	524.9	28.09	46.18	0	CAL	645.8	1333	2909	6251	11170	8994	3609	3019	2232	1410	1127	701.1	540.5	469.4	CON	44410
2015-02-25 13:17:44	RAW/CbTLsfpAvzfff	263.5	1020	2461	5064	9318	7712	3332	2910	2262	1501	1254	887.4	803.8	861.7	MISC	1.028	3836	19.99	38.74	994.5	0.0164	0.01633	0.01633	0.01648	0.01633	0.01671	23.76	525.1	28.1	46.59	0	CAL	653.1	1284	2668	5259	9488	7687	3177	2744	2086	1367	1122	757.8	668.7	688.2	CON	39650
2015-02-25 13:17:54	RAW/CbTLsfpAvzfff	258.5	1056	2429	4624	8468	6911	2983	2667	2114	1367	1144	772.5	646.1	613.7	MISC	1.014	3911	19.99	39.29	997.2	0.0164	0.01633	0.01663	0.01617	0.01656	0.01656	24.14	525	28.1	45.36	0	CAL	639.1	1329	2632	4794	8613	6878	2834	2509	1947	1242	1019	649.8	518.6	450.6	CON	36050
2015-02-25 13:18:04	RAW/CbTLsfpAvzfff	244.7	950.3	1977	3350	5841	4786	2166	2031	1664	1102	929.7	637.2	546.9	535	MISC	1.004	3829	19.99	38.41	998.2	0.0164	0.01648	0.01648	0.01656	0.01656	0.01648	23.83	525.1	28.1	46.59	0	CAL	600.5	1193	2134	3457	5920	4744	2044	1905	1534	1003	831.4	540.1	446.5	408.1	CON	26760
2015-02-25 13:18:14	RAW/CbTLsfpAvzfff	229	882.5	1804	2802	4635	3794	1806	1740	1466	980.9	835.9	580.4	507.7	507.6	MISC	1.025	3806	19.99	39.06	995.2	0.01633	0.01633	0.0164	0.0164	0.01663	0.01625	22.98	524.8	28.11	45.77	0	CAL	559.9	1107	1945	2884	4687	3749	1698	1630	1353	895.5	750.4	495.7	420.3	397.7	CON	22570
2015-02-25 13:18:24	RAW/CbTLsfpAvzfff	232.3	925.5	1915	2537	3910	3183	1628	1675	1483	1009	878.5	617.7	548.6	560.3	MISC	1.031	3803	19.99	39.39	998.9	0.01678	0.01648	0.01633	0.01656	0.01633	0.01663	23.04	524.7	28.11	46.59	0	CAL	567.3	1161	2066	2602	3938	3129	1521	1568	1373	926.7	795.6	535.5	463.8	453.9	CON	21100
2015-02-25 13:18:34	RAW/CbTLsfpAvzfff	317.6	1290	2659	2697	3788	3053	1807	2096	2021	1408	1258	902.3	817.2	834.9	MISC	1.019	3864	19.99	37.81	995.2	0.01678	0.01625	0.01648	0.01648	0.01633	0.01633	22.65	524.8	28.12	45.36	0	CAL	777.5	1620	2870	2743	3784	2968	1670	1963	1886	1305	1154	798.2	709.2	699.9	CON	24950
2015-02-25 13:18:44	RAW/CbTLsfpAvzfff	345.4	1362	2752	2899	3848	3015	1789	2088	2003	1387	1235	872.5	781.9	788.7	MISC	1.019	3767	19.99	38.74	1000	0.01671	0.01617	0.01633	0.01656	0.01663	0.0164	22.94	524.9	28.11	46.18	0	CAL	845.7	1710	2968	2951	3839	2922	1644	1948	1860	1279	1125	762.6	668	646.7	CON	25170
2015-02-25 13:18:54	RAW/CbTLsfpAvzfff	260.3	1062	2250	2516	3260	2536	1480	1676	1568	1072	944.8	661.2	575.4	568	MISC	1.013	3876	19.99	38.08	998.4	0.01678	0.01648	0.01648	0.01663	0.0164	0.01663	22.18	524.9	28.13	46.18	0	CAL	635.4	1333	2429	2570	3259	2463	1364	1564	1453	985.6	857.6	574.4	485.7	456.1	CON	20430
2015-02-25 13:19:04	RAW/CbTLsfpAvzfff	231.7	992.2	2140	2390	3095	2442	1439	1628	1517	1045	923.3	657	588.7	597	MISC	1.005	3816	19.99	38.27	1000	0.01671	0.01663	0.0164	0.0164	0.01678	0.01633	21.9	524.7	28.13	45.77	0	CAL	565.1	1247	2312	2443	3096	2376	1332	1524	1410	964.5	842.2	576.5	505.4	492.9	CON	19690
2015-02-25 13:19:14	RAW/CbTLsfpAvzfff	233.7	1005	2220	2734	4046	3564	1906	1941	1715	1169	1015	729.5	672.8	709	MISC	1.03	3815	19.99	37.78	999.1	0.01656	0.01633	0.01671	0.0164	0.0164	0.0164	21.56	524.8	28.14	45.77	0	CAL	571.7	1264	2401	2804	4072	3509	1793	1827	1597	1080	925.2	640.9	581	593.4	CON	23660
2015-02-25 13:19:24	RAW/CbTLsfpAvzfff	241.2	1068	2370	3138	5094	4716	2355	2216	1847	1218	1040	726.2	645.4	656	MISC	1.016	3756	19.99	39.06	999.1	0.0164	0.01648	0.01648	0.0164	0.01656	0.01648	21.35	524.8	28.13	45.77	0	CAL	591.9	1345	2565	3226	5146	4670	2231	2088	1714	1118	939	627	542.7	525.9	CON	27330
2015-02-25 13:19:34	RAW/CbTLsfpAvzfff	255.2	1241	2599	3239	4897	4400	2327	2254	1887	1242	1063	746.4	665.4	681.3	MISC	1.027	3728	19.99	39.06	995.8	0.01633	0.0164	0.01617	0.01648	0.01633	0.0164	21.68	524.9	28.15	47	0	CAL	626.3	1566	2812	3324	4934	4340	2195	2119	1746	1136	957.1	641.7	556.8	544.1	CON	27500
2015-02-25 13:19:44	RAW/CbTLsfpAvzfff	285.6	1471	2973	3606	5179	4523	2494	2454	2049	1347	1155	821.7	739.3	775	MISC	1.01	3857	19.99	37.76	995.3	0.0164	0.0164	0.01617	0.01656	0.01633	0.0164	22.11	524.9	28.14	46.59	0	CAL	702.2	1859	3217	3698	5208	4447	2344	2302	1891	1228	1035	703.9	616.9	620.3	CON	29870
2015-02-25 13:19:54	RAW/CbTLsfpAvzfff	323.8	1582	3210	3429	4795	4014	2270	2429	2173	1451	1264	883.9	770.2	760.2	MISC	1.018	3788	19.99	37.76	995.2	0.01656	0.0164	0.0164	0.0164	0.0164	0.01663	21.96	525.1	28.13	46.18	0	CAL	796.1	1996	3472	3501	4803	3922	2110	2271	2010	1328	1140	761.2	642.6	599.8	CON	29350
2015-02-25 13:20:04	RAW/CbTLsfpAvzfff	270.1	1298	2631	3132	4299	3541	1924	1987	1724	1161	1003	708.4	632.1	651.8	MISC	1.015	3839	19.99	38.74	998.2	0.0164	0.01633	0.01633	0.01648	0.0164	0.01656	22.78	524.7	28.15	45.77	0	CAL	661.6	1636	2844	3208	4313	3466	1789	1854	1586	1057	898.8	605.6	525.6	517.9	CON	24960
2015-02-25 13:20:14	RAW/CbTLsfpAvzfff	306.8	1363	2694	3503	5172	4181	2074	2087	1777	1181	1013	709.1	621.5	625.9	MISC	1.021	3824	19.99	37.76	997.2	0.01648	0.01625	0.01656	0.01656	0.0164	0.01648	22.29	524.8	28.16	46.59	0	CAL	753	1717	2908	3593	5205	4103	1925	1939	1625	1067	897.9	595.3	503.6	477.7	CON	27310
2015-02-25 13:20:24	RAW/CbTLsfpAvzfff	284.3	1232	2518	3286	5022	4157	2008	2012	1726	1163	1003	706.6	628.8	652.1	MISC	1.03	3809	19.99	38.33	1000	0.0164	0.0164	0.01633	0.01656	0.01656	0.01648	22.85	525	28.16	46.18	0	CAL	697.2	1550	2720	3372	5059	4089	1869	1873	1583	1056	895.2	600.3	518.8	513.6	CON	26400
2015-02-25 13:20:34	RAW/CbTLsfpAvzfff	226.2	1012	2131	2988	4704	3923	1826	1770	1476	978.3	835.1	574.8	501	506.5	MISC	1.02	3826	19.99	38.41	997.2	0.01686	0.01648	0.0164	0.01656	0.0164	0.01663	21.98	524.9	28.17	46.18	0	CAL	553.6	1273	2303	3073	4750	3872	1709	1652	1354	886.9	743.5	484.6	407.8	389	CON	23450
2015-02-25 13:20:44	RAW/CbTLsfpAvzfff	198	890.8	2003	3354	5835	5116	2211	1968	1542	1018	848.1	588.4	520.2	535	MISC	1.015	3850	19.99	38.08	994.2	0.01663	0.01633	0.01633	0.01617	0.01656	0.01648	22.22	525	28.17	46.59	0	CAL	485.8	1122	2169	3468	5921	5087	2097	1848	1417	923.8	754.5	496.7	425.3	414.3	CON	26630
2015-02-25 13:20:54	RAW/CbTLsfpAvzfff	188.3	839	1724	2676	4564	3964	1795	1644	1326	878.3	740	509.5	442.9	452.9	MISC	0.9978	3780	19.99	38.08	998.3	0.01648	0.01625	0.01625	0.0164	0.01625	0.01656	22.21	524.7	28.18	45.77	0	CAL	460.3	1055	1862	2758	4621	3930	1695	1541	1219	798.4	660.2	431	361.9	350.6	CON	21740
2015-02-25 13:21:04	RAW/CbTLsfpAvzfff	225.5	902	1754	2412	3968	3421	1644	1587	1340	890.8	760.8	524.4	449.5	440.5	MISC	1.001	3861	19.99	38.11	999.1	0.0164	0.01656	0.01656	0.01648	0.01625	0.01678	21.68	524.5	28.17	45.36	0	CAL	550.5	1132	1889	2473	4002	3375	1541	1483	1233	810.7	680.4	444.6	367.3	337.5	CON	20320
2015-02-25 13:21:14	RAW/CbTLsfpAvzfff	225.2	862.9	1550	2136	3429	2974	1486	1458	1239	844.3	730.3	523.5	478.2	503.7	MISC	1.018	3914	19.99	38.41	998.2	0.01671	0.01633	0.01633	0.01663	0.0161	0.0164	21.44	524.7	28.18	46.59	0	CAL	548.9	1081	1664	2186	3451	2928	1390	1362	1141	770.6	656.1	449.5	402	408.8	CON	18440
2015-02-25 13:21:24	RAW/CbTLsfpAvzfff	246	931.9	2228	4601	8291	7161	3086	2689	2097	1401	1177	853.8	799.5	887.7	MISC	1.027	3769	19.99	37.76	997.2	0.0164	0.01633	0.01625	0.01617	0.0164	0.01633	21.26	524.8	28.19	46.18	0	CAL	607.8	1171	2414	4777	8440	7141	2946	2538	1937	1280	1057	735.6	676.6	729.9	CON	36450
2015-02-25 13:21:34	RAW/CbTLsfpAvzfff	251.6	936.8	2175	4244	7792	6604	2828	2425	1861	1178	974.1	644.6	521.6	488.4	MISC	1.019	3887	19.99	38.08	997.8	0.01656	0.01633	0.01633	0.01633	0.01656	0.01656	21.89	524.8	28.18	46.18	0	CAL	620.2	1176	2354	4400	7924	6577	2691	2279	1707	1062	859.1	531.5	404.4	339	CON	32920
2015-02-25 13:21:44	RAW/CbTLsfpAvzfff	364.7	1286	2507	3358	5707	4748	2366	2355	2047	1381	1200	842.2	747.4	761.5	MISC	1.019	3745	19.99	38.12	998.2	0.01633	0.01625	0.01633	0.01625	0.0164	0.01648	21.74	524.8	28.18	45.77	0	CAL	896.4	1611	2698	3438	5754	4676	2214	2202	1890	1262	1079	722.1	622.9	605.4	CON	29670
2015-02-25 13:21:54	RAW/CbTLsfpAvzfff	312.9	1131	2262	3157	5369	4511	2191	2139	1823	1217	1049	730.1	637.7	630.4	MISC	1.038	3753	19.99	38.09	994.2	0.01656	0.01648	0.0164	0.01656	0.01656	0.01656	21.93	525	28.2	46.18	0	CAL	767.8	1417	2437	3238	5419	4450	2055	2001	1681	1110	941.3	622.9	526.8	491.1	CON	27160
2015-02-25 13:22:04	RAW/CbTLsfpAvzfff	212.5	821.4	1740	2585	4321	3653	1770	1683	1407	930.1	798.9	549.2	474.6	463.8	MISC	1.004	3815	19.99	39.06	995	0.01656	0.0164	0.01633	0.01648	0.01633	0.01633	22.13	525	28.18	46.18	0	CAL	519	1030	1877	2659	4368	3612	1670	1580	1301	850.1	718.8	469.9	392.8	360.9	CON	21410
2015-02-25 13:22:14	RAW/CbTLsfpAvzfff	188.3	748.3	1571	2306	3794	3203	1593	1531	1284	859.1	740	517.8	463.8	469.1	MISC	1.014	3818	19.99	37.98	997.2	0.01656	0.0164	0.01625	0.0164	0.0164	0.0164	22.21	524.9	28.19	45.77	0	CAL	459.2	938.6	1695	2372	3834	3165	1504	1439	1189	788	668.7	447.3	391.1	377.7	CON	19270
2015-02-25 13:22:24	RAW/CbTLsfpAvzfff	247.9	1075	2198	2808	4370	3612	1900	1960	1742	1181	1033	722.1	639.7	648.2	MISC	1.015	3786	19.99	38.74	997.2	0.01656	0.0164	0.01648	0.01633	0.01656	0.0164	21.98	524.8	28.19	45.36	0	CAL	607	1353	2373	2879	4402	3553	1782	1841	1619	1088	939.6	629.5	543.8	527.5	CON	24140
2015-02-25 13:22:34	RAW/CbTLsfpAvzfff	205.5	855.5	1774	2270	3357	2748	1485	1553	1383	939.8	825.5	582.3	520.4	531.7	MISC	1.041	3810	19.99	38.08	995.2	0.01656	0.01648	0.0164	0.01663	0.01663	0.01648	22.36	524.6	28.21	45.36	0	CAL	501.1	1074	1914	2327	3377	2697	1389	1458	1285	866.2	751.4	508.8	444.5	436.7	CON	19030
2015-02-25 13:22:44	RAW/CbTLsfpAvzfff	238.6	978.9	2057	2456	3315	2620	1508	1673	1548	1059	930	651.8	570.4	569.4	MISC	1.018	3735	19.99	39.72	1000	0.01656	0.01648	0.01656	0.01633	0.01648	0.0164	22.72	524.7	28.21	46.18	0	CAL	582	1229	2220	2513	3322	2556	1401	1567	1440	977.2	847.7	570	485.9	463.7	CON	20170
2015-02-25 13:22:54	RAW/CbTLsfpAvzfff	182.8	786.5	1723	2152	2870	2276	1295	1402	1274	870.1	762.2	536.4	475.7	480.3	MISC	1.017	3830	19.99	37.76	997.2	0.01663	0.01656	0.01648	0.01625	0.01625	0.01648	22.85	524.6	28.2	45.77	0	CAL	445	987.8	1861	2207	2881	2226	1208	1315	1185	803.3	695	469.9	407	394.3	CON	17090
2015-02-25 13:23:04	RAW/CbTLsfpAvzfff	188.5	783.3	1728	2231	3119	2544	1394	1472	1326	908.8	798.4	566	507.5	530.5	MISC	1.008	3870	19.99	38.08	995.2	0.0164	0.01625	0.01656	0.01625	0.01656	0.01656	22.67	524.8	28.21	47.4	0	CAL	459.3	983.2	1867	2290	3136	2496	1305	1383	1234	839.8	728.9	497.3	436.5	441.4	CON	18100
2015-02-25 13:23:14	RAW/CbTLsfpAvzfff	182.5	713	1592	2257	3456	2909	1463	1452	1253	839.8	725.3	499.2	431.6	418.6	MISC	1.034	3843	19.99	38.74	996.2	0.01663	0.01663	0.01656	0.01656	0.01625	0.01633	21.96	525	28.22	46.18	0	CAL	444.8	893.8	1720	2322	3488	2870	1376	1364	1162	771.7	656.9	431.6	361.9	331.2	CON	18190
2015-02-25 13:23:24	RAW/CbTLsfpAvzfff	179.4	718.2	1585	2414	3833	3263	1611	1574	1345	911.4	787.2	552.7	488.8	496	MISC	1.025	3850	19.99	38.41	999.1	0.01694	0.01625	0.01625	0.01625	0.01633	0.01663	22.1	524.8	28.23	45.77	0	CAL	437.6	901.1	1713	2487	3875	3228	1522	1483	1250	840.7	716.3	482.8	416.7	405.1	CON	19760
2015-02-25 13:23:34	RAW/CbTLsfpAvzfff	190.7	742.3	1482	2040	3068	2563	1356	1389	1226	828.6	721.9	497.4	424.9	404.9	MISC	1.017	3803	19.99	38.41	999.1	0.01663	0.01648	0.01648	0.0164	0.01633	0.01678	21.67	524.4	28.23	46.18	0	CAL	464.1	930.2	1596	2092	3089	2520	1271	1305	1139	763.1	655.9	432	357.4	320.6	CON	16930
2015-02-25 13:23:44	RAW/CbTLsfpAvzfff	185.1	710.8	1354	1756	2482	2044	1155	1220	1093	750.8	657.4	461.4	410.6	408.7	MISC	1.026	3713	19.99	37.75	1000	0.01663	0.01648	0.01633	0.01633	0.01633	0.01648	21.79	524.6	28.23	46.18	0	CAL	449.6	890	1456	1796	2489	1999	1077	1144	1015	691.7	597.7	402	349.5	332.7	CON	14690
2015-02-25 13:23:54	RAW/CbTLsfpAvzfff	199.1	761.8	1450	1862	2531	2046	1190	1282	1156	793.8	697.4	490.7	435.3	439.3	MISC	1.012	3862	19.99	38.41	998.2	0.01648	0.0164	0.01625	0.01625	0.01625	0.01648	21.33	524.5	28.23	45.36	0	CAL	483.8	954	1559	1903	2535	1996	1107	1201	1072	731.2	634.1	427.6	370.3	358.6	CON	15330
2015-02-25 13:24:04	RAW/CbTLsfpAvzfff	202.5	737	1358	1740	2354	1893	1123	1195	1066	722.6	628.3	439.1	379.3	370.3	MISC	1.011	3853	19.99	38.74	996.9	0.01656	0.01648	0.01663	0.0164	0.01625	0.01656	21.58	524.7	28.23	46.18	0	CAL	491.7	921.6	1457	1775	2355	1844	1043	1117	986.1	662.4	567.4	378.2	316.6	292.8	CON	14210
2015-02-25 13:24:14	RAW/CbTLsfpAvzfff	182.2	646.1	1181	1654	2284	1855	1058	1094	951.7	643.8	559.2	395.4	356.1	361.7	MISC	1.018	3840	19.99	38.93	999.1	0.01648	0.0164	0.01633	0.01625	0.0164	0.01671	21.93	524.6	28.22	45.36	0	CAL	442.3	807.2	1267	1692	2290	1813	985.7	1023	879	589.1	504	340.2	299.5	291.5	CON	13220
2015-02-25 13:24:24	RAW/CbTLsfpAvzfff	171.3	605.4	1222	2013	3016	2479	1289	1242	1016	675.6	577	401.4	355.5	358.2	MISC	1.014	3904	19.99	38.42	998.2	0.01663	0.01671	0.01633	0.01648	0.01648	0.01656	21.75	524.8	28.23	45.36	0	CAL	416.5	756.6	1314	2072	3043	2444	1214	1166	937.1	616.8	518	342.9	295.4	283.1	CON	15420
2015-02-25 13:24:34	RAW/CbTLsfpAvzfff	173.7	608.6	1206	2172	3504	2946	1464	1343	1056	702.3	595.1	424.8	387.1	414.4	MISC	1.01	3817	19.99	38.41	998.2	0.01663	0.01648	0.01648	0.01625	0.01617	0.01656	21.48	524.8	28.23	46.59	0	CAL	422.8	760.7	1297	2239	3545	2916	1386	1263	973.2	640	532.8	363.1	323.6	334.8	CON	17000
2015-02-25 13:24:44	RAW/CbTLsfpAvzfff	177	671.6	1550	3456	6464	5704	2493	2031	1440	913.5	739.8	510.3	447.8	469.3	MISC	1.017	3894	19.99	38.41	997.2	0.0164	0.0161	0.01625	0.01656	0.01648	0.0164	20.9	524.8	28.22	46.59	0	CAL	434.3	842.7	1676	3589	6582	5695	2391	1919	1321	824.7	652	424.4	359.2	355.9	CON	27070
2015-02-25 13:24:54	RAW/CbTLsfpAvzfff	185.5	638.6	1354	2756	4817	4098	1908	1610	1174	743.3	609.7	415.7	353.9	358.5	MISC	1.028	3884	19.99	38.41	998.1	0.01671	0.01633	0.01648	0.01633	0.01625	0.01663	21.54	524.8	28.23	46.18	0	CAL	453.1	798.4	1459	2851	4891	4074	1819	1515	1075	668.6	535.4	342.5	278.6	263.3	CON	21020
2015-02-25 13:25:04	RAW/CbTLsfpAvzfff	204.8	669	1385	2820	4939	4245	1977	1693	1249	800.8	661.9	456.5	404	412.1	MISC	1.01	3878	19.99	38.58	998.1	0.01648	0.0164	0.01656	0.0164	0.01633	0.01648	21.36	524.7	28.23	44.95	0	CAL	500.5	835.3	1490	2916	5012	4219	1883	1593	1145	722.5	583.9	379.5	324.7	312.1	CON	21920
2015-02-25 13:25:14	RAW/CbTLsfpAvzfff	186	647.1	1348	2918	5006	4147	1947	1681	1249	802.2	665	460.6	402.7	413.6	MISC	1.03	3793	19.99	39.06	999.1	0.01656	0.01663	0.01617	0.01625	0.01625	0.01656	21.02	524.7	28.24	45.77	0	CAL	454.7	809.4	1452	3022	5084	4122	1855	1583	1147	725.8	589.1	385.8	325.6	316.1	CON	21870
2015-02-25 13:25:24	RAW/CbTLsfpAvzfff	170.5	597.7	1279	2784	4662	3836	1805	1562	1163	738.2	610.9	418.7	361.9	368	MISC	1.011	3817	19.99	39.06	997.2	0.01671	0.01648	0.0164	0.01648	0.0164	0.01648	20.81	524.8	28.23	46.18	0	CAL	416.2	747.6	1379	2885	4734	3812	1720	1471	1068	667.1	540.3	349.3	290.5	277.6	CON	20360
2015-02-25 13:25:34	RAW/CbTLsfpAvzfff	218.2	703.9	1367	2982	5340	4634	2123	1790	1309	845.7	696	486.5	435.8	464.3	MISC	1.005	3830	19.99	38.08	998.2	0.01656	0.01656	0.01648	0.01648	0.01633	0.01633	20.64	524.6	28.22	46.59	0	CAL	534	878.9	1468	3085	5422	4610	2024	1684	1199	762.7	613.4	404.8	351.6	358	CON	23400
2015-02-25 13:25:44	RAW/CbTLsfpAvzfff	235.2	752.7	1443	3198	5890	5189	2352	1944	1411	894.1	733.6	501.3	446.2	459.8	MISC	1.023	3827	19.99	37.19	998.2	0.0164	0.01633	0.01633	0.01663	0.01648	0.01656	20.57	524.7	28.23	45.77	0	CAL	576.5	940	1550	3309	5984	5167	2245	1830	1292	803.8	643.8	412.5	354.7	344.1	CON	25450
2015-02-25 13:25:54	RAW/CbTLsfpAvzfff	234.5	818	1529	2859	4733	4066	1948	1682	1226	768.5	626.2	420.9	352.3	340.5	MISC	1.015	3781	19.99	38.4	997.2	0.01656	0.01656	0.0164	0.0164	0.0164	0.01656	20.96	524.8	28.23	47	0	CAL	573.2	1023	1642	2948	4791	4028	1844	1574	1115	684.6	542.4	337.9	266.9	233.3	CON	21600
2015-02-25 13:26:04	RAW/CbTLsfpAvzfff	237	826.4	1550	2660	4118	3503	1777	1601	1220	779.4	649.7	452.9	395.9	408.5	MISC	1.008	3795	19.99	38.41	998.2	0.01633	0.01663	0.0164	0.0164	0.0164	0.0164	21.47	525	28.23	46.59	0	CAL	578.5	1033	1665	2738	4157	3459	1676	1498	1114	699.2	569.4	373.1	313.8	305.8	CON	20180
2015-02-25 13:26:14	RAW/CbTLsfpAvzfff	225.9	799.5	1516	2642	4124	3517	1768	1582	1199	768.3	639.5	439.2	388.3	392.4	MISC	1.012	3778	19.99	38.08	994.2	0.0164	0.01617	0.0164	0.01656	0.0164	0.01633	21.33	524.7	28.23	46.18	0	CAL	551.4	1000	1628	2721	4166	3476	1670	1481	1094	689.9	561	361.4	308.1	292.2	CON	20000
2015-02-25 13:26:24	RAW/CbTLsfpAvzfff	247.9	797	1376	2333	3655	3096	1580	1429	1079	685.8	567.1	390.7	336.2	334.2	MISC	1.023	3857	19.99	38.41	998.2	0.01648	0.01648	0.0164	0.01633	0.01648	0.01648	21.63	524.8	28.24	44.95	0	CAL	604.1	994	1472	2394	3684	3050	1483	1331	978.7	610.6	491.6	315.3	258.8	238.1	CON	17910
2015-02-25 13:26:34	RAW/CbTLsfpAvzfff	276.8	844.5	1294	2017	3143	2640	1396	1311	1027	667.7	562.2	387.9	343.9	342.4	MISC	1.021	3785	19.99	37.81	999.1	0.01648	0.01625	0.01656	0.01633	0.01633	0.01648	21.73	524.8	28.24	45.77	0	CAL	673.6	1051	1376	2057	3154	2586	1299	1215	929.8	594	487.9	313.1	267.2	247.9	CON	16250
2015-02-25 13:26:44	RAW/CbTLsfpAvzfff	264.6	816.7	1200	1777	2768	2326	1246	1219	995.5	652	562.7	393.2	344.7	346.7	MISC	1.015	3779	19.99	38.41	998.2	0.0164	0.01648	0.01625	0.0164	0.01625	0.01625	21.6	524.6	28.23	45.36	0	CAL	643.2	1017	1274	1807	2773	2274	1155	1129	905.4	583.7	493.7	323.6	273.3	259	CON	14910
2015-02-25 13:26:54	RAW/CbTLsfpAvzfff	250.9	759.2	1093	1566	2382	1996	1104	1100	912.3	599.4	520.3	360.5	318.1	313	MISC	1.01	3797	19.99	37.76	998.2	0.01678	0.01656	0.0164	0.01656	0.01663	0.0164	21.31	524.9	28.23	46.59	0	CAL	609.1	944.3	1159	1589	2381	1945	1021	1018	830.2	537.2	457.3	296.8	252.8	233.2	CON	13270
2015-02-25 13:27:04	RAW/CbTLsfpAvzfff	242.7	758.3	1341	2052	3127	2617	1376	1370	1154	771.5	676.9	482.7	441.3	465.3	MISC	1.03	3846	19.99	38.41	999.2	0.01663	0.01663	0.0164	0.01656	0.0164	0.01633	22.34	524.7	28.23	45.77	0	CAL	590.8	944.7	1434	2100	3144	2570	1286	1280	1062	701.9	606.7	412.4	369	375.7	CON	16880
2015-02-25 13:27:14	RAW/CbTLsfpAvzfff	257.3	738.1	1271	1937	3023	2558	1293	1259	1023	666.7	575.2	395.1	338	328	MISC	1.004	3881	19.99	39.32	997.2	0.01686	0.0164	0.0164	0.01656	0.01656	0.01656	22.52	524.8	28.22	46.59	0	CAL	625.8	916.9	1356	1978	3037	2510	1202	1169	932.5	597.9	505.9	325.2	266.4	239.8	CON	15660
2015-02-25 13:27:24	RAW/CbTLsfpAvzfff	228.2	680.3	1149	1786	2802	2410	1217	1152	928.5	606.1	520.7	361.6	316.1	317.1	MISC	1.02	3770	19.99	38.74	997.2	0.01663	0.01633	0.0164	0.0164	0.0164	0.01625	21.68	524.6	28.23	45.36	0	CAL	554.5	846	1226	1825	2816	2368	1135	1071	845.7	543.6	457.7	298.3	251.3	237.1	CON	14470
2015-02-25 13:27:34	RAW/CbTLsfpAvzfff	244.1	705.9	1197	1860	3007	2631	1339	1275	1036	691	597.3	423.5	393	410.9	MISC	1.013	3802	19.99	38.74	995.2	0.01694	0.01663	0.01648	0.01663	0.0161	0.01663	21.64	524.8	28.24	46.18	0	CAL	593.7	877.2	1277	1900	3025	2588	1253	1189	947.9	624.6	530.5	356.2	323.9	325.7	CON	15810
2015-02-25 13:27:44	RAW/CbTLsfpAvzfff	301	799.6	1336	2091	3337	2920	1506	1412	1109	714.9	610.2	419.1	364.7	357	MISC	1.01	3841	19.99	38.41	996.9	0.01663	0.0164	0.0164	0.01633	0.01663	0.0164	21.58	524.6	28.23	45.77	0	CAL	733.1	991	1421	2133	3353	2868	1406	1312	1007	638	532.5	340.7	284.2	258	CON	17280
2015-02-25 13:27:54	RAW/CbTLsfpAvzfff	265.8	774	1297	1887	2736	2320	1286	1258	1017	666.2	572	396.3	351.7	352.5	MISC	1.012	3752	19.99	38.43	996.2	0.01656	0.01633	0.0164	0.01633	0.01633	0.01633	21.96	524.6	28.24	45.36	0	CAL	646.3	962	1382	1924	2739	2267	1194	1168	926.2	597.4	502.5	326.2	279.7	264.1	CON	15180
2015-02-25 13:28:04	RAW/CbTLsfpAvzfff	284	876.7	1373	1802	2494	2049	1197	1251	1062	698.1	610.8	423.7	374.1	370.9	MISC	1.008	3812	19.99	39.06	995.2	0.01648	0.0164	0.01625	0.0164	0.01625	0.01671	21.49	524.6	28.23	44.95	0	CAL	690.2	1091	1462	1828	2485	1987	1101	1157	968	627.1	538.8	350.9	299.4	279.4	CON	14870
2015-02-25 13:28:14	RAW/CbTLsfpAvzfff	257	788.2	1282	1723	2329	1884	1108	1170	999	663.9	579.7	407.3	362.2	366.4	MISC	1.017	3775	19.99	38.08	997.2	0.01663	0.01648	0.01633	0.0164	0.0164	0.01617	21.05	524.7	28.24	45.77	0	CAL	624.2	980.9	1367	1751	2322	1827	1019	1085	913.1	598.8	513.8	340.7	293.9	282.7	CON	13920
2015-02-25 13:28:24	RAW/CbTLsfpAvzfff	215.6	668.9	1206	1719	2331	1873	1079	1107	927	612.3	528.3	365.7	324.1	324.1	MISC	1.008	3782	19.99	38.08	996.2	0.01648	0.01602	0.01656	0.0164	0.01633	0.01648	21.48	524.9	28.22	45.36	0	CAL	523.4	832.7	1290	1755	2333	1826	1001	1031	849.2	553.5	469	306.1	263	248.8	CON	13280
2015-02-25 13:28:34	RAW/CbTLsfpAvzfff	184.6	602.8	1115	1918	3042	2662	1363	1255	982	648.1	550.2	397.8	370.6	403.9	MISC	1.031	3773	19.99	38.12	999.1	0.01648	0.01633	0.01648	0.01663	0.01633	0.01625	21.27	524.7	28.23	46.59	0	CAL	448.7	751.7	1195	1971	3071	2630	1289	1179	903.2	588.9	490.8	338.7	309.9	328.2	CON	15500
2015-02-25 13:28:44	RAW/CbTLsfpAvzfff	181.5	563.7	1266	3130	6394	6331	2829	2194	1524	967.3	782.6	564.8	539.8	617.7	MISC	1.03	3787	19.99	38.09	998.2	0.01656	0.01625	0.01663	0.01656	0.01625	0.0164	21.03	524.6	28.23	45.77	0	CAL	445.3	703.6	1365	3251	6518	6340	2738	2088	1410	882	698.3	481.9	454.2	508.1	CON	27880
2015-02-25 13:28:54	RAW/CbTLsfpAvzfff	144.2	506.1	1380	3990	9023	9013	3829	2721	1690	967.3	723.1	449.7	348.8	317	MISC	1.007	3787	19.99	38.74	999.8	0.01663	0.01656	0.01648	0.0164	0.01633	0.0164	21.13	524.5	28.23	44.95	0	CAL	356.3	634.8	1498	4164	9229	9059	3730	2597	1554	865.5	623.6	353.2	249	187.6	CON	35100
2015-02-25 13:29:04	RAW/CbTLsfpAvzfff	155.7	500.6	1227	2991	6136	5925	2715	2100	1403	846.7	668.6	446.1	389.6	401.4	MISC	1.019	3836	19.99	38.27	993.3	0.01656	0.01625	0.01617	0.01633	0.01648	0.01656	19.87	524.3	28.23	46.18	0	CAL	381.8	625.2	1326	3109	6258	5934	2632	2003	1297	767.7	590.7	369.9	311.1	300.8	CON	25910
2015-02-25 13:29:14	RAW/CbTLsfpAvzfff	169.8	518.4	1251	3055	6176	6189	3299	2622	1684	948.9	702.4	458.2	376.6	361.2	MISC	1.03	3848	19.99	38.74	997.2	0.01678	0.01648	0.01656	0.01663	0.01625	0.01656	21.25	524.7	28.23	45.77	0	CAL	417	646.7	1351	3174	6296	6200	3217	2523	1574	865.7	620.1	377.6	293.5	254.8	CON	27810
2015-02-25 13:29:24	RAW/CbTLsfpAvzfff	162	441	991.6	2257	4160	4009	2110	1709	1124	650.2	497	330.8	274.7	266	MISC	1.039	3791	19.99	37.43	999.1	0.01671	0.01648	0.01633	0.01633	0.01656	0.01663	21.58	524.5	28.23	45.36	0	CAL	395	547.2	1066	2337	4229	4002	2042	1632	1041	587.8	435.1	269.7	212	186.8	CON	18980
2015-02-25 13:29:34	RAW/CbTLsfpAvzfff	187.6	479.5	932.5	1953	3394	3474	2195	1883	1228	695.7	511	353.8	306.7	326.8	MISC	1.019	3813	19.99	38.08	995.6	0.01663	0.0164	0.01648	0.01663	0.01625	0.01656	21.42	524.5	28.23	45.36	0	CAL	457	593.6	996.9	2014	3438	3459	2130	1810	1148	635.2	450.5	293.6	244.9	249.4	CON	17920
2015-02-25 13:29:44	RAW/CbTLsfpAvzfff	172.1	449.3	1048	2869	5689	6012	3783	3194	1989	1074	740.7	498.8	444.5	487.7	MISC	1.004	3802	19.99	38.37	998.2	0.01656	0.0164	0.0164	0.01648	0.0164	0.0164	20.53	524.6	28.23	45.77	0	CAL	422.5	557.6	1128	2982	5800	6027	3714	3105	1886	995	662.2	421.5	364.8	385.7	CON	28450
2015-02-25 13:29:54	RAW/CbTLsfpAvzfff	169.1	431.3	1083	3270	6293	7111	5478	4782	2877	1395	831.5	519.2	426.4	446.8	MISC	1.008	3825	19.99	38.74	996.2	0.0164	0.0164	0.01656	0.01633	0.01648	0.0164	20.77	524.8	28.22	46.18	0	CAL	417.3	535.4	1169	3406	6422	7142	5419	4691	2764	1306	742.8	432.3	336.3	330.7	CON	35110
2015-02-25 13:30:04	RAW/CbTLsfpAvzfff	192	515.6	1028	2509	4619	4845	3350	2943	1837	929.1	580.9	350	266.9	236.3	MISC	1.011	3872	19.99	38.41	998.2	0.01648	0.01625	0.01648	0.01663	0.01633	0.01656	20.55	524.4	28.22	44.95	0	CAL	470	640.1	1102	2598	4695	4843	3282	2859	1741	855.1	507.1	277	191.9	141.4	CON	24200
2015-02-25 13:30:14	RAW/CbTLsfpAvzfff	205.2	608.5	1166	2353	4135	3933	2338	2120	1495	880.6	675.4	468	422.2	453.7	MISC	1.011	3771	19.99	38.08	997.2	0.01656	0.01633	0.01656	0.01633	0.01648	0.0164	20.92	524.5	28.22	46.18	0	CAL	501.2	757.4	1250	2428	4192	3912	2259	2033	1402	809.2	604	397	349.1	361.8	CON	21250
2015-02-25 13:30:24	RAW/CbTLsfpAvzfff	184.8	549.6	1084	2451	4570	4217	2316	2028	1383	773.3	575	368.8	297.5	275.7	MISC	1.011	3806	19.99	36.81	997.2	0.01671	0.01648	0.01648	0.0164	0.01633	0.01663	21.58	524.5	28.23	44.95	0	CAL	451.3	684.2	1164	2535	4643	4204	2239	1942	1291	703.1	505.2	299.7	226.5	186.2	CON	21070
2015-02-25 13:30:34	RAW/CbTLsfpAvzfff	188.2	564.7	1150	2708	5252	4828	2532	2212	1554	939.5	732.5	522	488.4	543.2	MISC	1.015	3883	19.99	38.41	992.3	0.01648	0.01625	0.01663	0.0164	0.01648	0.01633	21.55	524.5	28.23	45.36	0	CAL	460.7	703.6	1235	2806	5344	4819	2449	2119	1453	863.3	656.7	447	411.1	445.1	CON	24210
2015-02-25 13:30:44	RAW/CbTLsfpAvzfff	237	761.9	1515	2837	5314	4678	2370	2165	1609	957.8	769.5	502.3	402.9	369.5	MISC	1.026	3799	19.99	37.76	997.4	0.01656	0.01625	0.01625	0.01656	0.0164	0.0164	21.52	524.7	28.22	46.59	0	CAL	580.6	951.3	1629	2927	5392	4650	2268	2056	1494	870.7	682.5	416.1	313.9	257.4	CON	24490
2015-02-25 13:30:54	RAW/CbTLsfpAvzfff	349.2	1028	1468	2046	3309	2822	1635	1650	1340	849.2	717.8	501.5	442.3	461.9	MISC	1.037	3849	19.99	37.89	995.2	0.01656	0.0164	0.0164	0.01633	0.01648	0.01648	22	524.7	28.23	45.36	0	CAL	851.1	1279	1556	2074	3311	2755	1521	1539	1228	763	630.5	413	351.3	350.4	CON	18620
2015-02-25 13:31:04	RAW/CbTLsfpAvzfff	334.5	1212	2133	2709	4239	3522	1979	2133	1882	1248	1091	774.8	696.9	718.1	MISC	1.021	3876	19.99	38.41	996.2	0.01656	0.01625	0.01648	0.01633	0.01625	0.01648	22.69	524.7	28.22	45.36	0	CAL	818.8	1518	2288	2762	4254	3449	1847	2003	1749	1146	988	671.8	590.3	585.4	CON	24670
2015-02-25 13:31:14	RAW/CbTLsfpAvzfff	247	787.3	1617	2858	5210	4620	2154	1938	1509	952.1	791.5	541.8	470.4	464	MISC	1.002	3792	19.99	38.74	999.1	0.01671	0.0164	0.01648	0.01633	0.01625	0.0164	22.11	524.4	28.22	45.77	0	CAL	604.8	982.8	1739	2946	5281	4588	2047	1826	1392	863.9	703.4	454.4	380.2	350.6	CON	24160
2015-02-25 13:31:24	RAW/CbTLsfpAvzfff	230.4	718.1	1467	2787	5397	4868	2226	1938	1447	908.2	746.9	514.7	453.5	462.7	MISC	1.01	3882	19.99	38.74	996.8	0.01625	0.01663	0.01625	0.01648	0.01656	0.01633	21.9	524.5	28.22	46.18	0	CAL	564	895.8	1578	2877	5480	4846	2125	1830	1334	823	662	430.6	366.8	353.3	CON	24160
2015-02-25 13:31:34	RAW/CbTLsfpAvzfff	235.5	691.7	1432	2783	5452	4899	2241	1915	1415	878.2	720.5	491	424	428.4	MISC	1.012	3823	19.99	37.87	993.3	0.01663	0.0164	0.0164	0.01648	0.01648	0.01671	21.34	524.6	28.23	46.59	0	CAL	576.6	861.2	1539	2873	5537	4877	2140	1807	1302	793.1	635.7	406.9	337.4	319.2	CON	24010
2015-02-25 13:31:44	RAW/CbTLsfpAvzfff	227.5	654.3	1300	2419	4515	4041	1898	1672	1265	789.3	654.4	445.2	380.6	373.6	MISC	1.006	3874	19.99	38.41	1001	0.01656	0.01656	0.01656	0.0164	0.01656	0.01656	21.76	524.5	28.21	45.36	0	CAL	555.5	813.6	1395	2493	4577	4015	1807	1575	1165	713.6	578.7	369.9	303.1	276.6	CON	20640
2015-02-25 13:31:54	RAW/CbTLsfpAvzfff	279.8	729.6	1181	2028	3600	3199	1629	1456	1091	680.4	559.5	389.9	338.8	340.6	MISC	1.005	3869	19.99	37.76	994.2	0.01648	0.01648	0.01633	0.01625	0.0164	0.01617	21.47	524.6	28.22	45.77	0	CAL	681.6	903.8	1255	2073	3629	3157	1535	1361	993.4	606.4	485.1	314.9	261.9	245.7	CON	17500
2015-02-25 13:32:04	RAW/CbTLsfpAvzfff	310.6	856.5	1294	2035	3434	3026	1628	1545	1217	768.7	650.4	455.2	402.8	411	MISC	1.009	3848	19.99	38.08	995.4	0.01656	0.01633	0.0164	0.01633	0.01648	0.01633	20.66	524.6	28.22	45.77	0	CAL	756.6	1063	1373	2072	3450	2973	1526	1443	1113	689.7	570.6	374.5	320	309.1	CON	18030
2015-02-25 13:32:14	RAW/CbTLsfpAvzfff	337.8	966.7	1239	1678	2626	2263	1311	1333	1101	706.7	607.4	426.8	374	372.9	MISC	1.009	3935	19.99	37.74	996.2	0.01648	0.01648	0.0164	0.0164	0.0164	0.0164	19.49	524.5	28.21	46.18	0	CAL	821.3	1201	1306	1691	2615	2197	1207	1233	1001	629.9	529.4	347.4	292.6	273.8	CON	15350
2015-02-25 13:32:24	RAW/CbTLsfpAvzfff	327.3	938.5	1230	1668	2526	2105	1236	1280	1071	701.9	606.4	432.8	391.6	404.7	MISC	1.019	3893	19.99	38.41	995.2	0.01656	0.01633	0.01633	0.01633	0.01633	0.01656	20.16	524.6	28.22	45.36	0	CAL	795.5	1166	1298	1682	2514	2040	1134	1182	973.4	627.4	530.8	355.7	312.6	308.6	CON	14920
2015-02-25 13:32:34	RAW/CbTLsfpAvzfff	288.3	873.6	1348	2125	3305	2687	1433	1437	1176	759	650.5	456.9	406.8	413.3	MISC	1.009	3917	19.99	38.74	997.2	0.01648	0.01648	0.01617	0.01656	0.0164	0.0164	20.59	524.5	28.23	45.77	0	CAL	702.1	1087	1434	2168	3318	2630	1331	1337	1074	682.2	573	378.8	326.5	314.4	CON	17360
2015-02-25 13:32:44	RAW/CbTLsfpAvzfff	249.6	785.5	1257	2375	4073	3402	1661	1557	1225	787.5	661.8	468.1	421	434.7	MISC	1.022	3885	19.99	38.74	997.2	0.0164	0.01633	0.01648	0.01617	0.0164	0.01648	21.47	524.6	28.22	45.77	0	CAL	608.8	979.2	1340	2440	4116	3361	1565	1458	1124	711.1	585.1	391.4	342.1	336.5	CON	19360
2015-02-25 13:32:54	RAW/CbTLsfpAvzfff	242.8	717.5	1085	1934	3244	2737	1389	1311	1034	659.9	556.2	390.5	343.9	342.9	MISC	1.015	3910	19.99	38.08	997.2	0.0164	0.01633	0.01633	0.0164	0.01656	0.0164	20.95	524.4	28.21	45.77	0	CAL	590.6	892.3	1153	1979	3269	2695	1302	1224	945.3	592.9	488.9	322.8	274.5	257.1	CON	15990
2015-02-25 13:33:04	RAW/CbTLsfpAvzfff	269.4	793.1	1223	1968	3033	2505	1350	1335	1101	706.8	606.5	422.7	369.1	360.9	MISC	1.027	3934	19.99	38.74	999.1	0.01656	0.01633	0.01663	0.0164	0.0164	0.0164	21.1	524.5	28.21	45.36	0	CAL	655.4	986.2	1300	2009	3045	2454	1256	1243	1008	636.1	535.1	350.7	295.3	270	CON	16040
2015-02-25 13:33:14	RAW/CbTLsfpAvzfff	241.6	749.8	1148	1870	2780	2286	1270	1281	1065	698.2	604.3	435.6	397.2	419.1	MISC	1.021	3821	19.99	39.06	996.1	0.01663	0.01648	0.0164	0.01648	0.01648	0.01625	21.79	524.5	28.21	45.36	0	CAL	587.2	933.7	1221	1911	2790	2237	1184	1196	979.5	633	538.6	369.4	329.2	335.3	CON	15250
2015-02-25 13:33:24	RAW/CbTLsfpAvzfff	226.8	703	1215	2199	3307	2619	1380	1365	1112	711	607.3	424.6	374.8	372.9	MISC	1.021	3839	19.99	38.41	1002	0.01671	0.01633	0.01625	0.01648	0.01656	0.01625	22.23	524.6	28.2	45.36	0	CAL	551.9	875.7	1299	2259	3333	2574	1293	1277	1022	643.5	539.5	356.8	305.2	286.4	CON	16620
2015-02-25 13:33:34	RAW/CbTLsfpAvzfff	218.2	659.3	1279	3015	5738	5065	2364	2075	1583	1066	900.7	692.6	697.2	833.8	MISC	1.014	3884	19.99	38.08	997.2	0.01663	0.01663	0.01648	0.01663	0.01633	0.01625	20.97	524.4	28.2	45.77	0	CAL	535.2	821.9	1373	3123	5838	5051	2267	1969	1471	980.6	816	608.5	610.2	723.1	CON	26190
[truncated: 36 more columns]

## Sheet: Current.chart
							Date	25/02/2015		Filename	elpi_20150225_134840.dat
	Current values		(Not corrected for small particle losses)				Time	2015-02-25 12:08:48		Note	1.01
											Distribution average range
											From	2015-02-25 12:08:48	0
											1	2015-02-25 12:08:48	16380
											To	2015-02-25 13:33:34	16380
											506	2015-02-25 13:33:34	0
											Move distribution
											Move distribution start point
											Move distribution end point

## Sheet: calculated.moment
								Date	25/02/2015		Filename	elpi_20150225_134840.dat
		ELPI Calculated moment						Time	2015-02-25 12:08:48		Note	1.01
			Current I [fA] concentration	1	TRUE
		FALSE				Density	1								Concentration
						Dilution	1								From Ch	1
	Status	Calculated moment													To Ch	14
Time		0.0100995	0.0218174	0.0394208	0.0721135	0.120902	0.202168	0.315946	0.482879	0.761291	1.23093	1.95551	3.08806	5.15881	8.12607
2015-02-25 12:08:48	RAW/CbTLsfpAvzfff	1058	899.5	1380	1614	2457	2959	1739	1179	762.3	476	415.9	296	286.2	284.8	15806.7
2015-02-25 12:08:58	RAW/CbTLsfpAvzfff	1496	1281	1903	1847	2614	2965	1693	1242	886.4	590.1	538.2	384	373	380.6	18193.3
2015-02-25 12:09:08	RAW/CbTLsfpAvzfff	1354	1168	1814	1714	2334	2611	1491	1093	765.5	498.5	446.2	301.3	275.7	246.3	16112.5
2015-02-25 12:09:18	RAW/CbTLsfpAvzfff	1122	983.5	1563	1509	2063	2362	1410	1024	698.7	454.4	406	291.5	279.7	281.7	14448.5
2015-02-25 12:09:28	RAW/CbTLsfpAvzfff	998.5	893.2	1454	1383	1872	2146	1282	923	621.5	395.3	348.4	235.3	212	197.7	12961.9
2015-02-25 12:09:38	RAW/CbTLsfpAvzfff	985.4	819.6	1356	1302	1755	2010	1202	872.8	592.4	385.3	335.3	234.5	225.2	213.6	12289.1
2015-02-25 12:09:48	RAW/CbTLsfpAvzfff	997.7	822.6	1359	1390	1889	2101	1233	886.6	603.5	391.6	347.2	240.6	226.9	224.3	12713
2015-02-25 12:09:58	RAW/CbTLsfpAvzfff	1061	849.2	1441	1719	2449	2519	1322	942	651.3	435.7	387.7	277.1	268	274.8	14596.8
2015-02-25 12:10:08	RAW/CbTLsfpAvzfff	1104	901.4	1690	2378	3519	3366	1551	1078	734.7	492.1	438	304.2	291	295.4	18142.8
2015-02-25 12:10:18	RAW/CbTLsfpAvzfff	949.6	811	1469	1942	3013	2973	1367	912.6	603.4	390.7	342.5	227.6	208.3	186.1	15395.8
2015-02-25 12:10:28	RAW/CbTLsfpAvzfff	941.4	742.9	1264	1574	2352	2392	1186	811.7	544.6	359.3	314.5	217.3	204	198	13101.7
2015-02-25 12:10:38	RAW/CbTLsfpAvzfff	1141	708.9	1176	1458	2103	2203	1159	806.1	529.3	343.5	300.9	205.4	194.8	196.3	12525.2
2015-02-25 12:10:48	RAW/CbTLsfpAvzfff	1377	818.4	1552	2070	3012	3107	1542	1055	687.7	458.2	402.4	286.5	285.6	305.3	16959.1
2015-02-25 12:10:58	RAW/CbTLsfpAvzfff	1437	864.8	1740	2349	3523	3665	1784	1175	739	464.3	402.6	263.5	239	229	18875.2
2015-02-25 12:11:08	RAW/CbTLsfpAvzfff	912.9	656.8	1198	1371	1950	2037	1040	707	463.2	300.3	265	177.3	158.4	138.2	11375.1
2015-02-25 12:11:18	RAW/CbTLsfpAvzfff	797	629	1051	1066	1468	1549	847.3	600.7	421.2	281.7	253	166.8	154.2	145.6	9430.5
2015-02-25 12:11:28	RAW/CbTLsfpAvzfff	995.1	826.6	1398	1475	2298	2388	1131	793.6	575.5	399.1	358.9	252.6	242.8	252.2	13386.4
2015-02-25 12:11:38	RAW/CbTLsfpAvzfff	863.9	728.1	1199	1274	1916	1994	969.2	671.3	472	319.3	282	188.8	174.1	159.1	11210.8
2015-02-25 12:11:48	RAW/CbTLsfpAvzfff	959.7	760.4	1261	1374	2078	2170	1071	736.4	521.7	361.2	318.1	225	222.6	224.1	12283.2
2015-02-25 12:11:58	RAW/CbTLsfpAvzfff	1025	844.1	1566	2167	3723	3711	1544	994.8	682.2	470.6	414.6	293	294	307	18036.3
2015-02-25 12:12:08	RAW/CbTLsfpAvzfff	814.8	740.7	1427	2083	3559	3447	1436	919.7	608	417.3	369.5	261.6	261.6	290.1	16635.3
2015-02-25 12:12:18	RAW/CbTLsfpAvzfff	1150	1088	2229	3303	5807	5448	2085	1314	866.6	566.7	497.6	324.3	285.2	263.9	25228.3
2015-02-25 12:12:28	RAW/CbTLsfpAvzfff	1072	1053	1743	1895	2982	2827	1277	909.5	675.5	468.3	429.5	295.6	275	263	16165.4
2015-02-25 12:12:38	RAW/CbTLsfpAvzfff	1144	891.6	1422	1536	2237	2210	1106	769.5	547.7	372.7	336.3	229	209.9	199.3	13211
2015-02-25 12:12:48	RAW/CbTLsfpAvzfff	1047	841.6	1308	1312	1851	1835	926.4	671.3	498.2	349.4	317.8	217.1	204.8	200.7	11580.3
2015-02-25 12:12:58	RAW/CbTLsfpAvzfff	1011	886.9	1363	1278	1718	1699	857.7	660.6	512.6	368.2	339.1	236.4	225.9	212.5	11368.9
2015-02-25 12:13:08	RAW/CbTLsfpAvzfff	1089	941.4	1456	1308	1702	1650	848	680.8	548.1	391.1	367.4	255.3	240.7	226.8	11704.6
2015-02-25 12:13:18	RAW/CbTLsfpAvzfff	882.1	779	1189	1125	1479	1447	758.2	588.7	457	328.3	308.1	219.3	209.8	204.7	9975.2
2015-02-25 12:13:28	RAW/CbTLsfpAvzfff	1108	900.3	1294	1238	1591	1565	837	651	503.3	360.8	338.9	240.3	229.6	223	11080.2
2015-02-25 12:13:38	RAW/CbTLsfpAvzfff	934	793.5	1195	1244	1639	1593	844.7	642.4	485.4	349	329.2	236.5	235.5	235.9	10757.1
2015-02-25 12:13:48	RAW/CbTLsfpAvzfff	952.9	877.7	1403	1613	2158	1925	912.5	702	540.4	386.1	364.4	254.8	242.3	228.7	12560.8
2015-02-25 12:13:58	RAW/CbTLsfpAvzfff	801	763.6	1278	1354	1736	1630	826.7	632.3	480	344.8	321.2	228.2	218.5	213.6	10827.9
2015-02-25 12:14:08	RAW/CbTLsfpAvzfff	769.2	803.2	1394	1492	1888	1785	927.3	692.6	517.6	369.4	341.8	248.7	242.6	239.3	11710.7
2015-02-25 12:14:18	RAW/CbTLsfpAvzfff	936.6	1220	2903	3407	4080	3931	1923	1273	881.6	629.4	560.7	419.4	439.3	497.6	23101.6
2015-02-25 12:14:28	RAW/CbTLsfpAvzfff	916.8	1253	3246	4067	5072	4869	2253	1330	831.4	537.9	460.8	300.6	275.4	257.9	25670.8
2015-02-25 12:14:38	RAW/CbTLsfpAvzfff	889.3	1202	3021	3919	5029	4775	2225	1343	856.6	572.9	497.1	343.9	328.4	339.7	25341.9
2015-02-25 12:14:48	RAW/CbTLsfpAvzfff	893.1	1279	3391	4356	5351	5030	2385	1408	871.5	570.8	485.2	325.2	305.3	306.9	26958
2015-02-25 12:14:58	RAW/CbTLsfpAvzfff	683.6	953	2530	3304	4042	3765	1814	1064	651.2	420.2	357.7	234.9	208.3	195.5	20223.4
2015-02-25 12:15:08	RAW/CbTLsfpAvzfff	593.4	816.9	2097	2762	3406	3195	1545	923.3	572.6	377.7	326	219	199.7	198.3	17231.9
2015-02-25 12:15:18	RAW/CbTLsfpAvzfff	457	575.3	1358	1794	2233	2118	1068	655.7	417.6	287.5	256.4	179.5	167.6	171.3	11738.9
2015-02-25 12:15:28	RAW/CbTLsfpAvzfff	501.7	509.8	1060	1398	1759	1752	1017	620.9	380.1	257.2	235.2	166.9	158	158.6	9974.4
2015-02-25 12:15:38	RAW/CbTLsfpAvzfff	492	487.5	983.2	1303	1671	1838	1366	813.3	421.9	270.5	238.7	173.7	172.6	179.1	10410.5
2015-02-25 12:15:48	RAW/CbTLsfpAvzfff	485.6	469.8	942.6	1251	1601	1847	1493	888.4	436.5	268.1	234.4	170.1	165.7	171.5	10424.7
2015-02-25 12:15:58	RAW/CbTLsfpAvzfff	512.2	480.4	966.7	1308	1682	2033	1791	1079	489.3	289.7	246	176.8	178.2	186	11418.3
2015-02-25 12:16:08	RAW/CbTLsfpAvzfff	521.6	508.4	1002	1377	1809	2258	2010	1198	536.9	309.1	260.7	180.2	174.7	181.8	12327.4
2015-02-25 12:16:18	RAW/CbTLsfpAvzfff	501.5	535.3	1000	1371	1838	2313	2028	1213	550.5	322	258.6	179	176.9	185.8	12472.6
2015-02-25 12:16:28	RAW/CbTLsfpAvzfff	571.8	560.5	1022	1408	1908	2361	2027	1247	611.8	362.8	296.9	202.7	195.3	201.4	12976.2
2015-02-25 12:16:38	RAW/CbTLsfpAvzfff	643.4	639.1	1144	1559	2094	2522	2031	1254	656.7	398.5	322.1	221.7	212.8	215.5	13913.8
2015-02-25 12:16:48	RAW/CbTLsfpAvzfff	691.9	710.7	1313	1760	2337	2712	2041	1247	675.4	414.3	347.9	241.5	221.3	226.8	14939.8
2015-02-25 12:16:58	RAW/CbTLsfpAvzfff	683	700.1	1367	1881	2403	2710	1983	1201	648.6	396.9	334.6	231.3	222.4	231.2	14993.1
2015-02-25 12:17:08	RAW/CbTLsfpAvzfff	638.2	784	1703	2473	3092	3339	2143	1272	715	450	368.8	265	261.8	274.3	17779.1
2015-02-25 12:17:18	RAW/CbTLsfpAvzfff	580	790.8	1767	2664	3367	3661	2181	1223	708.2	428.5	348	235.1	220.2	213.9	18387.7
2015-02-25 12:17:28	RAW/CbTLsfpAvzfff	571.9	750.6	1580	2403	3111	3430	2009	1146	682.2	427.7	347.7	240.7	223.5	230.7	17154
2015-02-25 12:17:38	RAW/CbTLsfpAvzfff	679.2	839.2	1613	2358	3045	3315	1897	1117	714.1	465.7	395.4	272.5	265.7	271.3	17248.1
2015-02-25 12:17:48	RAW/CbTLsfpAvzfff	707.9	849.2	1587	2300	2975	3194	1812	1077	703.5	449.6	384.9	261.2	243	241.4	16785.7
2015-02-25 12:17:58	RAW/CbTLsfpAvzfff	541.5	679.3	1341	2022	2654	2868	1648	962.3	592	379.5	310.2	211.9	195.6	194.8	14600.1
2015-02-25 12:18:08	RAW/CbTLsfpAvzfff	492.3	648.1	1302	1941	2540	2779	1582	907	564.4	364.2	297.6	215.8	200.7	205.4	14039.5
2015-02-25 12:18:18	RAW/CbTLsfpAvzfff	577	784.8	1563	2275	3003	3242	1809	1040	675.6	436.9	364.9	261.4	245.3	260.3	16538.2
2015-02-25 12:18:28	RAW/CbTLsfpAvzfff	638.5	945.2	1990	2843	3704	4010	2143	1241	805.6	512.2	431.2	299.3	284.6	314.1	20161.7
2015-02-25 12:18:38	RAW/CbTLsfpAvzfff	837	1350	3200	4575	6166	6382	3196	1934	1305	797.4	633.6	445.7	437.6	488.1	31747.4
2015-02-25 12:18:48	RAW/CbTLsfpAvzfff	961.6	1558	3985	5712	7644	7726	3763	2458	1742	980.3	722.2	489.6	466.5	491.3	38699.5
2015-02-25 12:18:58	RAW/CbTLsfpAvzfff	963.1	1580	4262	6136	7823	7618	3840	2805	2174	1122	753.1	491.2	444.3	453	40464.7
2015-02-25 12:19:08	RAW/CbTLsfpAvzfff	856.8	1456	4266	6168	7435	7166	3863	3288	2760	1265	731.1	448.1	393	396.9	40492.9
2015-02-25 12:19:18	RAW/CbTLsfpAvzfff	818.8	1406	4153	6153	7494	7242	3912	3393	2874	1294	735	450.6	365	374.1	40664.5
2015-02-25 12:19:28	RAW/CbTLsfpAvzfff	681.5	1122	3115	4679	5677	5499	3056	2582	2168	975.7	552.4	324.6	270.7	242	30944.9
2015-02-25 12:19:38	RAW/CbTLsfpAvzfff	697.2	1125	3079	4487	5348	5194	2887	2424	2051	989.1	594.6	387	374.5	390.7	30028.1
2015-02-25 12:19:48	RAW/CbTLsfpAvzfff	837.8	1365	3542	5054	5851	5467	2829	2138	1676	872.4	586.7	367.2	334.2	327.8	31248.1
2015-02-25 12:19:58	RAW/CbTLsfpAvzfff	817.5	1256	2995	4159	4843	4660	2454	1685	1234	670.1	469.8	290.8	247.7	228.4	26010.3
2015-02-25 12:20:08	RAW/CbTLsfpAvzfff	523.9	1021	2014	2671	3151	3104	1731	1244	919.8	516.9	380.9	233.1	209	182.5	17902.1
2015-02-25 12:20:18	RAW/CbTLsfpAvzfff	423.3	783.7	1580	2129	2602	2616	1660	1413	1050	556.5	374.5	242.8	220.8	226.1	15877.7
2015-02-25 12:20:28	RAW/CbTLsfpAvzfff	464.2	787	1792	2411	2810	2739	1640	1370	998.4	541.2	375.5	247	230	237.3	16642.6
2015-02-25 12:20:38	RAW/CbTLsfpAvzfff	496.5	812.4	1781	2332	2831	2816	1645	1341	989.8	537.8	378.5	243	217.1	217.1	16638.2
2015-02-25 12:20:48	RAW/CbTLsfpAvzfff	456.5	705.6	1527	1949	2449	2507	1473	1147	828.3	457.5	326.6	211.6	198.1	192.7	14428.9
2015-02-25 12:20:58	RAW/CbTLsfpAvzfff	534.8	821	1853	2043	2544	2580	1519	1204	876.9	494.6	353.7	230	210.3	210.1	15474.4
2015-02-25 12:21:08	RAW/CbTLsfpAvzfff	504.4	783.3	1745	1886	2338	2376	1452	1247	938.8	508.4	352.1	233.6	215.9	215.8	14796.3
2015-02-25 12:21:18	RAW/CbTLsfpAvzfff	492.7	775	1701	1727	2091	2116	1392	1355	1081	544.7	342.7	210.4	192.5	172.8	14193.8
2015-02-25 12:21:28	RAW/CbTLsfpAvzfff	399.4	601.3	1282	1496	1866	1964	1350	1339	1078	534.1	320.4	196.9	180.4	177.4	12784.9
2015-02-25 12:21:38	RAW/CbTLsfpAvzfff	634.7	967.5	1890	2022	2509	2479	1570	1565	1292	712.3	489.2	334.9	325.5	347.4	17138.5
2015-02-25 12:21:48	RAW/CbTLsfpAvzfff	883.3	1282	2567	2694	3361	3082	1731	1661	1382	789.4	581.3	397.5	365.7	350.6	21127.8
2015-02-25 12:21:58	RAW/CbTLsfpAvzfff	812.2	1265	2532	2691	3358	3266	1945	1786	1475	832.4	599.3	413.4	393.3	404.4	21773
2015-02-25 12:22:08	RAW/CbTLsfpAvzfff	757.7	1217	2456	2814	3492	3467	2050	1794	1443	789	544.9	361.7	337.3	325.1	21848.7
2015-02-25 12:22:18	RAW/CbTLsfpAvzfff	820.9	1320	2447	2903	3665	3616	2090	1777	1416	790.1	570.5	388	359.9	359.9	22523.3
2015-02-25 12:22:28	RAW/CbTLsfpAvzfff	815.7	1295	2474	3085	4044	4047	2345	1947	1543	850.5	609.3	413.5	384.3	392.1	24245.4
2015-02-25 12:22:38	RAW/CbTLsfpAvzfff	588.8	936	1956	2773	3675	3872	2340	1881	1437	757.6	505.6	340.6	311.2	326.7	21700.5
2015-02-25 12:22:48	RAW/CbTLsfpAvzfff	625.8	985.5	1974	2757	3718	3866	2307	1831	1378	743.1	517.9	349.6	331.3	349.4	21733.6
2015-02-25 12:22:58	RAW/CbTLsfpAvzfff	850.1	1441	2450	3062	4245	4387	2526	2061	1590	874.7	638.6	433.4	405.6	406.7	25371.1
2015-02-25 12:23:08	RAW/CbTLsfpAvzfff	1000	1755	2481	2664	3712	3738	2124	1814	1424	829.6	638.7	443	427.1	435.2	23485.6
2015-02-25 12:23:18	RAW/CbTLsfpAvzfff	825.9	1441	2349	3241	5475	5578	2756	2130	1587	873.1	639	427.4	386.6	389.4	28098.4
2015-02-25 12:23:28	RAW/CbTLsfpAvzfff	480.1	718.2	1413	2135	3263	3374	1965	1611	1183	584.3	376.3	238.2	203.3	194	17738.4
2015-02-25 12:23:38	RAW/CbTLsfpAvzfff	551.3	899.8	1525	2397	4269	4504	2272	1740	1268	677.1	476	323.6	299	321.1	21522.9
2015-02-25 12:23:48	RAW/CbTLsfpAvzfff	794.8	1413	1905	2316	3575	3712	2006	1646	1230	677.2	481.8	316.1	293	288.1	20654
2015-02-25 12:23:58	RAW/CbTLsfpAvzfff	1027	1942	2437	2720	4140	4138	2179	1775	1360	800	615.1	409.9	401.5	412.4	24356.9
2015-02-25 12:24:08	RAW/CbTLsfpAvzfff	1274	2571	3384	4000	6391	6048	2733	2099	1567	944.9	735.9	500.6	465.9	475.6	33189.9
2015-02-25 12:24:18	RAW/CbTLsfpAvzfff	1195	2434	3504	5064	8698	7959	3329	2375	1704	1037	804	550.3	535.2	564.9	39753.4
2015-02-25 12:24:28	RAW/CbTLsfpAvzfff	991	1956	3109	4578	7536	6924	3039	2117	1493	898.9	693.3	462.9	432.7	439.6	34670.4
2015-02-25 12:24:38	RAW/CbTLsfpAvzfff	1077	2238	3511	4829	7744	7119	3145	2168	1538	936.8	742	495.4	455.8	447.7	36446.7
2015-02-25 12:24:48	RAW/CbTLsfpAvzfff	939.1	1878	3002	3921	5777	5512	2774	1874	1293	770.5	580.7	378	333.6	326.2	29359.1
2015-02-25 12:24:58	RAW/CbTLsfpAvzfff	878.2	1736	2856	3725	5289	5216	2756	1849	1271	753.1	575.3	380.8	346.8	343.7	27975.9
2015-02-25 12:25:08	RAW/CbTLsfpAvzfff	845.8	1673	2735	3529	4865	4883	2667	1791	1226	728.3	557.3	367.2	335	336.2	26538.8
2015-02-25 12:25:18	RAW/CbTLsfpAvzfff	770.1	1512	2463	3252	4446	4644	2661	1757	1171	683.8	515.2	342.7	307	303.8	24828.6
2015-02-25 12:25:28	RAW/CbTLsfpAvzfff	871.3	1770	2520	3132	4279	4536	2645	1789	1208	714.5	552.9	359.7	341.8	351.3	25070.5
2015-02-25 12:25:38	RAW/CbTLsfpAvzfff	787.9	1523	2496	3340	4566	4946	2975	2175	1434	766.9	557.9	371.2	333.6	339.4	26611.9
2015-02-25 12:25:48	RAW/CbTLsfpAvzfff	782.9	1538	2467	3291	4484	4848	2914	2164	1431	748.8	530.4	340.5	312.2	316.2	26168
2015-02-25 12:25:58	RAW/CbTLsfpAvzfff	790.6	1567	2427	3198	4361	4577	2835	2339	1635	821.9	570.7	376.3	348.8	349.7	26197
2015-02-25 12:26:08	RAW/CbTLsfpAvzfff	935.5	1853	2498	3099	4180	4271	2608	2238	1628	839.2	601.6	394	362.8	360.5	25868.6
2015-02-25 12:26:18	RAW/CbTLsfpAvzfff	878.3	1718	2374	3100	4291	4448	2796	2449	1775	888.3	621.8	416.6	395.1	397.7	26548.8
2015-02-25 12:26:28	RAW/CbTLsfpAvzfff	1126	2182	3037	3831	5278	5277	3168	2802	2058	1074	786.4	535.8	512.2	530.3	32197.7
2015-02-25 12:26:38	RAW/CbTLsfpAvzfff	980.9	1918	3095	4300	5932	5979	3602	3151	2260	1095	749.2	489.2	439.7	439.9	34430.9
2015-02-25 12:26:48	RAW/CbTLsfpAvzfff	847.1	1592	2957	4747	7201	7215	4181	3708	2557	1173	761.2	491.5	454.4	483.4	38368.6
2015-02-25 12:26:58	RAW/CbTLsfpAvzfff	966.6	1804	2889	4478	6788	6748	3867	3468	2414	1107	732.4	459.5	410	401	36532.5
2015-02-25 12:27:08	RAW/CbTLsfpAvzfff	1278	2275	2915	4185	6376	6170	3379	2962	2150	1097	798.9	535.8	490.5	489.1	35101.3
2015-02-25 12:27:18	RAW/CbTLsfpAvzfff	1379	2331	2753	3909	6032	5808	3130	2702	1975	1051	779.7	527.8	485.7	492.3	33355.5
2015-02-25 12:27:28	RAW/CbTLsfpAvzfff	1388	2216	2708	4151	6593	6308	3227	2668	1966	1082	817.7	560.9	531.6	547.5	34764.7
2015-02-25 12:27:38	RAW/CbTLsfpAvzfff	1401	2211	2753	4519	7514	7178	3400	2685	1968	1078	808.4	529.9	474.3	452.1	36971.7
2015-02-25 12:27:48	RAW/CbTLsfpAvzfff	1419	2214	2646	4028	6445	6189	3116	2535	1902	1059	802	534.8	491.4	493.9	33875.1
2015-02-25 12:27:58	RAW/CbTLsfpAvzfff	1610	2510	2724	3782	5941	5675	2885	2391	1858	1074	842.3	561.8	513.2	493	32860.3
2015-02-25 12:28:08	RAW/CbTLsfpAvzfff	865.2	1424	2093	3149	4475	4593	2738	2210	1601	827.4	580.3	364.1	315.8	302.4	25538.2
2015-02-25 12:28:19	RAW/CbTLsfpAvzfff	713.3	1219	2029	3126	4414	4543	2718	2176	1569	825.2	581.5	388.8	357	369.2	25029
2015-02-25 12:28:30	RAW/CbTLsfpAvzfff	697.6	1234	2155	3248	4690	4699	2653	2089	1489	804.3	583.7	393.6	347.2	341.7	25425.1
2015-02-25 12:28:42	RAW/CbTLsfpAvzfff	631.9	1058	1796	2765	3895	4001	2391	1912	1334	697.3	497.5	329.8	302.8	294.6	21905.9
2015-02-25 12:28:55	RAW/CbTLsfpAvzfff	621.5	1026	1586	2371	3299	3496	2231	1833	1267	647.6	447.6	290.1	259.3	260.7	19635.8
2015-02-25 12:29:08	RAW/CbTLsfpAvzfff	682.1	1261	2228	2469	3317	3460	2196	1840	1303	681	470.2	309	280.3	281.6	20778.2
2015-02-25 12:29:20	RAW/CbTLsfpAvzfff	563.7	1049	2105	2318	3020	3186	2055	1655	1161	601.3	406.6	257.7	233.2	231.3	18842.8
2015-02-25 12:29:30	RAW/CbTLsfpAvzfff	564.1	1121	2688	2663	3301	3419	2212	1722	1225	647.6	436	279.7	259.9	276.8	20815.1
2015-02-25 12:29:40	RAW/CbTLsfpAvzfff	523	1113	2759	2794	3416	3501	2198	1725	1201	640.9	421.4	266.6	239.9	241.2	21040
2015-02-25 12:29:50	RAW/CbTLsfpAvzfff	582.8	1270	3436	3323	3963	3898	2343	1868	1332	744	507.1	333.9	304.2	313.7	24218.7
2015-02-25 12:30:00	RAW/CbTLsfpAvzfff	472.8	1047	2773	2897	3533	3526	2147	1673	1178	634	425	252.5	217.3	199.3	20974.9
2015-02-25 12:30:10	RAW/CbTLsfpAvzfff	436	841.2	1952	2477	3200	3340	2079	1614	1138	613.8	411.6	261.1	231.7	233.2	18828.6
2015-02-25 12:30:20	RAW/CbTLsfpAvzfff	397.1	745	1727	2223	2888	3021	1907	1468	1035	555.5	376.9	243.2	201.1	205.5	16993.3
2015-02-25 12:30:30	RAW/CbTLsfpAvzfff	509.3	1047	2410	2394	2978	2992	1852	1505	1063	589.7	410.5	262.8	242.7	249.1	18505.1
2015-02-25 12:30:40	RAW/CbTLsfpAvzfff	492.9	941.1	1909	2144	2729	2829	1787	1454	1006	543.2	373.3	241.5	212.4	207	16869.4
2015-02-25 12:30:50	RAW/CbTLsfpAvzfff	477.6	926.1	2095	2554	3498	3438	1952	1524	1066	617.6	451.6	304.1	291.1	296.5	19491.6
2015-02-25 12:31:00	RAW/CbTLsfpAvzfff	429.8	811.8	1953	2362	3267	3203	1797	1358	950.3	540.2	384.8	249.4	218.6	214.9	17739.8
2015-02-25 12:31:10	RAW/CbTLsfpAvzfff	616.4	910.7	1807	2471	3589	3388	1764	1357	1016	634.6	499.9	355.1	334.9	349.3	19092.9
2015-02-25 12:31:20	RAW/CbTLsfpAvzfff	767.5	1097	2018	2727	4000	3666	1777	1391	1067	682.3	553	384.8	361.3	355	20846.9
2015-02-25 12:31:30	RAW/CbTLsfpAvzfff	909.9	1287	2232	2794	4031	3602	1723	1397	1124	739.6	616.7	428.6	394.3	389.6	21668.7
2015-02-25 12:31:40	RAW/CbTLsfpAvzfff	615.5	931	1757	2413	3534	3329	1698	1283	958.3	591.6	468.2	323.4	283	273.9	18458.9
2015-02-25 12:31:50	RAW/CbTLsfpAvzfff	399.2	651.5	1276	1951	2874	2902	1621	1185	819.2	493.5	377.3	263.8	248.7	252	15314.2
2015-02-25 12:32:00	RAW/CbTLsfpAvzfff	387.5	618.1	1280	2079	3146	3204	1735	1234	853.4	505.8	385.2	264.4	244.6	250.7	16187.7
2015-02-25 12:32:10	RAW/CbTLsfpAvzfff	430.3	686.9	1465	2491	3873	3905	2073	1432	1013	615.4	481.3	347.9	348	380.2	19542
2015-02-25 12:32:20	RAW/CbTLsfpAvzfff	469.5	823	1892	3937	6975	6351	2772	1831	1266	769.4	594.7	399.5	363.6	362.7	28806.4
2015-02-25 12:32:30	RAW/CbTLsfpAvzfff	430.6	767.1	1714	3287	5671	5191	2373	1637	1150	712.8	553.9	387.2	363.5	369.3	24607.4
2015-02-25 12:32:40	RAW/CbTLsfpAvzfff	479.3	910.3	2052	3459	5967	5362	2404	1725	1279	810.3	657.3	457.9	426.2	425.3	26414.6
2015-02-25 12:32:50	RAW/CbTLsfpAvzfff	431.1	767.9	1608	2637	4252	3898	1859	1351	960.4	583.1	459.4	303.6	256.3	224.4	19591.2
2015-02-25 12:33:00	RAW/CbTLsfpAvzfff	352	543.6	1185	1983	3108	2997	1593	1169	833.9	503.3	388.7	265.9	246.7	246.4	15415.5
2015-02-25 12:33:10	RAW/CbTLsfpAvzfff	428.9	678.6	1204	1728	2475	2363	1266	980	716.5	438.3	350.9	242.1	216.8	210.3	13298.4
2015-02-25 12:33:20	RAW/CbTLsfpAvzfff	553.6	841.3	1474	1852	2502	2334	1254	1045	825.3	533.4	445.1	315.7	295.5	291.8	14562.7
2015-02-25 12:33:30	RAW/CbTLsfpAvzfff	780.6	1161	1774	2121	2718	2328	1212	1072	899.5	601.5	513.7	366.3	349.4	363.7	16260.7
2015-02-25 12:33:40	RAW/CbTLsfpAvzfff	800	1223	1884	2203	2725	2247	1149	1041	890.4	586.3	500.4	342.3	310.9	291.6	16193.9
2015-02-25 12:33:50	RAW/CbTLsfpAvzfff	1133	1608	2308	2341	2809	2266	1170	1172	1048	723.3	633.5	456.3	438	454.1	18560.2
2015-02-25 12:34:00	RAW/CbTLsfpAvzfff	1101	1547	2286	2324	2808	2233	1132	1134	1016	689.4	605.4	417.9	383.5	361.4	18038.6
2015-02-25 12:34:10	RAW/CbTLsfpAvzfff	1215	1686	2332	2190	2581	2080	1096	1121	1015	688.9	603.2	417	382.4	363.6	17771.1
2015-02-25 12:34:20	RAW/CbTLsfpAvzfff	1096	1477	2028	1912	2252	1903	1064	1071	934.9	613.2	526.4	363.8	331.7	325.3	15898.3
2015-02-25 12:34:30	RAW/CbTLsfpAvzfff	753.8	1072	1623	1761	2199	2042	1239	1154	934	572.5	469	325.5	294.4	289.3	14728.5
2015-02-25 12:34:40	RAW/CbTLsfpAvzfff	628.1	936.4	1425	1677	2188	2086	1264	1125	884.2	526.7	419	289.7	267	263.2	13979.3
2015-02-25 12:34:50	RAW/CbTLsfpAvzfff	477.6	717.1	1187	1607	2219	2240	1430	1246	928.6	522.2	393.4	270.6	246.1	250.7	13735.3
2015-02-25 12:35:00	RAW/CbTLsfpAvzfff	319.6	541.7	998.7	1602	2382	2453	1562	1379	1002	515.1	360.1	239.2	211.9	216.3	13782.6
2015-02-25 12:35:10	RAW/CbTLsfpAvzfff	265.4	442.3	875	1516	2324	2419	1621	1554	1106	548.2	362.1	246	234.6	247.5	13761.1
2015-02-25 12:35:20	RAW/CbTLsfpAvzfff	320.2	538	1108	1968	3123	3176	2182	2197	1466	680.6	438.9	287.9	270.5	279.2	18035.3
2015-02-25 12:35:30	RAW/CbTLsfpAvzfff	318.1	533.3	1078	1894	2942	3073	2318	2482	1615	699	425.9	275.9	250.1	253	18157.3
2015-02-25 12:35:40	RAW/CbTLsfpAvzfff	301.8	513.3	970.1	1557	2268	2513	2446	2896	1795	708.2	388	245.9	215.3	218.1	17035.7
2015-02-25 12:35:50	RAW/CbTLsfpAvzfff	263.3	470	826.3	1289	1835	2149	2347	2877	1772	669.9	351.7	210.9	186.6	183.3	15431
2015-02-25 12:36:00	RAW/CbTLsfpAvzfff	286.8	463.3	776.9	1184	1665	2051	2439	2995	1875	717.6	376.8	238.7	216.2	227.9	15513.2
2015-02-25 12:36:10	RAW/CbTLsfpAvzfff	306.8	525.7	853.5	1295	1836	2326	2894	3544	2148	801.5	413.3	254.4	230.6	232.7	17661.5
2015-02-25 12:36:20	RAW/CbTLsfpAvzfff	388.6	691.7	1039	1604	2377	3368	4892	5967	3347	1195	601.1	381.1	356.6	387.1	26595.2
2015-02-25 12:36:30	RAW/CbTLsfpAvzfff	389.7	711.7	1157	1856	2817	3701	4804	5732	3252	1183	601.1	376.7	323.1	336.8	27241.1
2015-02-25 12:36:40	RAW/CbTLsfpAvzfff	384	678.5	1184	2223	3736	4277	4154	4638	2676	1038	551.4	332.4	282.9	280.7	26435.9
2015-02-25 12:36:50	RAW/CbTLsfpAvzfff	474.9	772	1351	2537	4409	4840	4349	4824	2803	1160	675.4	446.7	413.3	451.6	29506.9
2015-02-25 12:37:00	RAW/CbTLsfpAvzfff	435.8	762.1	1202	1924	3089	3940	5101	6141	3391	1234	643.8	398.3	345.3	346.8	28954.1
2015-02-25 12:37:10	RAW/CbTLsfpAvzfff	393.5	706.3	1053	1639	2576	3559	4978	6021	3294	1191	605.9	375.7	327.1	330.6	27050.1
2015-02-25 12:37:20	RAW/CbTLsfpAvzfff	418.8	686.7	1042	1599	2500	3361	4458	5256	2913	1090	574.1	347.1	303.8	313.5	24863
2015-02-25 12:37:30	RAW/CbTLsfpAvzfff	421.1	725.9	1070	1569	2434	3151	3829	4357	2505	990.3	544.6	351	299.7	304.7	22552.3
2015-02-25 12:37:40	RAW/CbTLsfpAvzfff	348	601.7	903.6	1428	2224	2923	3413	3800	2202	889.1	478.8	297.1	270.1	258	20036.4
2015-02-25 12:37:50	RAW/CbTLsfpAvzfff	338	594.8	914.7	1503	2336	2939	3203	3457	2045	839.2	470.2	289.1	254.5	250.7	19434.2
2015-02-25 12:38:00	RAW/CbTLsfpAvzfff	343.5	599.2	979.6	1716	2651	3044	3017	3136	1909	818.4	468.5	291.1	252.8	254.3	19480.4
2015-02-25 12:38:10	RAW/CbTLsfpAvzfff	325.8	587	857.3	1412	2202	2749	2751	2787	1672	726.7	404.2	246.3	215	205.3	17140.6
2015-02-25 12:38:20	RAW/CbTLsfpAvzfff	274.4	502.5	727.8	1248	1986	2562	2466	2499	1517	677.5	379.6	236.2	207.3	212.4	15495.7
2015-02-25 12:38:30	RAW/CbTLsfpAvzfff	301.1	549.8	775.9	1317	2110	2679	2617	2569	1549	691.1	386.4	232.7	211	207.6	16196.6
2015-02-25 12:38:40	RAW/CbTLsfpAvzfff	408.6	659.2	1043	1728	2814	3263	2599	2465	1533	741.7	459.3	299.9	269.8	275.2	18558.7
2015-02-25 12:38:50	RAW/CbTLsfpAvzfff	451	723.4	1385	2736	5148	5763	3406	2769	1796	977.6	670.4	478.9	485.5	566.9	27356.7
2015-02-25 12:39:00	RAW/CbTLsfpAvzfff	548.9	901.7	2108	4884	10090	10560	5049	3519	2163	1170	789.7	505.4	441.7	449.7	43180.1
2015-02-25 12:39:10	RAW/CbTLsfpAvzfff	601.5	1090	2643	5739	11060	10790	5254	3759	2399	1354	967.2	646.6	591.4	597.9	47492.6
2015-02-25 12:39:20	RAW/CbTLsfpAvzfff	561.7	995.1	2452	5567	10470	10140	5122	3813	2358	1282	887.1	571.9	507.5	515.4	45242.7
2015-02-25 12:39:30	RAW/CbTLsfpAvzfff	536.2	949.3	2289	5302	9714	9263	4875	3741	2300	1202	825.2	522.5	451.4	445	42415.6
2015-02-25 12:39:40	RAW/CbTLsfpAvzfff	536.8	905.8	1989	4274	7487	7174	4102	3384	2083	1060	708	454.7	395.6	377.1	34931
2015-02-25 12:39:50	RAW/CbTLsfpAvzfff	561.1	952.3	1969	3774	6333	6115	3764	3287	2071	1065	746.3	495.9	454.2	469.9	32057.7
2015-02-25 12:40:00	RAW/CbTLsfpAvzfff	700.5	1210	2705	4522	7157	6919	4307	3804	2484	1339	991.7	674.1	613.6	626.2	38053.1
2015-02-25 12:40:10	RAW/CbTLsfpAvzfff	639.3	1111	2685	4954	8358	8114	4703	3974	2581	1388	1001	682.7	628.2	649.6	41468.8
2015-02-25 12:40:20	RAW/CbTLsfpAvzfff	611.1	1094	2766	6941	13720	13050	6409	4568	2860	1571	1112	754	684.3	719.9	56860.3
2015-02-25 12:40:30	RAW/CbTLsfpAvzfff	427.9	795.9	1557	3822	7411	7723	4678	3347	1906	956.7	606.1	365	303.7	288.2	34187.5
2015-02-25 12:40:40	RAW/CbTLsfpAvzfff	466.9	878.8	1909	4870	9572	9556	5150	3626	2139	1104	730.7	455.9	388.3	370.7	41217.3
2015-02-25 12:40:50	RAW/CbTLsfpAvzfff	413.2	829.7	1556	3426	6415	6930	4242	3042	1817	932.5	629.1	410	371.7	387.6	31401.8
2015-02-25 12:41:00	RAW/CbTLsfpAvzfff	408	777.5	1623	3908	7580	7792	4354	3062	1826	969.2	658.2	424.1	374.3	386.7	34143
2015-02-25 12:41:10	RAW/CbTLsfpAvzfff	409.6	799.9	1575	3385	6303	6643	3922	2765	1649	863.2	579	357	303.4	274.4	29828.5
2015-02-25 12:41:20	RAW/CbTLsfpAvzfff	334.6	681.8	1263	2591	4660	5268	3424	2435	1440	740.4	501.4	317.1	271.4	262.7	24190.4
2015-02-25 12:41:30	RAW/CbTLsfpAvzfff	408	777.9	1555	3125	5573	6250	3851	2727	1672	919.6	635.7	437.9	381.7	414.2	28728
2015-02-25 12:41:40	RAW/CbTLsfpAvzfff	354.5	645.1	1268	2640	4680	5478	3575	2560	1499	766.4	505.7	314.7	274.1	260.4	24820.9
2015-02-25 12:41:50	RAW/CbTLsfpAvzfff	335.8	592.5	1134	2386	4182	5137	3487	2469	1447	735	496.2	312.7	278.4	268.6	23261.2
2015-02-25 12:42:00	RAW/CbTLsfpAvzfff	338.6	562.9	1083	2270	3908	4695	3175	2283	1332	684.4	456.7	298.3	259.1	248.3	21594.3
2015-02-25 12:42:10	RAW/CbTLsfpAvzfff	371.1	603.1	1114	2090	3421	3910	2504	1797	1086	583.8	410.3	261.7	232.3	215.8	18600.1
2015-02-25 12:42:20	RAW/CbTLsfpAvzfff	359.3	586.9	1109	2130	3483	3900	2497	1770	1089	603.7	433.6	291.8	265.3	270.8	18789.4
2015-02-25 12:42:30	RAW/CbTLsfpAvzfff	350.2	572.4	1123	2210	3647	4153	2614	1779	1094	622.4	446.9	302.2	276.4	286.9	19477.4
2015-02-25 12:42:40	RAW/CbTLsfpAvzfff	378.7	673.9	1282	2308	3789	4327	2706	1762	1096	620.6	451	297.6	260.8	256.1	20208.7
2015-02-25 12:42:50	RAW/CbTLsfpAvzfff	375.5	676.7	1314	2304	3819	4253	2571	1716	1075	622.1	459.4	298	264.9	252.7	20001.3
2015-02-25 12:43:00	RAW/CbTLsfpAvzfff	372.6	638.7	1284	2287	3805	4219	2518	1658	1027	587.3	423.7	280.4	240.5	235.2	19576.4
2015-02-25 12:43:10	RAW/CbTLsfpAvzfff	323.9	556.9	1107	2023	3349	3774	2326	1505	936.6	526.6	381.4	250.3	218.4	209.7	17487.8
2015-02-25 12:43:20	RAW/CbTLsfpAvzfff	306.5	562.3	1029	1764	2867	3263	2060	1343	841.8	479.8	343	223.6	191.7	180.4	15455.1
2015-02-25 12:43:30	RAW/CbTLsfpAvzfff	267.8	488.2	897	1610	2609	3063	1956	1291	790	451.6	326.7	209.7	194.2	185.8	14340
2015-02-25 12:43:40	RAW/CbTLsfpAvzfff	289.2	487	878.9	1478	2364	2775	1809	1196	733	416.9	297.3	193.9	165.4	156.7	13240.3
2015-02-25 12:43:50	RAW/CbTLsfpAvzfff	276.1	498.6	859.1	1362	2149	2494	1626	1119	697	399	288.2	192.3	165.6	166.9	12292.8
2015-02-25 12:44:00	RAW/CbTLsfpAvzfff	319.9	553.7	903.1	1326	2031	2301	1496	1069	673.5	390.7	284.3	190.6	168.8	160.6	11868.2
2015-02-25 12:44:10	RAW/CbTLsfpAvzfff	335.6	614.4	1028	1676	2854	3150	1818	1241	805.1	476.5	359.8	242.7	221.1	224.8	15047
2015-02-25 12:44:20	RAW/CbTLsfpAvzfff	328.8	682.8	1065	1609	2623	2915	1731	1189	769.7	449.7	331.3	214.9	191.8	185.6	14286.6
2015-02-25 12:44:30	RAW/CbTLsfpAvzfff	295	548.8	885.4	1386	2202	2520	1594	1096	696.7	397	291.8	188.7	161.6	156.4	12419.4
2015-02-25 12:44:40	RAW/CbTLsfpAvzfff	263.9	471.8	774.2	1240	1983	2276	1446	1004	630.4	364.7	257.5	165.6	145.8	134	11156.9
2015-02-25 12:44:50	RAW/CbTLsfpAvzfff	256	467.7	726.1	1125	1746	1984	1289	898.5	586.1	344.5	254.1	170.3	157.3	148.3	10152.9
2015-02-25 12:45:00	RAW/CbTLsfpAvzfff	297.7	533.3	804.1	1138	1715	1914	1239	866	582.5	341.7	259.7	170.1	150.8	144.1	10156
2015-02-25 12:45:10	RAW/CbTLsfpAvzfff	274.3	492.7	753.6	1095	1654	1861	1191	842.7	547.7	334.3	248.6	167.3	155	144.2	9761.4
2015-02-25 12:45:20	RAW/CbTLsfpAvzfff	244.6	485.3	742.6	1103	1666	1867	1204	827.1	538.2	330.9	251.5	170.1	146.4	146.7	9723.4
2015-02-25 12:45:30	RAW/CbTLsfpAvzfff	309.7	565.1	859.2	1165	1693	1832	1130	799.1	548.7	340.5	263.2	177	158	155.4	9995.9
2015-02-25 12:45:40	RAW/CbTLsfpAvzfff	293.1	528.5	800.3	1109	1621	1759	1110	785.6	526.8	327.5	254.5	171.1	153.5	147.9	9587.8
2015-02-25 12:45:50	RAW/CbTLsfpAvzfff	276.2	476.6	732.5	1038	1512	1636	1021	725.2	493.4	306.1	236.8	159.1	141.6	133.4	8887.9
2015-02-25 12:46:00	RAW/CbTLsfpAvzfff	261.6	456.8	697.8	1008	1493	1621	1016	707.3	473.8	303.6	233.6	158.9	145.4	142.5	8719.3
2015-02-25 12:46:10	RAW/CbTLsfpAvzfff	260.4	439.2	677.7	1003	1484	1614	1001	706.2	474.4	296.9	227.8	157.6	141.4	133	8616.6
2015-02-25 12:46:20	RAW/CbTLsfpAvzfff	247.3	431.7	670.3	1019	1520	1663	1026	716.1	487.9	305.1	235.6	161.9	147.4	143.6	8774.9
2015-02-25 12:46:30	RAW/CbTLsfpAvzfff	278.4	514.6	803.5	1211	1797	1969	1211	863.7	579.3	366.9	283.3	191	169.8	169.1	10407.6
2015-02-25 12:46:40	RAW/CbTLsfpAvzfff	240.8	415.1	637.5	976.9	1443	1571	969.1	663.7	451.6	285.6	209.4	134.5	123	110.5	8231.7
2015-02-25 12:46:50	RAW/CbTLsfpAvzfff	241.9	371.3	592.1	939.5	1405	1535	942.8	641.2	434.7	272.5	205	136.1	126.2	115.1	7958.4
2015-02-25 12:47:00	RAW/CbTLsfpAvzfff	234.9	385.2	593.2	935.8	1380	1511	924.3	649.2	432.8	267.5	204.6	137.7	125	115.8	7897
2015-02-25 12:47:10	RAW/CbTLsfpAvzfff	245.3	366.4	577.2	919.5	1369	1489	918.7	640.2	431.9	267.8	200.4	130.8	122.2	111	7789.4
2015-02-25 12:47:20	RAW/CbTLsfpAvzfff	232.1	350.5	561.6	940.3	1433	1534	919.7	651.8	432.4	267.4	202.9	134.1	124.6	118.6	7903
2015-02-25 12:47:30	RAW/CbTLsfpAvzfff	233.9	375.7	661.2	1306	2112	2101	1127	772.9	536.5	333.3	251.8	170.3	160.4	164	10306
2015-02-25 12:47:40	RAW/CbTLsfpAvzfff	262.5	375	664.5	1269	2027	2081	1159	787.3	538.3	331.6	250.4	166.2	146.3	143	10201.1
2015-02-25 12:47:50	RAW/CbTLsfpAvzfff	363.7	663.4	1171	1862	2839	2796	1501	1090	810.9	541.1	423.1	293.7	279.1	290.3	14924.3
2015-02-25 12:48:00	RAW/CbTLsfpAvzfff	431.2	840.9	1513	2095	3038	2976	1592	1223	950.4	628.8	495	337.9	300.8	294.7	16716.7
2015-02-25 12:48:10	RAW/CbTLsfpAvzfff	432.3	824	1570	2415	3581	3516	1897	1385	1049	694	555.6	391.5	377.8	403.5	19091.7
2015-02-25 12:48:20	RAW/CbTLsfpAvzfff	521.3	1029	2289	3983	5834	5419	2668	1847	1365	887.9	701.6	471.6	424	423.9	27864.3
2015-02-25 12:48:30	RAW/CbTLsfpAvzfff	641.7	1246	2997	5893	8927	8453	4181	2774	1989	1290	1003	717.1	701.9	789.6	41603.3
2015-02-25 12:48:40	RAW/CbTLsfpAvzfff	736.2	1518	3951	8795	12260	12150	6856	4281	2630	1461	996.8	625.1	538.8	533.6	57332.5
2015-02-25 12:48:50	RAW/CbTLsfpAvzfff	899.9	1593	3975	8397	12210	11840	6258	3978	2554	1488	1058	680.3	588	585.2	56104.4
2015-02-25 12:49:00	RAW/CbTLsfpAvzfff	884.1	1471	3692	7829	11430	11150	5978	3809	2432	1410	999.3	638.5	543.1	546.4	52812.4
2015-02-25 12:49:10	RAW/CbTLsfpAvzfff	1009	1514	3715	7530	11050	10820	6112	4104	2602	1470	1042	669.3	577.6	564.7	52779.6
2015-02-25 12:49:20	RAW/CbTLsfpAvzfff	1051	1500	3575	6949	10110	9718	5318	3565	2387	1415	1028	669.8	594.7	592.6	48473.1
2015-02-25 12:49:30	RAW/CbTLsfpAvzfff	1112	1500	3583	7255	10530	9917	5486	3665	2462	1447	1045	674.5	591.3	588.7	49856.5
2015-02-25 12:49:40	RAW/CbTLsfpAvzfff	914.8	1224	2972	6464	9499	9702	5983	3919	2415	1312	880.4	536.6	449.8	442.8	46714.4
2015-02-25 12:49:50	RAW/CbTLsfpAvzfff	879.5	1134	2832	6256	9154	9505	5897	3815	2335	1265	837.5	522.8	449.8	450.9	45333.5
2015-02-25 12:50:00	RAW/CbTLsfpAvzfff	887.4	1043	2691	6037	8759	9141	5717	3696	2266	1228	796.1	497	436.8	436.1	43631.4
2015-02-25 12:50:10	RAW/CbTLsfpAvzfff	945.8	1108	2816	6166	8953	9398	6138	4104	2396	1281	829.5	515.9	434.4	434.1	45519.7
2015-02-25 12:50:20	RAW/CbTLsfpAvzfff	967.8	1193	2861	5645	8000	7965	4758	3223	2096	1192	811.4	503.1	410.8	393.7	40019.8
2015-02-25 12:50:30	RAW/CbTLsfpAvzfff	994.8	1336	2986	5090	6930	6643	3902	2815	2027	1227	899.5	588.6	515.8	507.5	36462.2
2015-02-25 12:50:40	RAW/CbTLsfpAvzfff	1073	1251	2995	5386	7282	6981	4075	2876	2017	1215	885.4	571.7	509.8	499.2	37617.1
2015-02-25 12:50:51	RAW/CbTLsfpAvzfff	1152	1359	3132	5205	6945	6587	3838	2755	1995	1229	915.4	597.2	529.6	522.4	36761.6
2015-02-25 12:51:04	RAW/CbTLsfpAvzfff	1242	1300	3336	6160	8457	8074	4516	3136	2177	1332	976.8	639.9	564.7	569.2	42480.6
2015-02-25 12:51:19	RAW/CbTLsfpAvzfff	1192	1217	3142	5844	8233	7923	4364	2948	2014	1228	896.3	564.2	486.6	468.9	40521
2015-02-25 12:51:30	RAW/CbTLsfpAvzfff	1012	1297	2664	4003	5690	5480	3062	2200	1647	1048	805.1	523.2	442.3	416.7	30290.3
2015-02-25 12:51:42	RAW/CbTLsfpAvzfff	936.1	1392	2797	3833	5507	5222	2847	2161	1714	1126	904.5	609	545	539.2	30132.8
2015-02-25 12:51:53	RAW/CbTLsfpAvzfff	946.1	1300	2674	3838	5557	5459	3115	2226	1693	1087	851.7	571.3	501.1	498.6	30317.8
2015-02-25 12:52:04	RAW/CbTLsfpAvzfff	1083	1517	3048	4212	5977	5907	3403	2483	1889	1219	961.6	653.4	579.5	581.9	33514.4
2015-02-25 12:52:14	RAW/CbTLsfpAvzfff	1331	1432	3323	5636	8126	7934	4440	3068	2188	1399	1069	726	683	720.4	42075.4
2015-02-25 12:52:24	RAW/CbTLsfpAvzfff	1352	1390	3684	7773	12990	12600	6111	3797	2562	1588	1175	766.7	667.6	669.4	57125.7
2015-02-25 12:52:34	RAW/CbTLsfpAvzfff	1245	1143	3097	6674	10960	10880	5531	3353	2169	1313	947.1	599.6	499.6	485.6	48896.9
2015-02-25 12:52:44	RAW/CbTLsfpAvzfff	1331	1189	3048	6308	9937	9803	5010	3125	2050	1244	909.5	568.3	486.7	473.8	45483.3
2015-02-25 12:52:54	RAW/CbTLsfpAvzfff	1224	1315	2961	5359	8363	8272	4246	2773	1948	1212	920.7	595.6	520.8	500.1	40210.2
2015-02-25 12:53:04	RAW/CbTLsfpAvzfff	1015	1315	2738	4767	7700	7460	3686	2520	1882	1228	973	665.1	603.1	617.3	37169.5
2015-02-25 12:53:14	RAW/CbTLsfpAvzfff	902.2	1351	2665	4505	7601	7140	3339	2299	1767	1132	912.1	586	489.6	440.2	35129.1
2015-02-25 12:53:24	RAW/CbTLsfpAvzfff	861.4	1259	2529	3905	6194	6085	3120	2196	1672	1097	873.9	597.5	533	526.1	31448.9
2015-02-25 12:53:34	RAW/CbTLsfpAvzfff	943.9	1309	2574	3949	6264	6160	3189	2262	1704	1115	889	603.8	524.5	516.6	32003.8
2015-02-25 12:53:44	RAW/CbTLsfpAvzfff	916.6	1219	2458	4020	6180	6149	3260	2234	1642	1061	836.9	566.6	503.5	493.3	31539.9
2015-02-25 12:53:54	RAW/CbTLsfpAvzfff	910.5	1296	2447	3935	5871	5524	2856	2042	1590	1060	864.7	613.1	547.4	551.4	30108.1
2015-02-25 12:54:04	RAW/CbTLsfpAvzfff	906.9	1324	2489	3957	5740	5211	2617	1937	1553	1039	850.8	587.6	521.1	513.3	29246.7
2015-02-25 12:54:14	RAW/CbTLsfpAvzfff	833.7	1243	2470	4000	5682	5280	2711	1960	1511	1003	809.2	545.9	485.2	470.2	29004.2
2015-02-25 12:54:24	RAW/CbTLsfpAvzfff	764.9	1170	2390	3872	5287	4933	2565	1854	1418	929.6	753.7	519.3	464.9	468.6	27390
2015-02-25 12:54:34	RAW/CbTLsfpAvzfff	794.4	1242	2630	4832	6716	6722	3697	2462	1708	1107	852.4	579.2	531.1	542.6	34415.7
2015-02-25 12:54:44	RAW/CbTLsfpAvzfff	777.4	1154	2522	5016	7213	7496	4208	2647	1706	1053	780.9	500.9	435.7	429.8	35939.7
2015-02-25 12:54:54	RAW/CbTLsfpAvzfff	772.8	1104	2379	4673	6922	7284	4013	2546	1657	1035	753.2	497.6	433.4	433.2	34503.2
2015-02-25 12:55:04	RAW/CbTLsfpAvzfff	709.1	1005	2239	4499	6966	7378	3945	2464	1587	978.4	718.8	471.8	419.2	419.5	33799.8
2015-02-25 12:55:14	RAW/CbTLsfpAvzfff	694.1	959.4	2137	4512	7400	7994	4207	2558	1602	974.4	700.2	450.4	381.6	382.7	34952.8
2015-02-25 12:55:24	RAW/CbTLsfpAvzfff	738.7	991.3	2184	4634	7696	8306	4308	2641	1692	1035	761	500.4	436.6	425.7	36349.7
2015-02-25 12:55:34	RAW/CbTLsfpAvzfff	715.7	965.2	2124	4338	6890	7338	3819	2407	1573	962.8	703.3	458.2	395.6	381.8	33071.6
2015-02-25 12:55:44	RAW/CbTLsfpAvzfff	773.3	1047	2350	5050	8110	8454	4335	2761	1822	1136	831.8	551.7	480.1	463.7	38165.6
2015-02-25 12:55:54	RAW/CbTLsfpAvzfff	762	1074	2278	4721	7632	7966	4084	2637	1768	1106	812.8	517.6	445	435	36238.4
2015-02-25 12:56:04	RAW/CbTLsfpAvzfff	825.2	1176	2279	4233	6772	6986	3545	2408	1715	1086	837.1	549.8	466.6	449.3	33328
2015-02-25 12:56:14	RAW/CbTLsfpAvzfff	776.4	1140	2131	3642	5643	5885	3063	2153	1541	987.4	752.3	497.1	425.1	399.6	29035.9
2015-02-25 12:56:24	RAW/CbTLsfpAvzfff	694.1	1042	2030	3841	6479	7008	3574	2380	1663	1069	828	566.3	521.4	551.1	32246.9
2015-02-25 12:56:34	RAW/CbTLsfpAvzfff	546.2	924.7	2042	5050	10230	11510	5335	3112	1958	1213	895.2	583.1	519	553.5	44471.7
2015-02-25 12:56:44	RAW/CbTLsfpAvzfff	508.4	851.6	1962	4969	10190	11530	5281	3011	1844	1098	773.4	486.2	361.7	333.9	43200.2
2015-02-25 12:56:54	RAW/CbTLsfpAvzfff	494.8	854.3	1854	4362	8647	9849	4616	2761	1750	1062	756.7	492.9	398.6	407.3	38305.6
2015-02-25 12:57:04	RAW/CbTLsfpAvzfff	486	839.6	1726	3765	7091	8067	3992	2459	1597	954	672.7	412.5	333.2	317.6	32712.6
2015-02-25 12:57:14	RAW/CbTLsfpAvzfff	494.9	772.3	1541	3241	5744	6673	3583	2390	1552	914.6	614	378.7	309.2	312.9	28520.6
2015-02-25 12:57:24	RAW/CbTLsfpAvzfff	648.2	985	1751	3592	6544	7106	3407	2273	1568	965	704.2	453.9	396.6	396.4	30790.3
2015-02-25 12:57:34	RAW/CbTLsfpAvzfff	683.3	976	1755	3735	6812	7300	3561	2375	1636	1005	729.2	473.6	410.7	419.6	31871.4
2015-02-25 12:57:44	RAW/CbTLsfpAvzfff	673.2	939.7	1745	3836	6997	7471	3623	2432	1659	1009	724	465.7	391.9	386.5	32353
2015-02-25 12:57:54	RAW/CbTLsfpAvzfff	585.2	835	1572	3313	5817	6475	3506	2385	1584	939.7	633.5	390.1	327.9	324.9	28688.3
2015-02-25 12:58:04	RAW/CbTLsfpAvzfff	624.7	931.8	1714	3450	5794	6446	3601	2580	1775	1057	734.1	463.2	406.7	404.2	29981.7
2015-02-25 12:58:14	RAW/CbTLsfpAvzfff	483	754.2	1418	2928	4907	5712	3391	2372	1544	886.3	586.6	346.8	291.5	272.8	25893.2
2015-02-25 12:58:24	RAW/CbTLsfpAvzfff	463.3	730.2	1350	2647	4378	5110	3029	2135	1402	828	564.2	353.3	299.9	300.7	23590.6
2015-02-25 12:58:34	RAW/CbTLsfpAvzfff	449.1	769.3	1351	2444	3967	4627	2745	1954	1318	788.1	561.2	359.6	314	300.7	21948
2015-02-25 12:58:44	RAW/CbTLsfpAvzfff	502.5	872.4	1475	2362	3747	4301	2583	1893	1332	844.7	614.7	409.3	358.2	352.2	21647
2015-02-25 12:58:54	RAW/CbTLsfpAvzfff	595.6	1062	1795	2568	4002	4483	2628	2041	1547	996.8	755.4	512.7	453.9	480.8	23921.2
2015-02-25 12:59:04	RAW/CbTLsfpAvzfff	603.7	1123	2008	3096	5092	5701	3174	2354	1768	1144	852.1	560.7	496.8	519.7	28493
2015-02-25 12:59:14	RAW/CbTLsfpAvzfff	519.9	905.9	1686	2847	4602	5469	3301	2481	1775	1096	749.6	471	389	401.8	26694.2
2015-02-25 12:59:24	RAW/CbTLsfpAvzfff	518.5	884.3	1676	3016	5023	5987	3444	2579	1826	1140	781.8	520.5	451.9	477.6	28325.6
2015-02-25 12:59:34	RAW/CbTLsfpAvzfff	522.3	912.4	1711	3062	5149	6048	3406	2539	1788	1113	775.3	499.3	412	419.8	28357.1
2015-02-25 12:59:44	RAW/CbTLsfpAvzfff	551.6	956.4	1753	3093	5180	5911	3289	2479	1753	1094	780	518	447.4	456.9	28262.3
2015-02-25 12:59:54	RAW/CbTLsfpAvzfff	514.3	882.1	1645	2962	4937	5750	3232	2366	1624	1003	716.8	471.9	398.4	415.3	26917.8
2015-02-25 13:00:04	RAW/CbTLsfpAvzfff	511	874.4	1613	2839	4693	5491	3181	2359	1596	986.4	700.6	449.3	378.3	383.6	26055.6
2015-02-25 13:00:14	RAW/CbTLsfpAvzfff	766.2	1444	2249	3084	4917	5418	3028	2510	1932	1265	970.4	657.4	593.6	602.7	29437.3
2015-02-25 13:00:24	RAW/CbTLsfpAvzfff	761.9	1417	2199	2978	4782	5210	2983	2456	1870	1192	914.3	605.8	532.3	533.6	28434.9
2015-02-25 13:00:34	RAW/CbTLsfpAvzfff	639	1143	1982	3138	5335	5945	3261	2499	1809	1130	845	568.3	493	498.6	29285.9
2015-02-25 13:00:44	RAW/CbTLsfpAvzfff	509.4	889.3	1719	3167	5603	6337	3337	2463	1652	1018	737.3	483	400.2	401.9	28717.1
2015-02-25 13:00:54	RAW/CbTLsfpAvzfff	443.7	776.1	1517	2863	5036	5733	3041	2220	1502	899.2	633.1	405.1	326.5	329	25724.7
2015-02-25 13:01:04	RAW/CbTLsfpAvzfff	434.8	789.4	1509	2674	4632	5281	2869	2162	1483	898.4	625	408.5	338	343.1	24447.2
2015-02-25 13:01:14	RAW/CbTLsfpAvzfff	445.2	831	1526	2503	4193	4849	2730	2180	1528	914.8	622.3	399.5	327.9	312.7	23362.4
2015-02-25 13:01:24	RAW/CbTLsfpAvzfff	426.5	801.6	1460	2330	3848	4490	2595	2088	1479	871.8	598.7	367.7	302.4	295.4	21954.1
2015-02-25 13:01:34	RAW/CbTLsfpAvzfff	435.3	850	1471	2222	3637	4031	2285	1883	1396	840.9	581.2	375.2	310.1	310.6	20628.3
2015-02-25 13:01:44	RAW/CbTLsfpAvzfff	486.7	924.5	1631	2468	3896	4046	2180	1783	1348	844.1	627.1	419.3	361.4	375.5	21390.6
2015-02-25 13:01:54	RAW/CbTLsfpAvzfff	480.5	888.6	1673	2803	4490	4615	2402	1872	1376	852.2	624.2	407.9	334.6	331.1	23150.1
2015-02-25 13:02:04	RAW/CbTLsfpAvzfff	449.3	811.6	1540	2508	3955	4241	2286	1761	1278	781.6	573.9	368.8	299.7	308	21161.9
2015-02-25 13:02:14	RAW/CbTLsfpAvzfff	459.4	818.1	1557	2409	3733	3999	2195	1746	1279	790.6	583.2	376.1	323.1	313.3	20581.8
2015-02-25 13:02:24	RAW/CbTLsfpAvzfff	430.4	764.2	1441	2215	3408	3726	2139	1710	1248	754.7	539.5	342.1	289.9	280.9	19288.7
2015-02-25 13:02:34	RAW/CbTLsfpAvzfff	430.5	760.7	1423	2107	3238	3556	2065	1655	1215	750.4	538.7	342.5	289.2	291.9	18662.9
2015-02-25 13:02:44	RAW/CbTLsfpAvzfff	459.1	814	1498	2122	3220	3460	1998	1627	1209	763.4	554.6	362.1	306.4	301.6	18695.2
2015-02-25 13:02:54	RAW/CbTLsfpAvzfff	526.6	967.8	1743	2228	3288	3450	1950	1661	1324	843.6	653.2	430.3	375.4	377.6	19818.5
2015-02-25 13:03:04	RAW/CbTLsfpAvzfff	506	931.8	1742	2293	3425	3563	2009	1693	1322	841.2	637.7	421.7	370.3	357.7	20113.4
2015-02-25 13:03:14	RAW/CbTLsfpAvzfff	466.6	882.3	1701	2366	3581	3789	2126	1747	1302	820.5	612.4	392.4	340.3	340.4	20466.9
2015-02-25 13:03:24	RAW/CbTLsfpAvzfff	503.5	949.6	1805	2400	3427	3464	1879	1605	1240	795.2	621.3	411.8	361.1	363.6	19826.1
2015-02-25 13:03:34	RAW/CbTLsfpAvzfff	500.4	963.9	1853	2523	3683	3762	2055	1684	1310	840.7	648.9	426.5	373.8	360.3	20984.5
2015-02-25 13:03:44	RAW/CbTLsfpAvzfff	450.1	796.5	1583	2349	3502	3837	2190	1702	1214	766.1	565.2	365.6	321.7	322.2	19964.4
2015-02-25 13:03:54	RAW/CbTLsfpAvzfff	494	785.8	1646	2574	3901	4379	2598	1961	1361	826.3	603.3	385.8	326.8	319.5	22161.5
2015-02-25 13:04:04	RAW/CbTLsfpAvzfff	444.9	742.3	1517	2383	3621	4023	2317	1744	1201	738.2	549.2	345.8	301.1	282.2	20209.7
2015-02-25 13:04:14	RAW/CbTLsfpAvzfff	389.4	708.2	1410	2246	3425	3829	2161	1596	1115	681.5	516.1	333.2	283.3	280	18973.7
2015-02-25 13:04:24	RAW/CbTLsfpAvzfff	349	660.8	1304	2110	3229	3659	2046	1516	1021	640.4	472.1	309.1	256.3	257.2	17829.9
2015-02-25 13:04:34	RAW/CbTLsfpAvzfff	373.6	679.4	1345	2188	3408	3830	2109	1569	1079	684.1	514.3	336.6	294	293.9	18703.9
2015-02-25 13:04:44	RAW/CbTLsfpAvzfff	512	867.5	1538	2709	5019	5995	3011	2057	1392	877	664	456.5	423	437.4	25958.4
2015-02-25 13:04:54	RAW/CbTLsfpAvzfff	665.7	1050	1594	2559	4636	5277	2589	1788	1233	745.7	560.9	346.3	278.1	249	23571.7
2015-02-25 13:05:04	RAW/CbTLsfpAvzfff	743.1	1094	1413	1931	3254	3563	1762	1298	970.9	608.2	472.4	297.1	248.1	227.2	17882
2015-02-25 13:05:14	RAW/CbTLsfpAvzfff	624.1	953.6	1373	1907	3156	3395	1786	1346	993.7	627.1	487.7	311	264.4	257.5	17482.1
2015-02-25 13:05:24	RAW/CbTLsfpAvzfff	570.4	880.7	1315	1666	2493	2544	1353	1106	847	551.1	435.7	284.9	254.1	248.9	14549.8
2015-02-25 13:05:34	RAW/CbTLsfpAvzfff	504.1	806.6	1317	1745	2579	2718	1525	1219	918.3	568	439.9	282.7	242.2	238.7	15103.5
2015-02-25 13:05:44	RAW/CbTLsfpAvzfff	457.3	790.6	1478	2221	3301	3399	1868	1505	1095	682.6	510.7	331.3	284.7	279.8	18204
2015-02-25 13:05:54	RAW/CbTLsfpAvzfff	378.1	670	1336	1977	2830	2832	1563	1277	949.2	599.1	455	308.4	271.5	282.2	15728.5
2015-02-25 13:06:04	RAW/CbTLsfpAvzfff	370.8	669.6	1338	2075	3065	3213	1771	1407	1001	609.2	450	277.8	236.5	216.4	16700.3
2015-02-25 13:06:14	RAW/CbTLsfpAvzfff	375.2	674	1400	1947	2590	2471	1349	1159	906.2	586.3	464.8	312.5	282.3	282.4	14799.7
2015-02-25 13:06:24	RAW/CbTLsfpAvzfff	465.2	901.4	1821	2211	2774	2444	1301	1227	1051	698.4	583.1	393.5	345.5	337.3	16553.4
2015-02-25 13:06:34	RAW/CbTLsfpAvzfff	501.6	1110	2253	2494	3021	2543	1392	1375	1226	830.7	699.1	478.6	429.3	425	18778.3
2015-02-25 13:06:44	RAW/CbTLsfpAvzfff	410.4	892.2	1900	2251	2725	2427	1364	1255	1041	682.7	559.6	371	327.9	326.6	16533.4
2015-02-25 13:06:54	RAW/CbTLsfpAvzfff	525.1	1077	2118	2378	2905	2588	1455	1371	1174	778	640.6	429.9	378.5	371.3	18189.4
2015-02-25 13:07:04	RAW/CbTLsfpAvzfff	718.9	1294	2195	2325	2786	2332	1282	1294	1154	783.8	656	443.7	394.5	384	18042.9
2015-02-25 13:07:14	RAW/CbTLsfpAvzfff	825.2	1392	2170	2340	2953	2569	1388	1348	1183	796.7	663.9	447	400.1	393.1	18869
2015-02-25 13:07:24	RAW/CbTLsfpAvzfff	652.6	1121	1938	2226	2815	2463	1305	1225	1041	689.6	569.4	371.4	324.3	297.3	17038.6
2015-02-25 13:07:34	RAW/CbTLsfpAvzfff	576.6	1052	1874	2225	2787	2386	1242	1188	1033	685.5	574.4	391.5	351.4	347.9	16714.3
2015-02-25 13:07:44	RAW/CbTLsfpAvzfff	468.2	971.6	1853	2294	2851	2455	1270	1186	1008	671.3	555.8	374.1	318.4	304.5	16580.9
2015-02-25 13:07:54	RAW/CbTLsfpAvzfff	446.3	828.6	1623	2111	2695	2369	1227	1114	930.9	620.1	513.8	350.8	311.5	312.5	15453.5
2015-02-25 13:08:04	RAW/CbTLsfpAvzfff	410.1	841.9	1744	2383	3121	2673	1324	1200	1005	668.9	558.3	380.9	344	349.1	17003.2
2015-02-25 13:08:14	RAW/CbTLsfpAvzfff	435.2	888.4	1896	2666	3631	3186	1565	1381	1123	733.2	600.2	395.7	335.9	323.4	19160
2015-02-25 13:08:24	RAW/CbTLsfpAvzfff	445.1	834.2	1650	2190	2950	2793	1582	1370	1075	699.4	558.2	376.5	328.4	322	17173.8
2015-02-25 13:08:34	RAW/CbTLsfpAvzfff	469.2	883	1727	2427	3444	3381	1847	1542	1167	746.4	583.4	393.5	327.2	329.4	19267.1
2015-02-25 13:08:44	RAW/CbTLsfpAvzfff	555.1	911.1	1514	2119	3019	2980	1586	1298	976.1	612	478	305.3	258.3	229	16840.9
2015-02-25 13:08:54	RAW/CbTLsfpAvzfff	580.9	959.2	1541	1989	2815	2746	1516	1312	1033	670.4	539.2	357.8	314.8	324.7	16699
2015-02-25 13:09:04	RAW/CbTLsfpAvzfff	539.2	978.5	1802	2294	3338	3353	1840	1577	1234	803.4	642.1	424.4	375.4	360.4	19561.4
2015-02-25 13:09:14	RAW/CbTLsfpAvzfff	602.4	1032	1704	2094	3026	2977	1578	1396	1118	725.6	578.1	383.7	326.1	310.2	17851.1
2015-02-25 13:09:24	RAW/CbTLsfpAvzfff	717.8	1048	1587	1916	2775	2780	1545	1372	1079	695.4	556.7	362.9	322.4	314.7	17071.9
2015-02-25 13:09:34	RAW/CbTLsfpAvzfff	850.3	1240	1982	2389	3395	3150	1661	1514	1269	838.9	693	466	411.7	418.4	20278.3
2015-02-25 13:09:44	RAW/CbTLsfpAvzfff	838.3	1282	2113	2687	3964	3576	1749	1587	1336	883.7	732.1	488.5	430	413.6	22080.2
2015-02-25 13:09:54	RAW/CbTLsfpAvzfff	831.2	1313	2109	2652	3787	3412	1738	1554	1280	845.5	697.4	468.7	423.8	429.8	21541.4
2015-02-25 13:10:04	RAW/CbTLsfpAvzfff	803.2	1579	2736	3616	4560	4053	2141	1796	1328	821	635.4	407.3	343.6	330.2	25149.7
2015-02-25 13:10:14	RAW/CbTLsfpAvzfff	750	1583	2794	3694	4538	4005	2109	1776	1276	786.9	608.3	388.2	327.6	319.6	24955.6
2015-02-25 13:10:24	RAW/CbTLsfpAvzfff	646.9	1303	2293	2920	3552	3100	1632	1412	1062	647.9	507.2	309.5	245.9	208	19839.4
2015-02-25 13:10:34	RAW/CbTLsfpAvzfff	470.4	909	1627	2044	2588	2443	1409	1225	930.4	593.3	463.5	299.7	262.6	259.1	15524
2015-02-25 13:10:44	RAW/CbTLsfpAvzfff	576.5	1145	2131	2396	2975	2707	1587	1481	1213	794.1	640.7	431.4	381.8	373.5	18833
2015-02-25 13:10:54	RAW/CbTLsfpAvzfff	577.5	1157	1960	2172	2595	2264	1299	1218	989.8	640	523.1	345.4	300.6	294.4	16335.8
2015-02-25 13:11:04	RAW/CbTLsfpAvzfff	642.5	1217	2083	2249	2844	2560	1456	1365	1129	734.5	603.5	398.9	343.3	332.9	17958.6
2015-02-25 13:11:14	RAW/CbTLsfpAvzfff	428.2	829	1458	1814	2478	2561	1525	1254	924.4	581	446.8	292.7	245.3	227.4	15064.8
2015-02-25 13:11:24	RAW/CbTLsfpAvzfff	382.2	749	1311	1634	2241	2356	1423	1160	839.1	517.7	394.6	241.8	200.6	173.8	13623.8
2015-02-25 13:11:34	RAW/CbTLsfpAvzfff	380.4	749	1278	1505	2044	2074	1263	1064	813.4	520.9	414.9	273.8	252.8	247.2	12880.4
2015-02-25 13:11:44	RAW/CbTLsfpAvzfff	402.9	797.8	1417	1656	2226	2245	1367	1165	900.1	578.6	454.1	295.7	260.8	249.5	14015.5
2015-02-25 13:11:54	RAW/CbTLsfpAvzfff	460.4	903.2	1553	1721	2271	2214	1328	1206	966.8	630.9	504.1	336.2	286.3	275.8	14656.7
2015-02-25 13:12:04	RAW/CbTLsfpAvzfff	454.4	917.7	1664	1856	2273	1990	1110	1079	921.9	619.3	518.2	350.8	309	304.4	14367.7
2015-02-25 13:12:14	RAW/CbTLsfpAvzfff	601.7	1242	2421	2600	3232	2706	1474	1498	1361	935.4	803.4	556.3	497.5	502	20430.3
2015-02-25 13:12:24	RAW/CbTLsfpAvzfff	776.9	1632	3719	4748	5924	4830	2383	2374	2147	1484	1266	890.3	819.2	859.3	33852.7
2015-02-25 13:12:34	RAW/CbTLsfpAvzfff	636.7	1239	2613	3400	4742	4049	1925	1748	1462	941.3	773.3	489.9	387.7	325.8	24732.7
2015-02-25 13:12:44	RAW/CbTLsfpAvzfff	598.1	1130	2617	4283	7146	6644	2940	2340	1844	1233	1014	713.4	668	724.3	33894.8
2015-02-25 13:12:54	RAW/CbTLsfpAvzfff	608	1149	2863	5387	9735	9200	3855	2853	2158	1415	1143	780.8	714.7	756.4	42617.9
2015-02-25 13:13:04	RAW/CbTLsfpAvzfff	542.3	1016	2777	7208	16210	16410	6502	4088	2666	1598	1201	743.2	589.4	541.6	62092.5
2015-02-25 13:13:14	RAW/CbTLsfpAvzfff	487.7	866.2	2038	4589	9681	9433	3839	2560	1715	1038	796.9	488	379.7	330.5	38242
2015-02-25 13:13:24	RAW/CbTLsfpAvzfff	505.2	897.8	1952	3883	7472	7017	3007	2139	1496	920.9	723.7	453	362.1	318.6	31147.3
2015-02-25 13:13:35	RAW/CbTLsfpAvzfff	429.2	814.9	1827	3376	5877	5399	2506	1904	1369	862.8	678.3	437	368.6	353.6	26202.4
2015-02-25 13:13:49	RAW/CbTLsfpAvzfff	461.5	867.2	2049	4653	8947	7889	3263	2383	1690	1057	833.9	539.1	459.4	446.6	35538.7
2015-02-25 13:14:01	RAW/CbTLsfpAvzfff	375.7	702.9	1527	2942	5229	4511	1948	1490	1078	673.6	535	335.9	271.8	238.9	21858.8
2015-02-25 13:14:13	RAW/CbTLsfpAvzfff	571.1	1085	1952	2483	3959	3383	1639	1534	1319	889.3	761.7	518.2	454.8	441.3	20990.4
2015-02-25 13:14:24	RAW/CbTLsfpAvzfff	618.5	1138	1919	2198	3308	2774	1416	1408	1264	857.5	741.8	498	435.8	413.4	18990
2015-02-25 13:14:34	RAW/CbTLsfpAvzfff	527.5	966.6	1612	1876	2712	2258	1160	1160	1032	695.7	596.3	398.6	338.6	313.5	15646.8
2015-02-25 13:14:44	RAW/CbTLsfpAvzfff	432.1	814.2	1393	1660	2278	1898	991.5	979.2	865.1	585.4	501.5	335.7	291	275.8	13300.5
2015-02-25 13:14:54	RAW/CbTLsfpAvzfff	502.9	947.1	1647	1957	2710	2261	1191	1185	1061	748.5	650	464.2	445.9	481.9	16252.5
2015-02-25 13:15:04	RAW/CbTLsfpAvzfff	735.1	1505	3811	5741	9272	8064	3480	2964	2402	1607	1343	927.3	840.1	865.6	43557.1
2015-02-25 13:15:14	RAW/CbTLsfpAvzfff	695.3	1391	3067	4558	7957	7231	3134	2585	2068	1351	1121	740.4	624.9	592.3	37115.9
2015-02-25 13:15:24	RAW/CbTLsfpAvzfff	671.1	1360	2781	4482	8354	7856	3351	2635	2021	1310	1075	709.7	601.2	578.8	37785.8
2015-02-25 13:15:34	RAW/CbTLsfpAvzfff	679	1416	2831	3607	6041	5386	2486	2233	1889	1257	1064	706.9	600.9	568.2	30765
2015-02-25 13:15:44	RAW/CbTLsfpAvzfff	923.1	1817	3478	3568	5052	4164	2186	2335	2193	1501	1309	894.5	782.8	758.6	30962
2015-02-25 13:15:54	RAW/CbTLsfpAvzfff	675.1	1322	2616	3052	4413	3666	1814	1805	1616	1086	932.5	621.8	530.5	491.1	24641
2015-02-25 13:16:04	RAW/CbTLsfpAvzfff	557.3	1098	2191	2702	3909	3232	1591	1561	1382	941.5	812.1	555.9	492.8	490.5	21516.1
2015-02-25 13:16:14	RAW/CbTLsfpAvzfff	881.2	1726	2996	3266	5054	4106	2076	2175	2033	1396	1226	841.2	742.5	726	29244.9
2015-02-25 13:16:24	RAW/CbTLsfpAvzfff	834.9	1636	3483	6026	11230	10100	4179	3365	2608	1729	1419	967.1	880.1	923	49380.1
2015-02-25 13:16:34	RAW/CbTLsfpAvzfff	659.6	1337	3285	7650	16630	15130	5978	4265	2920	1821	1420	930.7	798.8	796.9	63622
2015-02-25 13:16:44	RAW/CbTLsfpAvzfff	538.3	1149	2657	5437	10980	9648	3844	2894	2016	1239	966.4	593.4	459.4	408.7	42830.2
2015-02-25 13:16:54	RAW/CbTLsfpAvzfff	472.9	993.9	2409	4976	9867	8703	3479	2636	1843	1150	898.4	566.2	458	422.1	38874.5
2015-02-25 13:17:04	RAW/CbTLsfpAvzfff	668.5	1380	2978	5045	9503	8316	3479	2968	2317	1531	1272	868	771.2	791.5	41888.2
2015-02-25 13:17:14	RAW/CbTLsfpAvzfff	639.7	1348	2955	5920	12380	11140	4457	3488	2528	1607	1294	847.4	717.2	702.1	50023.4
2015-02-25 13:17:24	RAW/CbTLsfpAvzfff	629.9	1302	3430	8858	16760	13800	5416	4248	2975	1885	1491	978.9	845.5	848.9	63468.2
2015-02-25 13:17:34	RAW/CbTLsfpAvzfff	645.8	1333	2909	6251	11170	8994	3609	3019	2232	1410	1127	701.1	540.5	469.4	44410.8
2015-02-25 13:17:44	RAW/CbTLsfpAvzfff	653.1	1284	2668	5259	9488	7687	3177	2744	2086	1367	1122	757.8	668.7	688.2	39649.8
2015-02-25 13:17:54	RAW/CbTLsfpAvzfff	639.1	1329	2632	4794	8613	6878	2834	2509	1947	1242	1019	649.8	518.6	450.6	36055.1
2015-02-25 13:18:04	RAW/CbTLsfpAvzfff	600.5	1193	2134	3457	5920	4744	2044	1905	1534	1003	831.4	540.1	446.5	408.1	26760.6
2015-02-25 13:18:14	RAW/CbTLsfpAvzfff	559.9	1107	1945	2884	4687	3749	1698	1630	1353	895.5	750.4	495.7	420.3	397.7	22572.5
2015-02-25 13:18:24	RAW/CbTLsfpAvzfff	567.3	1161	2066	2602	3938	3129	1521	1568	1373	926.7	795.6	535.5	463.8	453.9	21100.8
2015-02-25 13:18:34	RAW/CbTLsfpAvzfff	777.5	1620	2870	2743	3784	2968	1670	1963	1886	1305	1154	798.2	709.2	699.9	24947.8
2015-02-25 13:18:44	RAW/CbTLsfpAvzfff	845.7	1710	2968	2951	3839	2922	1644	1948	1860	1279	1125	762.6	668	646.7	25169
2015-02-25 13:18:54	RAW/CbTLsfpAvzfff	635.4	1333	2429	2570	3259	2463	1364	1564	1453	985.6	857.6	574.4	485.7	456.1	20429.8
2015-02-25 13:19:04	RAW/CbTLsfpAvzfff	565.1	1247	2312	2443	3096	2376	1332	1524	1410	964.5	842.2	576.5	505.4	492.9	19686.6
2015-02-25 13:19:14	RAW/CbTLsfpAvzfff	571.7	1264	2401	2804	4072	3509	1793	1827	1597	1080	925.2	640.9	581	593.4	23659.2
2015-02-25 13:19:24	RAW/CbTLsfpAvzfff	591.9	1345	2565	3226	5146	4670	2231	2088	1714	1118	939	627	542.7	525.9	27329.5
2015-02-25 13:19:34	RAW/CbTLsfpAvzfff	626.3	1566	2812	3324	4934	4340	2195	2119	1746	1136	957.1	641.7	556.8	544.1	27498
2015-02-25 13:19:44	RAW/CbTLsfpAvzfff	702.2	1859	3217	3698	5208	4447	2344	2302	1891	1228	1035	703.9	616.9	620.3	29872.3
2015-02-25 13:19:54	RAW/CbTLsfpAvzfff	796.1	1996	3472	3501	4803	3922	2110	2271	2010	1328	1140	761.2	642.6	599.8	29352.7
2015-02-25 13:20:04	RAW/CbTLsfpAvzfff	661.6	1636	2844	3208	4313	3466	1789	1854	1586	1057	898.8	605.6	525.6	517.9	24962.5
2015-02-25 13:20:14	RAW/CbTLsfpAvzfff	753	1717	2908	3593	5205	4103	1925	1939	1625	1067	897.9	595.3	503.6	477.7	27309.5
2015-02-25 13:20:24	RAW/CbTLsfpAvzfff	697.2	1550	2720	3372	5059	4089	1869	1873	1583	1056	895.2	600.3	518.8	513.6	26396.1
2015-02-25 13:20:34	RAW/CbTLsfpAvzfff	553.6	1273	2303	3073	4750	3872	1709	1652	1354	886.9	743.5	484.6	407.8	389	23451.4
2015-02-25 13:20:44	RAW/CbTLsfpAvzfff	485.8	1122	2169	3468	5921	5087	2097	1848	1417	923.8	754.5	496.7	425.3	414.3	26629.4
2015-02-25 13:20:54	RAW/CbTLsfpAvzfff	460.3	1055	1862	2758	4621	3930	1695	1541	1219	798.4	660.2	431	361.9	350.6	21743.4
2015-02-25 13:21:04	RAW/CbTLsfpAvzfff	550.5	1132	1889	2473	4002	3375	1541	1483	1233	810.7	680.4	444.6	367.3	337.5	20319
2015-02-25 13:21:14	RAW/CbTLsfpAvzfff	548.9	1081	1664	2186	3451	2928	1390	1362	1141	770.6	656.1	449.5	402	408.8	18438.9
2015-02-25 13:21:24	RAW/CbTLsfpAvzfff	607.8	1171	2414	4777	8440	7141	2946	2538	1937	1280	1057	735.6	676.6	729.9	36450.9
2015-02-25 13:21:34	RAW/CbTLsfpAvzfff	620.2	1176	2354	4400	7924	6577	2691	2279	1707	1062	859.1	531.5	404.4	339	32924.2
2015-02-25 13:21:44	RAW/CbTLsfpAvzfff	896.4	1611	2698	3438	5754	4676	2214	2202	1890	1262	1079	722.1	622.9	605.4	29670.8
2015-02-25 13:21:54	RAW/CbTLsfpAvzfff	767.8	1417	2437	3238	5419	4450	2055	2001	1681	1110	941.3	622.9	526.8	491.1	27157.9
2015-02-25 13:22:04	RAW/CbTLsfpAvzfff	519	1030	1877	2659	4368	3612	1670	1580	1301	850.1	718.8	469.9	392.8	360.9	21408.5
2015-02-25 13:22:14	RAW/CbTLsfpAvzfff	459.2	938.6	1695	2372	3834	3165	1504	1439	1189	788	668.7	447.3	391.1	377.7	19268.6
2015-02-25 13:22:24	RAW/CbTLsfpAvzfff	607	1353	2373	2879	4402	3553	1782	1841	1619	1088	939.6	629.5	543.8	527.5	24137.4
2015-02-25 13:22:34	RAW/CbTLsfpAvzfff	501.1	1074	1914	2327	3377	2697	1389	1458	1285	866.2	751.4	508.8	444.5	436.7	19029.7
2015-02-25 13:22:44	RAW/CbTLsfpAvzfff	582	1229	2220	2513	3322	2556	1401	1567	1440	977.2	847.7	570	485.9	463.7	20174.5
2015-02-25 13:22:54	RAW/CbTLsfpAvzfff	445	987.8	1861	2207	2881	2226	1208	1315	1185	803.3	695	469.9	407	394.3	17085.3
2015-02-25 13:23:04	RAW/CbTLsfpAvzfff	459.3	983.2	1867	2290	3136	2496	1305	1383	1234	839.8	728.9	497.3	436.5	441.4	18097.4
2015-02-25 13:23:14	RAW/CbTLsfpAvzfff	444.8	893.8	1720	2322	3488	2870	1376	1364	1162	771.7	656.9	431.6	361.9	331.2	18193.9
2015-02-25 13:23:24	RAW/CbTLsfpAvzfff	437.6	901.1	1713	2487	3875	3228	1522	1483	1250	840.7	716.3	482.8	416.7	405.1	19758.3
2015-02-25 13:23:34	RAW/CbTLsfpAvzfff	464.1	930.2	1596	2092	3089	2520	1271	1305	1139	763.1	655.9	432	357.4	320.6	16935.3
2015-02-25 13:23:44	RAW/CbTLsfpAvzfff	449.6	890	1456	1796	2489	1999	1077	1144	1015	691.7	597.7	402	349.5	332.7	14689.2
2015-02-25 13:23:54	RAW/CbTLsfpAvzfff	483.8	954	1559	1903	2535	1996	1107	1201	1072	731.2	634.1	427.6	370.3	358.6	15332.6
2015-02-25 13:24:04	RAW/CbTLsfpAvzfff	491.7	921.6	1457	1775	2355	1844	1043	1117	986.1	662.4	567.4	378.2	316.6	292.8	14207.8
2015-02-25 13:24:14	RAW/CbTLsfpAvzfff	442.3	807.2	1267	1692	2290	1813	985.7	1023	879	589.1	504	340.2	299.5	291.5	13223.5
2015-02-25 13:24:24	RAW/CbTLsfpAvzfff	416.5	756.6	1314	2072	3043	2444	1214	1166	937.1	616.8	518	342.9	295.4	283.1	15419.4
2015-02-25 13:24:34	RAW/CbTLsfpAvzfff	422.8	760.7	1297	2239	3545	2916	1386	1263	973.2	640	532.8	363.1	323.6	334.8	16997
2015-02-25 13:24:44	RAW/CbTLsfpAvzfff	434.3	842.7	1676	3589	6582	5695	2391	1919	1321	824.7	652	424.4	359.2	355.9	27066.2
2015-02-25 13:24:54	RAW/CbTLsfpAvzfff	453.1	798.4	1459	2851	4891	4074	1819	1515	1075	668.6	535.4	342.5	278.6	263.3	21023.9
2015-02-25 13:25:04	RAW/CbTLsfpAvzfff	500.5	835.3	1490	2916	5012	4219	1883	1593	1145	722.5	583.9	379.5	324.7	312.1	21916.5
2015-02-25 13:25:14	RAW/CbTLsfpAvzfff	454.7	809.4	1452	3022	5084	4122	1855	1583	1147	725.8	589.1	385.8	325.6	316.1	21871.5
2015-02-25 13:25:24	RAW/CbTLsfpAvzfff	416.2	747.6	1379	2885	4734	3812	1720	1471	1068	667.1	540.3	349.3	290.5	277.6	20357.6
2015-02-25 13:25:34	RAW/CbTLsfpAvzfff	534	878.9	1468	3085	5422	4610	2024	1684	1199	762.7	613.4	404.8	351.6	358	23395.4
2015-02-25 13:25:44	RAW/CbTLsfpAvzfff	576.5	940	1550	3309	5984	5167	2245	1830	1292	803.8	643.8	412.5	354.7	344.1	25452.4
2015-02-25 13:25:54	RAW/CbTLsfpAvzfff	573.2	1023	1642	2948	4791	4028	1844	1574	1115	684.6	542.4	337.9	266.9	233.3	21603.3
2015-02-25 13:26:04	RAW/CbTLsfpAvzfff	578.5	1033	1665	2738	4157	3459	1676	1498	1114	699.2	569.4	373.1	313.8	305.8	20179.8
2015-02-25 13:26:14	RAW/CbTLsfpAvzfff	551.4	1000	1628	2721	4166	3476	1670	1481	1094	689.9	561	361.4	308.1	292.2	20000
2015-02-25 13:26:24	RAW/CbTLsfpAvzfff	604.1	994	1472	2394	3684	3050	1483	1331	978.7	610.6	491.6	315.3	258.8	238.1	17905.2
2015-02-25 13:26:34	RAW/CbTLsfpAvzfff	673.6	1051	1376	2057	3154	2586	1299	1215	929.8	594	487.9	313.1	267.2	247.9	16251.5
2015-02-25 13:26:44	RAW/CbTLsfpAvzfff	643.2	1017	1274	1807	2773	2274	1155	1129	905.4	583.7	493.7	323.6	273.3	259	14910.9
2015-02-25 13:26:54	RAW/CbTLsfpAvzfff	609.1	944.3	1159	1589	2381	1945	1021	1018	830.2	537.2	457.3	296.8	252.8	233.2	13273.9
2015-02-25 13:27:04	RAW/CbTLsfpAvzfff	590.8	944.7	1434	2100	3144	2570	1286	1280	1062	701.9	606.7	412.4	369	375.7	16877.2
2015-02-25 13:27:14	RAW/CbTLsfpAvzfff	625.8	916.9	1356	1978	3037	2510	1202	1169	932.5	597.9	505.9	325.2	266.4	239.8	15662.4
2015-02-25 13:27:24	RAW/CbTLsfpAvzfff	554.5	846	1226	1825	2816	2368	1135	1071	845.7	543.6	457.7	298.3	251.3	237.1	14475.2
2015-02-25 13:27:34	RAW/CbTLsfpAvzfff	593.7	877.2	1277	1900	3025	2588	1253	1189	947.9	624.6	530.5	356.2	323.9	325.7	15811.7
2015-02-25 13:27:44	RAW/CbTLsfpAvzfff	733.1	991	1421	2133	3353	2868	1406	1312	1007	638	532.5	340.7	284.2	258	17277.5
2015-02-25 13:27:54	RAW/CbTLsfpAvzfff	646.3	962	1382	1924	2739	2267	1194	1168	926.2	597.4	502.5	326.2	279.7	264.1	15178.4
2015-02-25 13:28:04	RAW/CbTLsfpAvzfff	690.2	1091	1462	1828	2485	1987	1101	1157	968	627.1	538.8	350.9	299.4	279.4	14864.8
2015-02-25 13:28:14	RAW/CbTLsfpAvzfff	624.2	980.9	1367	1751	2322	1827	1019	1085	913.1	598.8	513.8	340.7	293.9	282.7	13919.1
2015-02-25 13:28:24	RAW/CbTLsfpAvzfff	523.4	832.7	1290	1755	2333	1826	1001	1031	849.2	553.5	469	306.1	263	248.8	13281.7
2015-02-25 13:28:34	RAW/CbTLsfpAvzfff	448.7	751.7	1195	1971	3071	2630	1289	1179	903.2	588.9	490.8	338.7	309.9	328.2	15495.1
2015-02-25 13:28:44	RAW/CbTLsfpAvzfff	445.3	703.6	1365	3251	6518	6340	2738	2088	1410	882	698.3	481.9	454.2	508.1	27883.4
2015-02-25 13:28:54	RAW/CbTLsfpAvzfff	356.3	634.8	1498	4164	9229	9059	3730	2597	1554	865.5	623.6	353.2	249	187.6	35101
2015-02-25 13:29:04	RAW/CbTLsfpAvzfff	381.8	625.2	1326	3109	6258	5934	2632	2003	1297	767.7	590.7	369.9	311.1	300.8	25906.2
2015-02-25 13:29:14	RAW/CbTLsfpAvzfff	417	646.7	1351	3174	6296	6200	3217	2523	1574	865.7	620.1	377.6	293.5	254.8	27810.4
2015-02-25 13:29:24	RAW/CbTLsfpAvzfff	395	547.2	1066	2337	4229	4002	2042	1632	1041	587.8	435.1	269.7	212	186.8	18982.6
2015-02-25 13:29:34	RAW/CbTLsfpAvzfff	457	593.6	996.9	2014	3438	3459	2130	1810	1148	635.2	450.5	293.6	244.9	249.4	17920.1
2015-02-25 13:29:44	RAW/CbTLsfpAvzfff	422.5	557.6	1128	2982	5800	6027	3714	3105	1886	995	662.2	421.5	364.8	385.7	28451.3
2015-02-25 13:29:54	RAW/CbTLsfpAvzfff	417.3	535.4	1169	3406	6422	7142	5419	4691	2764	1306	742.8	432.3	336.3	330.7	35113.8
2015-02-25 13:30:04	RAW/CbTLsfpAvzfff	470	640.1	1102	2598	4695	4843	3282	2859	1741	855.1	507.1	277	191.9	141.4	24202.6
2015-02-25 13:30:14	RAW/CbTLsfpAvzfff	501.2	757.4	1250	2428	4192	3912	2259	2033	1402	809.2	604	397	349.1	361.8	21255.7
2015-02-25 13:30:24	RAW/CbTLsfpAvzfff	451.3	684.2	1164	2535	4643	4204	2239	1942	1291	703.1	505.2	299.7	226.5	186.2	21074.2
2015-02-25 13:30:34	RAW/CbTLsfpAvzfff	460.7	703.6	1235	2806	5344	4819	2449	2119	1453	863.3	656.7	447	411.1	445.1	24212.5
2015-02-25 13:30:44	RAW/CbTLsfpAvzfff	580.6	951.3	1629	2927	5392	4650	2268	2056	1494	870.7	682.5	416.1	313.9	257.4	24488.5
2015-02-25 13:30:54	RAW/CbTLsfpAvzfff	851.1	1279	1556	2074	3311	2755	1521	1539	1228	763	630.5	413	351.3	350.4	18622.3
2015-02-25 13:31:04	RAW/CbTLsfpAvzfff	818.8	1518	2288	2762	4254	3449	1847	2003	1749	1146	988	671.8	590.3	585.4	24670.3
2015-02-25 13:31:14	RAW/CbTLsfpAvzfff	604.8	982.8	1739	2946	5281	4588	2047	1826	1392	863.9	703.4	454.4	380.2	350.6	24159.1
2015-02-25 13:31:24	RAW/CbTLsfpAvzfff	564	895.8	1578	2877	5480	4846	2125	1830	1334	823	662	430.6	366.8	353.3	24165.5
2015-02-25 13:31:34	RAW/CbTLsfpAvzfff	576.6	861.2	1539	2873	5537	4877	2140	1807	1302	793.1	635.7	406.9	337.4	319.2	24005.1
2015-02-25 13:31:44	RAW/CbTLsfpAvzfff	555.5	813.6	1395	2493	4577	4015	1807	1575	1165	713.6	578.7	369.9	303.1	276.6	20638
2015-02-25 13:31:54	RAW/CbTLsfpAvzfff	681.6	903.8	1255	2073	3629	3157	1535	1361	993.4	606.4	485.1	314.9	261.9	245.7	17502.8
2015-02-25 13:32:04	RAW/CbTLsfpAvzfff	756.6	1063	1373	2072	3450	2973	1526	1443	1113	689.7	570.6	374.5	320	309.1	18033.5
2015-02-25 13:32:14	RAW/CbTLsfpAvzfff	821.3	1201	1306	1691	2615	2197	1207	1233	1001	629.9	529.4	347.4	292.6	273.8	15345.4
2015-02-25 13:32:24	RAW/CbTLsfpAvzfff	795.5	1166	1298	1682	2514	2040	1134	1182	973.4	627.4	530.8	355.7	312.6	308.6	14920
2015-02-25 13:32:34	RAW/CbTLsfpAvzfff	702.1	1087	1434	2168	3318	2630	1331	1337	1074	682.2	573	378.8	326.5	314.4	17356
2015-02-25 13:32:44	RAW/CbTLsfpAvzfff	608.8	979.2	1340	2440	4116	3361	1565	1458	1124	711.1	585.1	391.4	342.1	336.5	19358.2
2015-02-25 13:32:54	RAW/CbTLsfpAvzfff	590.6	892.3	1153	1979	3269	2695	1302	1224	945.3	592.9	488.9	322.8	274.5	257.1	15986.4
2015-02-25 13:33:04	RAW/CbTLsfpAvzfff	655.4	986.2	1300	2009	3045	2454	1256	1243	1008	636.1	535.1	350.7	295.3	270	16043.8
2015-02-25 13:33:14	RAW/CbTLsfpAvzfff	587.2	933.7	1221	1911	2790	2237	1184	1196	979.5	633	538.6	369.4	329.2	335.3	15244.9
2015-02-25 13:33:24	RAW/CbTLsfpAvzfff	551.9	875.7	1299	2259	3333	2574	1293	1277	1022	643.5	539.5	356.8	305.2	286.4	16616
2015-02-25 13:33:34	RAW/CbTLsfpAvzfff	535.2	821.9	1373	3123	5838	5051	2267	1969	1471	980.6	816	608.5	610.2	723.1	26187.5

## Sheet: concentration.chart
							Date	25/02/2015		Filename	elpi_20150225_134840.dat
		Total concentration					Time	2015-02-25 12:08:48		Note	1.01
				From Ch.	1
				To Ch.	4

## Sheet: Distribution
				Date	25/02/2015	Filename	elpi_20150225_134840.dat
		Distribution		Time	2015-02-25 12:08:48	Note	1.01
Current [fA]			1
				TRUE			FALSE
Dp used	0.006	0.006	0.017	0.017	0.017	0.017	0.028	0.028	0.028	0.028	0.0555	0.0555	0.0555	0.0555	0.0937	0.0937	0.0937	0.0937	0.156	0.156	0.156	0.156	0.262	0.262	0.262	0.262	0.381	0.381	0.381	0.381	0.612	0.612	0.612	0.612	0.947	0.947	0.947	0.947	1.6	1.6	1.6	1.6	2.39	2.39	2.39	2.39	3.99	3.99	3.99
Current [fA]	0	637.246	637.246	0	0	1011.74	1011.74	0	0	1889.92	1889.92	0	0	2914.47	2914.47	0	0	4511.86	4511.86	0	0	4413.98	4413.98	0	0	2406.27	2406.27	0	0	1904.29	1904.29	0	0	1350.55	1350.55	0	0	799.982	799.982	0	0	608.633	608.633	0	0	402.07	402.07	0	0
Number dN/dlogDp [1/cm³]	0	286750	286750	0	0	343504	343504	0	0	214209	214209	0	0	194331	194331	0	0	156177	156177	0	0	76166.1	76166.1	0	0	31876.7	31876.7	0	0	11381	11381	0	0	4802.28	4802.28	0	0	1255.12	1255.12	0	0	677.113	677.113	0	0	191.537	191.537	0	0
Diameter dD/dlogDp [µm/cm³]	0	2896.03	2896.03	0	0	7494.38	7494.38	0	0	8444.31	8444.31	0	0	14013.9	14013.9	0	0	18882	18882	0	0	15398.4	15398.4	0	0	10071.3	10071.3	0	0	5495.67	5495.67	0	0	3655.93	3655.93	0	0	1544.97	1544.97	0	0	1324.1	1324.1	0	0	591.477	591.477	0	0
Area dA/dlogDp [µm²/cm³]	0	91.8869	91.8869	0	0	513.676	513.676	0	0	1045.78	1045.78	0	0	3174.86	3174.86	0	0	7171.83	7171.83	0	0	9779.97	9779.97	0	0	9996.54	9996.54	0	0	8336.97	8336.97	0	0	8743.77	8743.77	0	0	5974.54	5974.54	0	0	8134.46	8134.46	0	0	5738.17	5738.17	0	0
Volume dV/dlogDp [µm³/cm³]	0	0.154669	0.154669	0	0	1.86785	1.86785	0	0	6.8709	6.8709	0	0	38.1583	38.1583	0	0	144.514	144.514	0	0	329.533	329.533	0	0	526.395	526.395	0	0	670.958	670.958	0	0	1109.43	1109.43	0	0	1225.71	1225.71	0	0	2651.16	2651.16	0	0	2953.3	2953.3	0	0
Mass dM/dlogDp [mg/m³]	0	0.000154669	0.000154669	0	0	0.00186785	0.00186785	0	0	0.0068709	0.0068709	0	0	0.0381583	0.0381583	0	0	0.144514	0.144514	0	0	0.329533	0.329533	0	0	0.526395	0.526395	0	0	0.670958	0.670958	0	0	1.10943	1.10943	0	0	1.22571	1.22571	0	0	2.65116	2.65116	0	0	2.9533	2.9533	0	0
Used values	0	637.246	637.246	0	0	1011.74	1011.74	0	0	1889.92	1889.92	0	0	2914.47	2914.47	0	0	4511.86	4511.86	0	0	4413.98	4413.98	0	0	2406.27	2406.27	0	0	1904.29	1904.29	0	0	1350.55	1350.55	0	0	799.982	799.982	0	0	608.633	608.633	0	0	402.07	402.07	0	0
Dp	0.006	0.006	0.017	0.017	0.017	0.017	0.028	0.028	0.028	0.028	0.0555	0.0555	0.0555	0.0555	0.0937	0.0937	0.0937	0.0937	0.156	0.156	0.156	0.156	0.262	0.262	0.262	0.262	0.381	0.381	0.381	0.381	0.612	0.612	0.612	0.612	0.947	0.947	0.947	0.947	1.6	1.6	1.6	1.6	2.39	2.39	2.39	2.39	3.99	3.99	3.99
Current [fA]	0	637.246	637.246	0	0	1011.74	1011.74	0	0	1889.92	1889.92	0	0	2914.47	2914.47	0	0	4511.86	4511.86	0	0	4413.98	4413.98	0	0	2406.27	2406.27	0	0	1904.29	1904.29	0	0	1350.55	1350.55	0	0	799.982	799.982	0	0	608.633	608.633	0	0	402.07	402.07	0	0
Number dN/dlogDp [1/cm³]	0	286750	286750	0	0	343504	343504	0	0	214209	214209	0	0	194331	194331	0	0	156177	156177	0	0	76166.1	76166.1	0	0	31876.7	31876.7	0	0	11381	11381	0	0	4802.28	4802.28	0	0	1255.12	1255.12	0	0	677.113	677.113	0	0	191.537	191.537	0	0
Diameter dD/dlogDp [µm/cm³]	0	2896.03	2896.03	0	0	7494.38	7494.38	0	0	8444.31	8444.31	0	0	14013.9	14013.9	0	0	18882	18882	0	0	15398.4	15398.4	0	0	10071.3	10071.3	0	0	5495.67	5495.67	0	0	3655.93	3655.93	0	0	1544.97	1544.97	0	0	1324.1	1324.1	0	0	591.477	591.477	0	0
Area dA/dlogDp [µm²/cm³]	0	91.8869	91.8869	0	0	513.676	513.676	0	0	1045.78	1045.78	0	0	3174.86	3174.86	0	0	7171.83	7171.83	0	0	9779.97	9779.97	0	0	9996.54	9996.54	0	0	8336.97	8336.97	0	0	8743.77	8743.77	0	0	5974.54	5974.54	0	0	8134.46	8134.46	0	0	5738.17	5738.17	0	0
Volume dV/dlogDp [µm³/cm³]	0	0.154669	0.154669	0	0	1.86785	1.86785	0	0	6.8709	6.8709	0	0	38.1583	38.1583	0	0	144.514	144.514	0	0	329.533	329.533	0	0	526.395	526.395	0	0	670.958	670.958	0	0	1109.43	1109.43	0	0	1225.71	1225.71	0	0	2651.16	2651.16	0	0	2953.3	2953.3	0	0
Mass dM/dlogDp [mg/m³]	0	0.000154669	0.000154669	0	0	0.00186785	0.00186785	0	0	0.0068709	0.0068709	0	0	0.0381583	0.0381583	0	0	0.144514	0.144514	0	0	0.329533	0.329533	0	0	0.526395	0.526395	0	0	0.670958	0.670958	0	0	1.10943	1.10943	0	0	1.22571	1.22571	0	0	2.65116	2.65116	0	0	2.9533	2.9533	0	0
Used values	0	637.246	637.246	0	0	1011.74	1011.74	0	0	1889.92	1889.92	0	0	2914.47	2914.47	0	0	4511.86	4511.86	0	0	4413.98	4413.98	0	0	2406.27	2406.27	0	0	1904.29	1904.29	0	0	1350.55	1350.55	0	0	799.982	799.982	0	0	608.633	608.633	0	0	402.07	402.07	0	0
				Sample	Time
Distribution average			From	1	2015-02-25 12:08:48
			To	506	2015-02-25 13:33:34
[truncated: 7 more columns]

## Sheet: All.distributions
											Date	25/02/2015		Filename	elpi_20150225_134840.dat
				ALL DISTRIBUTIONS							Time	2015-02-25 12:08:48		Note	1.01
				Sample	Time
	Distribution average			From	1	2015-02-25 12:08:48		Dilution	1
				To	506	2015-02-25 13:33:34		Density	1
				TRUE			FALSE
	Stage n:o	1	2	3	4	5	6	7	8	9	10	11	12	13	14	15
	Dp	0.006	0.017	0.028	0.0555	0.0937	0.156	0.262	0.381	0.612	0.947	1.6	2.39	3.99	6.67	9.9
																Total
Channel		1	2	3	4	5	6	7	8	9	10	11	12	13	14	From Ch	1
Di		0.0100995	0.0218174	0.0394208	0.0721135	0.120902	0.202168	0.315946	0.482879	0.761291	1.23093	1.95551	3.08806	5.15881	8.12607	To	14	Median
Current		637.246	1011.74	1889.92	2914.47	4511.86	4413.98	2406.27	1904.29	1350.55	799.982	608.633	402.07	354.709	350.911	23556.6	fA	0.188211	µm
Number		129696	74440.5	63649.1	44199.9	34575.2	17150.8	5183.91	2342.52	910.505	285.878	118.006	42.6313	19.094	10.3645	372625	1/cm³	0.0296571	µm
Diameter		1309.87	1624.1	2509.1	3187.41	4180.19	3467.35	1637.84	1131.15	693.159	351.897	230.761	131.648	98.5022	84.2223	20637.2	µm/cm³	0.111427	µm
Area		41.5602	111.318	310.737	722.111	1587.74	2202.22	1625.67	1715.97	1657.81	1360.82	1417.66	1277.17	1596.41	2150.09	17777.3	µm²/cm³	0.790801	µm
Volume		0.0699563	0.404779	2.04158	8.67898	31.9933	74.2032	85.6042	138.101	210.345	279.18	462.039	657.33	1372.6	2911.97	6234.56	µm³/cm³	4.22751	µm
Mass		6.99563e-05	0.000404779	0.00204158	0.00867898	0.0319933	0.0742032	0.0856042	0.138101	0.210345	0.27918	0.462039	0.65733	1.3726	2.91197	6.23456	mg/m³	4.22751	µm
dlogdp		0.452298	0.216709	0.297135	0.227447	0.221385	0.225177	0.162624	0.205826	0.189599	0.22777	0.174278	0.222575	0.223153	0.171509
Current dI/dlogDp		1408.91	4668.64	6360.49	12813.9	20380.2	19602.3	14796.6	9251.9	7123.19	3512.24	3492.31	1806.45	1589.54	2046.02
Number dN/dlogDp		286750	343504	214209	194331	156177	76166.1	31876.7	11381	4802.28	1255.12	677.113	191.537	85.5645	60.4308
Diameter dD/dlogDp		2896.03	7494.38	8444.31	14013.9	18882	15398.4	10071.3	5495.67	3655.93	1544.97	1324.1	591.477	441.411	491.065
Area dA/dlogDp		91.8869	513.676	1045.78	3174.86	7171.83	9779.97	9996.54	8336.97	8743.77	5974.54	8134.46	5738.17	7153.89	12536.3
Volume dV/dlogDp		0.154669	1.86785	6.8709	38.1583	144.514	329.533	526.395	670.958	1109.43	1225.71	2651.16	2953.3	6150.93	16978.5
Mass dM/dlogDp		0.000154669	0.00186785	0.0068709	0.0381583	0.144514	0.329533	0.526395	0.670958	1.10943	1.22571	2.65116	2.9533	6.15093	16.9785
D50%	0.006	0.006	0.017	0.017	0.017	0.017	0.028	0.028	0.028	0.028	0.0555	0.0555	0.0555	0.0555	0.0937	0.0937	0.0937	0.0937	0.156	0.156	0.156	0.156	0.262	0.262	0.262	0.262	0.381	0.381	0.381	0.381	0.612	0.612	0.612	0.612	0.947	0.947	0.947	0.947	1.6	1.6	1.6	1.6	2.39	2.39	2.39	2.39	3.99	3.99	3.99
Used D50%	0.006	0.006	0.017	0.017	0.017	0.017	0.028	0.028	0.028	0.028	0.0555	0.0555	0.0555	0.0555	0.0937	0.0937	0.0937	0.0937	0.156	0.156	0.156	0.156	0.262	0.262	0.262	0.262	0.381	0.381	0.381	0.381	0.612	0.612	0.612	0.612	0.947	0.947	0.947	0.947	1.6	1.6	1.6	1.6	2.39	2.39	2.39	2.39	3.99	3.99	3.99
Raw current	0	260.07	260.07	0	0	810.854	810.854	0	0	1754.58	1754.58	0	0	2830.57	2830.57	0	0	4465.45	4465.45	0	0	4448.58	4448.58	0	0	2510.4	2510.4	0	0	2016.81	2016.81	0	0	1468.44	1468.44	0	0	889.365	889.365	0	0	698.042	698.042	0	0	490.899	490.899	0	0
Corrected current	0	637.246	637.246	0	0	1011.74	1011.74	0	0	1889.92	1889.92	0	0	2914.47	2914.47	0	0	4511.86	4511.86	0	0	4413.98	4413.98	0	0	2406.27	2406.27	0	0	1904.29	1904.29	0	0	1350.55	1350.55	0	0	799.982	799.982	0	0	608.633	608.633	0	0	402.07	402.07	0	0
dN/dlogDp	0	286750	286750	0	0	343504	343504	0	0	214209	214209	0	0	194331	194331	0	0	156177	156177	0	0	76166.1	76166.1	0	0	31876.7	31876.7	0	0	11381	11381	0	0	4802.28	4802.28	0	0	1255.12	1255.12	0	0	677.113	677.113	0	0	191.537	191.537	0	0
dD/dlogDp	0	2896.03	2896.03	0	0	7494.38	7494.38	0	0	8444.31	8444.31	0	0	14013.9	14013.9	0	0	18882	18882	0	0	15398.4	15398.4	0	0	10071.3	10071.3	0	0	5495.67	5495.67	0	0	3655.93	3655.93	0	0	1544.97	1544.97	0	0	1324.1	1324.1	0	0	591.477	591.477	0	0
dA/dlogDp	0	91.8869	91.8869	0	0	513.676	513.676	0	0	1045.78	1045.78	0	0	3174.86	3174.86	0	0	7171.83	7171.83	0	0	9779.97	9779.97	0	0	9996.54	9996.54	0	0	8336.97	8336.97	0	0	8743.77	8743.77	0	0	5974.54	5974.54	0	0	8134.46	8134.46	0	0	5738.17	5738.17	0	0
dV/dlogDp	0	0.154669	0.154669	0	0	1.86785	1.86785	0	0	6.8709	6.8709	0	0	38.1583	38.1583	0	0	144.514	144.514	0	0	329.533	329.533	0	0	526.395	526.395	0	0	670.958	670.958	0	0	1109.43	1109.43	0	0	1225.71	1225.71	0	0	2651.16	2651.16	0	0	2953.3	2953.3	0	0
dM/dlogDp	0	0.000154669	0.000154669	0	0	0.00186785	0.00186785	0	0	0.0068709	0.0068709	0	0	0.0381583	0.0381583	0	0	0.144514	0.144514	0	0	0.329533	0.329533	0	0	0.526395	0.526395	0	0	0.670958	0.670958	0	0	1.10943	1.10943	0	0	1.22571	1.22571	0	0	2.65116	2.65116	0	0	2.9533	2.9533	0	0
D50%		0.006	0.017	0.028	0.0555	0.0937	0.156	0.262	0.381	0.612	0.947	1.6	2.39	3.99	6.67	9.9
Raw current		260.07	810.854	1754.58	2830.57	4465.45	4448.58	2510.4	2016.81	1468.44	889.365	698.042	490.899	446.479	466.206
Corrected current		637.246	1011.74	1889.92	2914.47	4511.86	4413.98	2406.27	1904.29	1350.55	799.982	608.633	402.07	354.709	350.911
Raw current/dlogDp		574.996	3741.67	5904.99	12445	20170.5	19756	15436.8	9798.58	7744.99	3904.66	4005.34	2205.54	2000.78	2718.25
Cumulative I		0.0270516	0.0700008	0.15023	0.273952	0.465484	0.652862	0.75501	0.835849	0.893181	0.927141	0.952978	0.970046	0.985104	1
Cumulative N		0.348062	0.547835	0.718648	0.837266	0.930054	0.976081	0.989993	0.996279	0.998723	0.99949	0.999807	0.999921	0.999972	1
Cumulative D		0.0634713	0.142169	0.26375	0.4182	0.620756	0.788771	0.868134	0.922945	0.956533	0.973585	0.984767	0.991146	0.995919	1
Cumulative A		0.00233783	0.00859965	0.0260791	0.0666989	0.156012	0.27989	0.371337	0.467862	0.561117	0.637665	0.71741	0.789253	0.879054	1
Cumulative V		1.12207e-05	7.61458e-05	0.000403608	0.00179569	0.00692729	0.0188292	0.0325598	0.0547107	0.0884493	0.133229	0.207338	0.312772	0.532931	1
Cumulative M		1.12207e-05	7.61458e-05	0.000403608	0.00179569	0.00692729	0.0188292	0.0325598	0.0547107	0.0884493	0.133229	0.207338	0.312772	0.532931	1
		1	1	1	1	1	1	1	1	1	1	1	1	1	1
	Cumulative distributions
[truncated: 7 more columns]

## Sheet: All.distributions line
											Date	25/02/2015		Filename	elpi_20150225_134840.dat
				ALL DISTRIBUTIONS							Time	2015-02-25 12:08:48		Note	1.01
					Sample	Time
	Distribution average			From	1	2015-02-25 12:08:48		Dilution	1
				To	506	2015-02-25 13:33:34		Density	1
				TRUE			FALSE
																Total
Channel		1	2	3	4	5	6	7	8	9	10	11	12	13	14	From Ch	1
Di		0.0100995	0.0218174	0.0394208	0.0721135	0.120902	0.202168	0.315946	0.482879	0.761291	1.23093	1.95551	3.08806	5.15881	8.12607	To	14
Current		637.246	1011.74	1889.92	2914.47	4511.86	4413.98	2406.27	1904.29	1350.55	799.982	608.633	402.07	354.709	350.911	23556.6	fA
Number		129696	74440.5	63649.1	44199.9	34575.2	17150.8	5183.91	2342.52	910.505	285.878	118.006	42.6313	19.094	10.3645	372625	1/cm³
Diameter		1309.87	1624.1	2509.1	3187.41	4180.19	3467.35	1637.84	1131.15	693.159	351.897	230.761	131.648	98.5022	84.2223	20637.2	µm/cm³
Area		41.5602	111.318	310.737	722.111	1587.74	2202.22	1625.67	1715.97	1657.81	1360.82	1417.66	1277.17	1596.41	2150.09	17777.3	µm²/cm³
Volume		0.0699563	0.404779	2.04158	8.67898	31.9933	74.2032	85.6042	138.101	210.345	279.18	462.039	657.33	1372.6	2911.97	6234.56	µm³/cm³
Mass		6.99563e-05	0.000404779	0.00204158	0.00867898	0.0319933	0.0742032	0.0856042	0.138101	0.210345	0.27918	0.462039	0.65733	1.3726	2.91197	6.23456	mg/m³
dlogdp		0.452298	0.216709	0.297135	0.227447	0.221385	0.225177	0.162624	0.205826	0.189599	0.22777	0.174278	0.222575	0.223153	0.171509
Current dI/dlogDp		1408.91	4668.64	6360.49	12813.9	20380.2	19602.3	14796.6	9251.9	7123.19	3512.24	3492.31	1806.45	1589.54	2046.02
Number dN/dlogDp		286750	343504	214209	194331	156177	76166.1	31876.7	11381	4802.28	1255.12	677.113	191.537	85.5645	60.4308
Diameter dD/dlogDp		2896.03	7494.38	8444.31	14013.9	18882	15398.4	10071.3	5495.67	3655.93	1544.97	1324.1	591.477	441.411	491.065
Area dA/dlogDp		91.8869	513.676	1045.78	3174.86	7171.83	9779.97	9996.54	8336.97	8743.77	5974.54	8134.46	5738.17	7153.89	12536.3
Volume dV/dlogDp		0.154669	1.86785	6.8709	38.1583	144.514	329.533	526.395	670.958	1109.43	1225.71	2651.16	2953.3	6150.93	16978.5
Mass dM/dlogDp		0.000154669	0.00186785	0.0068709	0.0381583	0.144514	0.329533	0.526395	0.670958	1.10943	1.22571	2.65116	2.9533	6.15093	16.9785
D50%	0.006	0.006	0.017	0.017	0.017	0.017	0.028	0.028	0.028	0.028	0.0555	0.0555	0.0555	0.0555	0.0937	0.0937	0.0937	0.0937	0.156	0.156	0.156	0.156	0.262	0.262	0.262	0.262	0.381	0.381	0.381	0.381	0.612	0.612	0.612	0.612	0.947	0.947	0.947	0.947	1.6	1.6	1.6	1.6	2.39	2.39	2.39	2.39	3.99	3.99	3.99
Raw current	0	260.07	260.07	0	0	810.854	810.854	0	0	1754.58	1754.58	0	0	2830.57	2830.57	0	0	4465.45	4465.45	0	0	4448.58	4448.58	0	0	2510.4	2510.4	0	0	2016.81	2016.81	0	0	1468.44	1468.44	0	0	889.365	889.365	0	0	698.042	698.042	0	0	490.899	490.899	0	0
Corrected current	0	637.246	637.246	0	0	1011.74	1011.74	0	0	1889.92	1889.92	0	0	2914.47	2914.47	0	0	4511.86	4511.86	0	0	4413.98	4413.98	0	0	2406.27	2406.27	0	0	1904.29	1904.29	0	0	1350.55	1350.55	0	0	799.982	799.982	0	0	608.633	608.633	0	0	402.07	402.07	0	0
dN/dlogDp	0	286750	286750	0	0	343504	343504	0	0	214209	214209	0	0	194331	194331	0	0	156177	156177	0	0	76166.1	76166.1	0	0	31876.7	31876.7	0	0	11381	11381	0	0	4802.28	4802.28	0	0	1255.12	1255.12	0	0	677.113	677.113	0	0	191.537	191.537	0	0
dD/dlogDp	0	2896.03	2896.03	0	0	7494.38	7494.38	0	0	8444.31	8444.31	0	0	14013.9	14013.9	0	0	18882	18882	0	0	15398.4	15398.4	0	0	10071.3	10071.3	0	0	5495.67	5495.67	0	0	3655.93	3655.93	0	0	1544.97	1544.97	0	0	1324.1	1324.1	0	0	591.477	591.477	0	0
dA/dlogDp	0	91.8869	91.8869	0	0	513.676	513.676	0	0	1045.78	1045.78	0	0	3174.86	3174.86	0	0	7171.83	7171.83	0	0	9779.97	9779.97	0	0	9996.54	9996.54	0	0	8336.97	8336.97	0	0	8743.77	8743.77	0	0	5974.54	5974.54	0	0	8134.46	8134.46	0	0	5738.17	5738.17	0	0
dV/dlogDp	0	0.154669	0.154669	0	0	1.86785	1.86785	0	0	6.8709	6.8709	0	0	38.1583	38.1583	0	0	144.514	144.514	0	0	329.533	329.533	0	0	526.395	526.395	0	0	670.958	670.958	0	0	1109.43	1109.43	0	0	1225.71	1225.71	0	0	2651.16	2651.16	0	0	2953.3	2953.3	0	0
dM/dlogDp	0	0.000154669	0.000154669	0	0	0.00186785	0.00186785	0	0	0.0068709	0.0068709	0	0	0.0381583	0.0381583	0	0	0.144514	0.144514	0	0	0.329533	0.329533	0	0	0.526395	0.526395	0	0	0.670958	0.670958	0	0	1.10943	1.10943	0	0	1.22571	1.22571	0	0	2.65116	2.65116	0	0	2.9533	2.9533	0	0
D50%		0.006	0.017	0.028	0.0555	0.0937	0.156	0.262	0.381	0.612	0.947	1.6	2.39	3.99	6.67	9.9
Raw current		260.07	810.854	1754.58	2830.57	4465.45	4448.58	2510.4	2016.81	1468.44	889.365	698.042	490.899	446.479	466.206
Corrected current		637.246	1011.74	1889.92	2914.47	4511.86	4413.98	2406.27	1904.29	1350.55	799.982	608.633	402.07	354.709	350.911
Raw current/dlogDp		574.996	3741.67	5904.99	12445	20170.5	19756	15436.8	9798.58	7744.99	3904.66	4005.34	2205.54	2000.78	2718.25
Cumulative I		0.0270516	0.0700008	0.15023	0.273952	0.465484	0.652862	0.75501	0.835849	0.893181	0.927141	0.952978	0.970046	0.985104	1
Cumulative N		0.348062	0.547835	0.718648	0.837266	0.930054	0.976081	0.989993	0.996279	0.998723	0.99949	0.999807	0.999921	0.999972	1
Cumulative D		0.0634713	0.142169	0.26375	0.4182	0.620756	0.788771	0.868134	0.922945	0.956533	0.973585	0.984767	0.991146	0.995919	1
Cumulative A		0.00233783	0.00859965	0.0260791	0.0666989	0.156012	0.27989	0.371337	0.467862	0.561117	0.637665	0.71741	0.789253	0.879054	1
Cumulative V		1.12207e-05	7.61458e-05	0.000403608	0.00179569	0.00692729	0.0188292	0.0325598	0.0547107	0.0884493	0.133229	0.207338	0.312772	0.532931	1
Cumulative M		1.12207e-05	7.61458e-05	0.000403608	0.00179569	0.00692729	0.0188292	0.0325598	0.0547107	0.0884493	0.133229	0.207338	0.312772	0.532931	1
		1	1	1	1	1	1	1	1	1	1	1	1	1	1
[truncated: 7 more columns]

## Sheet: Charge.chart
							Date	25/02/2015		Filename	elpi_20150225_134840.dat
	Charge values						Time	2015-02-25 12:08:48		Note	1.01
											Distribution average range
											From	2015-02-25 12:08:48	0
											1	2015-02-25 12:08:48	100
											To	2015-02-25 13:33:34	100
											506	2015-02-25 13:33:34	0
											Move distribution
											Move distribution start point
											Move distribution end point

## Sheet: Charge.distribution
				Date	25/02/2015	Filename	elpi_20150225_134840.dat
		Distribution		Time	2015-02-25 12:08:48	Note	1.01
			1
				FALSE			FALSE
Dp used	0.006	0.006	0.017	0.017	0.017	0.017	0.028	0.028	0.028	0.028	0.0555	0.0555	0.0555	0.0555	0.0937	0.0937	0.0937	0.0937	0.156	0.156	0.156	0.156	0.262	0.262	0.262	0.262	0.381	0.381	0.381	0.381	0.612	0.612	0.612	0.612	0.947	0.947	0.947	0.947	1.6	1.6	1.6	1.6	2.39	2.39	2.39	2.39	3.99	3.99	3.99
Current [fA]	0	#DIV/0!	#DIV/0!	0	0	#DIV/0!	#DIV/0!	0	0	#DIV/0!	#DIV/0!	0	0	#DIV/0!	#DIV/0!	0	0	#DIV/0!	#DIV/0!	0	0	#DIV/0!	#DIV/0!	0	0	#DIV/0!	#DIV/0!	0	0	#DIV/0!	#DIV/0!	0	0	#DIV/0!	#DIV/0!	0	0	#DIV/0!	#DIV/0!	0	0	#DIV/0!	#DIV/0!	0	0	#DIV/0!	#DIV/0!	0	0
Number dN/dlogDp [1/cm³]	0	117027	117027	0	0	275301	275301	0	0	198869	198869	0	0	188736	188736	0	0	154570	154570	0	0	76763.1	76763.1	0	0	33256.1	33256.1	0	0	12053.5	12053.5	0	0	5221.48	5221.48	0	0	1395.35	1395.35	0	0	776.582	776.582	0	0	233.853	233.853	0	0
Diameter dD/dlogDp [µm/cm³]	0	1181.91	1181.91	0	0	6006.35	6006.35	0	0	7839.58	7839.58	0	0	13610.4	13610.4	0	0	18687.8	18687.8	0	0	15519.1	15519.1	0	0	10507.1	10507.1	0	0	5820.39	5820.39	0	0	3975.07	3975.07	0	0	1717.59	1717.59	0	0	1518.61	1518.61	0	0	722.151	722.151	0	0
Area dA/dlogDp [µm²/cm³]	0	37.5004	37.5004	0	0	411.684	411.684	0	0	970.885	970.885	0	0	3083.46	3083.46	0	0	7098.06	7098.06	0	0	9856.63	9856.63	0	0	10429.1	10429.1	0	0	8829.59	8829.59	0	0	9507.03	9507.03	0	0	6642.08	6642.08	0	0	9329.43	9329.43	0	0	7005.89	7005.89	0	0
Volume dV/dlogDp [µm³/cm³]	0	0.0631226	0.0631226	0	0	1.49698	1.49698	0	0	6.37885	6.37885	0	0	37.0598	37.0598	0	0	143.028	143.028	0	0	332.116	332.116	0	0	549.173	549.173	0	0	710.604	710.604	0	0	1206.27	1206.27	0	0	1362.66	1362.66	0	0	3040.62	3040.62	0	0	3605.77	3605.77	0	0
Mass dM/dlogDp [mg/m³]	0	6.31226e-05	6.31226e-05	0	0	0.00149698	0.00149698	0	0	0.00637885	0.00637885	0	0	0.0370598	0.0370598	0	0	0.143028	0.143028	0	0	0.332116	0.332116	0	0	0.549173	0.549173	0	0	0.710604	0.710604	0	0	1.20627	1.20627	0	0	1.36266	1.36266	0	0	3.04062	3.04062	0	0	3.60577	3.60577	0	0
Used values	0	#DIV/0!	#DIV/0!	0	0	#DIV/0!	#DIV/0!	0	0	#DIV/0!	#DIV/0!	0	0	#DIV/0!	#DIV/0!	0	0	#DIV/0!	#DIV/0!	0	0	#DIV/0!	#DIV/0!	0	0	#DIV/0!	#DIV/0!	0	0	#DIV/0!	#DIV/0!	0	0	#DIV/0!	#DIV/0!	0	0	#DIV/0!	#DIV/0!	0	0	#DIV/0!	#DIV/0!	0	0	#DIV/0!	#DIV/0!	0	0
Dp	0.006	0.006	0.017	0.017	0.017	0.017	0.028	0.028	0.028	0.028	0.0555	0.0555	0.0555	0.0555	0.0937	0.0937	0.0937	0.0937	0.156	0.156	0.156	0.156	0.262	0.262	0.262	0.262	0.381	0.381	0.381	0.381	0.612	0.612	0.612	0.612	0.947	0.947	0.947	0.947	1.6	1.6	1.6	1.6	2.39	2.39	2.39	2.39	3.99	3.99	3.99
Current [fA]	0	#DIV/0!	#DIV/0!	0	0	#DIV/0!	#DIV/0!	0	0	#DIV/0!	#DIV/0!	0	0	#DIV/0!	#DIV/0!	0	0	#DIV/0!	#DIV/0!	0	0	#DIV/0!	#DIV/0!	0	0	#DIV/0!	#DIV/0!	0	0	#DIV/0!	#DIV/0!	0	0	#DIV/0!	#DIV/0!	0	0	#DIV/0!	#DIV/0!	0	0	#DIV/0!	#DIV/0!	0	0	#DIV/0!	#DIV/0!	0	0
Number dN/dlogDp [1/cm³]	0	117027	117027	0	0	275301	275301	0	0	198869	198869	0	0	188736	188736	0	0	154570	154570	0	0	76763.1	76763.1	0	0	33256.1	33256.1	0	0	12053.5	12053.5	0	0	5221.48	5221.48	0	0	1395.35	1395.35	0	0	776.582	776.582	0	0	233.853	233.853	0	0
Diameter dD/dlogDp [µm/cm³]	0	1181.91	1181.91	0	0	6006.35	6006.35	0	0	7839.58	7839.58	0	0	13610.4	13610.4	0	0	18687.8	18687.8	0	0	15519.1	15519.1	0	0	10507.1	10507.1	0	0	5820.39	5820.39	0	0	3975.07	3975.07	0	0	1717.59	1717.59	0	0	1518.61	1518.61	0	0	722.151	722.151	0	0
Area dA/dlogDp [µm²/cm³]	0	37.5004	37.5004	0	0	411.684	411.684	0	0	970.885	970.885	0	0	3083.46	3083.46	0	0	7098.06	7098.06	0	0	9856.63	9856.63	0	0	10429.1	10429.1	0	0	8829.59	8829.59	0	0	9507.03	9507.03	0	0	6642.08	6642.08	0	0	9329.43	9329.43	0	0	7005.89	7005.89	0	0
Volume dV/dlogDp [µm³/cm³]	0	0.0631226	0.0631226	0	0	1.49698	1.49698	0	0	6.37885	6.37885	0	0	37.0598	37.0598	0	0	143.028	143.028	0	0	332.116	332.116	0	0	549.173	549.173	0	0	710.604	710.604	0	0	1206.27	1206.27	0	0	1362.66	1362.66	0	0	3040.62	3040.62	0	0	3605.77	3605.77	0	0
Mass dM/dlogDp [mg/m³]	0	6.31226e-05	6.31226e-05	0	0	0.00149698	0.00149698	0	0	0.00637885	0.00637885	0	0	0.0370598	0.0370598	0	0	0.143028	0.143028	0	0	0.332116	0.332116	0	0	0.549173	0.549173	0	0	0.710604	0.710604	0	0	1.20627	1.20627	0	0	1.36266	1.36266	0	0	3.04062	3.04062	0	0	3.60577	3.60577	0	0
Used values	0	#DIV/0!	#DIV/0!	0	0	#DIV/0!	#DIV/0!	0	0	#DIV/0!	#DIV/0!	0	0	#DIV/0!	#DIV/0!	0	0	#DIV/0!	#DIV/0!	0	0	#DIV/0!	#DIV/0!	0	0	#DIV/0!	#DIV/0!	0	0	#DIV/0!	#DIV/0!	0	0	#DIV/0!	#DIV/0!	0	0	#DIV/0!	#DIV/0!	0	0	#DIV/0!	#DIV/0!	0	0	#DIV/0!	#DIV/0!	0	0
				Sample	Time
Distribution average			From	1	2015-02-25 12:08:48
			To	506	2015-02-25 13:33:34
[truncated: 7 more columns]

[truncated: 1 more sheets: Revision History]
