# Supplementary material for: Composition of Metallic Elements and Size Distribution of Fine and Ultrafine Particles in a Steelmaking Factory
Source: Int J Environ Res Public Health. 2018 Jun 7;15(6):1192. doi: 10.3390/ijerph15061192 (PMC6025616; doi:10.3390/ijerph15061192)
Supplement: Supplementary file 1 [file ijerph-15-01192-s001.zip › data of sampling ladle furnace.xlsm]

## Sheet: info
				ELPI MEASUREMENT												Measurement info sheet for ELPI+VI 1.0 data
Description	1.01
Location	Dekati
Date	25/02/2015
Operator	NN
Start time	2015-02-25 09:51:36
Stop time	2015-02-25 11:39:02
Samples	639
Datafile	elpi_20150225_113126.dat
Charger efficiency function
Mult1	2.1395	Mult2	2.1395	Mult3	2.1395
Exp1	1.321	Exp2	1.321	Exp3	1.321
Limit1	0.0239	Limit2	10
Impactor type
Impactor	10025		TRUE					Density	1
Flowrate	9.94		TRUE		FALSE			Dilution	1
Impactor properties		1	2	3	4	5	6	7	8	9	10	11	12	13	14	15
Aerodynamic	D 50% [µm]	0.006	0.017	0.028	0.0555	0.0937	0.156	0.262	0.381	0.612	0.947	1.6	2.39	3.99	6.67	9.9
	Cc	37.1057	13.4843	8.43628	4.59721	3.03382	2.1587	1.65761	1.44235	1.27229	1.17564	1.10395	1.06959	1.04168	1.02493	1.0168
	AerodynDi	0.0100995	0.0218174	0.0394208	0.0721135	0.120902	0.202168	0.315946	0.482879	0.761291	1.23093	1.95551	3.08806	5.15881	8.12607
Stokes	D 50% [µm]	0.006	0.017	0.028	0.0555	0.0937	0.156	0.262	0.381	0.612	0.947	1.6	2.39	3.99	6.67	9.9
	Cc	37.1057	13.4843	8.43628	4.59721	3.03382	2.1587	1.65761	1.44235	1.27229	1.17564	1.10395	1.06959	1.04168	1.02493	1.0168
	StkDi	0.0100995	0.0218174	0.0394208	0.0721135	0.120902	0.202168	0.315946	0.482879	0.761291	1.23093	1.95551	3.08806	5.15881	8.12607
D i [µm]		0.0100995	0.0218174	0.0394208	0.0721135	0.120902	0.202168	0.315946	0.482879	0.761291	1.23093	1.95551	3.08806	5.15881	8.12607
dlogDp		0.452298	0.216709	0.297135	0.227447	0.221385	0.225177	0.162624	0.205826	0.189599	0.22777	0.174278	0.222575	0.223153	0.171509
X , fAcc		0.00491337	0.0135912	0.0296929	0.0659384	0.130494	0.257363	0.464181	0.812922	1.48329	2.79833	5.15765	9.43133	18.577	33.8572
		0.006	0.017	0.028	0.0555	0.0937	0.156	0.262	0.381	0.612	0.947	1.6	2.39	3.99	6.67	9.9
Conversion vectors		1	2	3	4	5	6	7	8	9	10	11	12	13	14
Current dI/dlogDp [fA]		2.21093	4.61448	3.36547	4.39664	4.51702	4.44096	6.14917	4.85846	5.2743	4.39039	5.73796	4.49287	4.48123	5.83059
Number dN/dlogDp [1/cm³]		449.983	339.52	113.343	66.678	34.6147	17.2556	13.2473	5.97654	3.5558	1.56893	1.11252	0.476377	0.241224	0.172211
Diameter dD/dlogDp [µm/cm³]		4.54461	7.40744	4.46807	4.80838	4.18497	3.48854	4.18545	2.88595	2.707	1.93125	2.17553	1.47108	1.24443	1.3994
Area dA/dlogDp [µm²/cm³]		0.144194	0.507717	0.553344	1.08934	1.58955	2.21568	4.15437	4.378	6.47424	7.46834	13.3651	14.2716	20.1683	35.725
Volume dV/dlogDp [µm³/cm³]		0.000242714	0.00184618	0.00363554	0.0130927	0.0320299	0.0746567	0.218759	0.352341	0.821464	1.53217	4.35593	7.34523	17.3407	48.384
Mass dM/dlogDp [mg/m³]		2.42714e-07	1.84618e-06	3.63554e-06	1.30927e-05	3.20299e-05	7.46567e-05	0.000218759	0.000352341	0.000821464	0.00153217	0.00435593	0.00734523	0.0173407	0.048384
Current I [fA]		1	1	1	1	1	1	1	1	1	1	1	1	1	1
Number N [1/cm³]		203.526	73.577	33.6781	15.1657	7.66317	3.88557	2.15433	1.23013	0.674175	0.357356	0.193887	0.10603	0.0538299	0.0295358
Diameter D [µm/cm³]		2.05552	1.60526	1.32762	1.09365	0.92649	0.785538	0.680653	0.594004	0.513244	0.439882	0.379147	0.327425	0.277698	0.24001
Area A [µm²/cm³]		0.0652185	0.110027	0.164418	0.247767	0.351903	0.498919	0.675598	0.901109	1.22751	1.70106	2.32925	3.17649	4.50062	6.12717
Volume V [µm³/cm³]		0.000109779	0.000400084	0.00108025	0.00297789	0.00709093	0.0168109	0.0355754	0.0725211	0.155748	0.348983	0.759143	1.63486	3.86964	8.2983
Mass M [mg/m³]		1.09779e-07	4.00084e-07	1.08025e-06	2.97789e-06	7.09093e-06	1.68109e-05	3.55754e-05	7.25211e-05	0.000155748	0.000348983	0.000759143	0.00163486	0.00386964	0.0082983
		1	2	3	4	5	6	7	8	9	10	11	12	13	14
Aerodynamic	D 50% [µm]	0.006	0.017	0.028	0.0555	0.0937	0.156	0.262	0.381	0.612	0.947	1.6	2.39	3.99	6.67	9.9
	Cc	37.1057	13.4843	8.43628	4.59721	3.03382	2.1587	1.65761	1.44235	1.27229	1.17564	1.10395	1.06959	1.04168	1.02493	1.0168
	AerodynDi	0.0100995	0.0218174	0.0394208	0.0721135	0.120902	0.202168	0.315946	0.482879	0.761291	1.23093	1.95551	3.08806	5.15881	8.12607
Stokes	D 50% [µm]	0.006	0.017	0.028	0.0555	0.0937	0.156	0.262	0.381	0.612	0.947	1.6	2.39	3.99	6.67	9.9
	Cc	37.1057	13.4843	8.43628	4.59721	3.03382	2.1587	1.65761	1.44235	1.27229	1.17564	1.10395	1.06959	1.04168	1.02493	1.0168
	StkDi	0.0100995	0.0218174	0.0394208	0.0721135	0.120902	0.202168	0.315946	0.482879	0.761291	1.23093	1.95551	3.08806	5.15881	8.12607
D i [µm]		0.0100995	0.0218174	0.0394208	0.0721135	0.120902	0.202168	0.315946	0.482879	0.761291	1.23093	1.95551	3.08806	5.15881	8.12607
dlogDp		0.452298	0.216709	0.297135	0.227447	0.221385	0.225177	0.162624	0.205826	0.189599	0.22777	0.174278	0.222575	0.223153	0.171509
X , fAcc		0.00491337	0.0135912	0.0296929	0.0659384	0.130494	0.257363	0.464181	0.812922	1.48329	2.79833	5.15765	9.43133	18.577	33.8572
Current dI/dlogDp		2.02983	4.61448	3.36547	4.39664	4.51702	4.44096	6.14917	4.85846	5.2743	4.39039	5.73796	4.49287	4.48123	5.83059
Number dN/dlogDp [1/cm³]		389.284	302.01	101.419	60.1832	31.5443	15.8766	12.2745	5.5628	3.32061	1.46835	1.04269	0.446872	0.226431	0.161709
Diameter dD/dlogDp [µm/cm³]		4.11251	7.19969	4.349	4.69012	4.09157	3.41864	4.10858	2.83607	2.66236	1.90041	2.14153	1.4484	1.22544	1.37817
Area dA/dlogDp [µm²/cm³]		0.136489	0.539206	0.585879	1.14826	1.66728	2.3126	4.32048	4.54245	6.70603	7.72706	13.8179	14.7484	20.8352	36.8993
Volume dV/dlogDp [µm³/cm³]		0.000240318	0.00214237	0.00418722	0.0149141	0.0360436	0.0829937	0.241029	0.385978	0.896113	1.66678	4.72999	7.96705	18.7933	52.4123
Mass dM/dlogDp [mg/m³]		2.1869e-07	1.94956e-06	3.81037e-06	1.35719e-05	3.27996e-05	7.55243e-05	0.000219337	0.00035124	0.000815463	0.00151677	0.00430429	0.00725002	0.0171019	0.0476952
Current I [fA]		1	1	1	1	1	1	1	1	1	1	1	1	1	1
Number N [1/cm³]		191.782	65.4484	30.1352	13.6885	6.98343	3.57504	1.99612	1.14497	0.629583	0.334447	0.181718	0.0994626	0.0505287	0.0277347
Diameter D [µm/cm³]		2.02604	1.56024	1.29224	1.06675	0.905812	0.769799	0.668153	0.583739	0.504779	0.432857	0.373222	0.322378	0.27346	0.236368
Area A [µm²/cm³]		0.0672417	0.116851	0.174085	0.261169	0.369111	0.520743	0.702612	0.934957	1.27145	1.75999	2.40816	3.28262	4.64943	6.32857
Volume V [µm³/cm³]		0.000118394	0.000464272	0.00124417	0.00339217	0.0079795	0.0186882	0.0391971	0.0794445	0.169902	0.379644	0.824333	1.77327	4.19377	8.98919
Mass M [mg/m³]		1.07738e-07	4.22488e-07	1.1322e-06	3.08688e-06	7.26135e-06	1.70063e-05	3.56694e-05	7.22945e-05	0.000154611	0.000345476	0.000750143	0.00161367	0.00381633	0.00818017
D50		0.006	0.017	0.028	0.0555	0.0937	0.156	0.262	0.381	0.612	0.947	1.6	2.39	3.99	6.67	9.9
Aerodyn Di (no 0 stage)		0.0201427	0.0218174	0.0394208	0.0721135	0.120902	0.202168	0.315946	0.482879	0.761291	1.23093	1.95551	3.08806	5.15881	8.12607
Aerodyn Di (with 0 stage)		0.0100995	0.0218174	0.0394208	0.0721135	0.120902	0.202168	0.315946	0.482879	0.761291	1.23093	1.95551	3.08806	5.15881	8.12607
Stokes Di (no 0 stage)		0.0201427	0.0218174	0.0394208	0.0721135	0.120902	0.202168	0.315946	0.482879	0.761291	1.23093	1.95551	3.08806	5.15881	8.12607
Stokes Di (with 0 stage)		0.0100995	0.0218174	0.0394208	0.0721135	0.120902	0.202168	0.315946	0.482879	0.761291	1.23093	1.95551	3.08806	5.15881	8.12607

## Sheet: current
							Date	25/02/2015		Filename	elpi_20150225_113126.dat																7	3069	0
		Current value sheet					Time	2015-02-25 09:51:36		Note	1.01
		Ch1	Ch2	Ch3	Ch4	Ch5	Ch6	Ch7	Ch8	Ch9	Ch10	Ch11	Ch12	Ch13	Ch14	MISC																	CAL	1	2	3	4	5	6	7	8	9	10	11	12	13	14	CON
		0.006	0.017	0.028	0.0555	0.0937	0.156	0.262	0.381	0.612	0.947	1.6	2.39	3.99	6.67		Chgr I	Chgr U	Trap U	P_Low	P_Amb	Aux1	Aux2	Aux3	Aux4	Aux5	Aux6	T1	T2	T3	T4	Res.
Time	Status	Raw current values																				Aux channels											Calculated values from datafile															Concentration
2015-02-25 09:51:36	RAW/CbTLsfpAvzfff	510.4	741.7	560.4	327.9	550.5	562.9	290.1	264.8	376.8	267.4	278.6	224.4	236.9	231.9	MISC	1.026	3744	19.99	39.72	992	0.0164	0.01656	0.01648	0.01648	0.01648	0.01633	13.57	506.1	14.06	27.4	0	CAL	1231	890.6	543.6	263.2	479.3	477.9	189.3	174.9	294.6	203	212	152.7	164.1	148.3	CON	5425
2015-02-25 09:51:46	RAW/CbTLsfpAvzfff	523.8	741.4	566.2	330	552.2	562.3	288.9	261.2	374.4	263.2	274.4	220.7	226.5	215.8	MISC	1.022	3734	19.99	39.36	993.2	0.01648	0.01633	0.01633	0.0164	0.0164	0.01633	13.42	506	14.07	27.81	0	CAL	1264	888.6	548.5	263.9	479.4	475.5	186.1	169.6	290.7	197.6	206.5	147.7	152.4	130.6	CON	5401
2015-02-25 09:51:56	RAW/CbTLsfpAvzfff	397.1	554.4	447.4	281.8	489.2	544.1	272.7	214.3	287.8	202.8	210	170.4	178.9	179	MISC	1.011	3763	19.99	38.74	991.3	0.0164	0.01625	0.0164	0.0164	0.01633	0.01633	13.26	506.1	14.11	27.81	0	CAL	957.3	663.7	436	233.4	435.9	479.7	194.6	144.2	223.6	152.5	158.1	114.6	122.3	113.9	CON	4430
2015-02-25 09:52:06	RAW/CbTLsfpAvzfff	524.5	765.9	551.3	310.6	532	563.3	304.9	270	384.8	286.5	310.5	273.5	292	308.2	MISC	1.011	3854	19.99	39.39	989.3	0.0164	0.0164	0.0164	0.01648	0.0164	0.01656	13.69	506.2	14.14	27.81	0	CAL	1266	920	531.3	242.9	458.1	476.2	201.8	178	300.8	220.6	242.3	200.2	217.5	222.5	CON	5678
2015-02-25 09:52:16	RAW/CbTLsfpAvzfff	535.6	793.8	548.6	308.8	527.9	555.3	299.6	276.8	405	294.7	316.9	267	287.6	283.4	MISC	1.007	3848	19.99	39.06	992.4	0.01663	0.01633	0.01617	0.0164	0.01648	0.0164	13.58	506.2	14.14	27.4	0	CAL	1293	954.4	526.4	239.2	452	465.9	194.2	183	319.4	227.4	247.2	192.1	211.5	196	CON	5701
2015-02-25 09:52:26	RAW/CbTLsfpAvzfff	421.6	602.1	443.3	264	464.3	499.6	253.4	217.7	303.1	217.3	229.6	187.5	195.2	190.7	MISC	1.009	3768	19.99	39.1	992.3	0.01633	0.01633	0.01648	0.01633	0.0164	0.01625	13	506.3	14.14	27.81	0	CAL	1016	722	427.6	210.8	406.3	430.4	170.7	143.9	235.6	164.4	174.9	128.7	135.5	122.2	CON	4489
2015-02-25 09:52:36	RAW/CbTLsfpAvzfff	458.8	660.6	469.6	273.5	482	517.4	267.5	239	337.1	241.2	252.8	205.8	213.9	212.8	MISC	1.012	3697	19.99	39.39	991.3	0.01648	0.0164	0.0164	0.01648	0.01648	0.0164	12.94	506.3	14.16	27.81	0	CAL	1106	792.6	451.1	214.8	418.3	441.9	177.7	158.9	263.9	183.8	193.4	141.8	149	138.3	CON	4832
2015-02-25 09:52:46	RAW/CbTLsfpAvzfff	490.9	725.2	501.1	281.5	494.1	526	276.6	251.4	361.8	256.5	268	216.8	224.8	220.7	MISC	1.014	3789	19.99	39.72	989.3	0.01648	0.0164	0.01656	0.0164	0.01648	0.01648	12.78	506.5	14.2	27.4	0	CAL	1184	871.7	480.7	217.6	424.9	444.4	180.1	165.4	283.3	194.9	204.2	148.2	155.2	140.8	CON	5095
2015-02-25 09:52:56	RAW/CbTLsfpAvzfff	589	914.4	581.1	301	529.2	560.9	307	300.3	440.1	312.9	328.6	264	274.5	269.2	MISC	1.036	3820	19.99	39.72	991.4	0.01663	0.01617	0.01648	0.0164	0.0164	0.01656	12.86	506.6	14.24	27.81	0	CAL	1422	1103	553.3	221.4	443.5	461.3	190.5	196.8	345.7	238.7	251.8	181.3	190.6	172.7	CON	5972
2015-02-25 09:53:06	RAW/CbTLsfpAvzfff	721.3	1145	675.6	330.7	582.2	610.2	347.3	361.8	544.8	387.1	409.6	328.6	338.9	327.7	MISC	1.007	3780	19.99	39.7	991.3	0.01663	0.01625	0.0164	0.0164	0.01633	0.01656	13.21	506.7	14.28	27.81	0	CAL	1743	1382	637.1	231	475.3	487.2	204.7	235.4	429.6	296.5	315.6	227.4	236.1	209.6	CON	7110
2015-02-25 09:53:16	RAW/CbTLsfpAvzfff	805	1315	757.4	359.2	623.2	644.8	376.1	401	608.9	432.5	456.1	366.3	377.8	363.4	MISC	1.018	3760	19.99	38.74	991.3	0.01648	0.0164	0.01625	0.01633	0.0164	0.01633	13.05	506.5	14.3	27.81	0	CAL	1946	1592	713.7	246.3	502	505.9	215.8	259	479.5	330.8	350.6	252.7	262.3	230.6	CON	7887
2015-02-25 09:53:26	RAW/CbTLsfpAvzfff	781.2	1255	742.6	352.2	609.7	628.9	361.7	381.8	579.6	408.7	431.4	344.8	352.2	332.3	MISC	1.011	3765	19.99	39.39	991.3	0.01656	0.01625	0.01633	0.0161	0.0164	0.0164	12.78	506.8	14.31	27.81	0	CAL	1888	1516	701.6	243.4	492.7	494.8	206.6	244.5	454.4	310.3	329.4	235	240.5	204	CON	7562
2015-02-25 09:53:36	RAW/CbTLsfpAvzfff	754.5	1196	720.2	340.7	591.6	616.2	352.3	370	556.8	395.3	414.9	334.7	342.5	327.3	MISC	1.018	3826	19.99	38.74	991.3	0.01663	0.0164	0.0161	0.01633	0.0164	0.01633	12.45	506.8	14.33	27.81	0	CAL	1823	1445	681.3	236	479.1	487.1	202.9	237.7	436.3	300.5	316.7	228.9	234.9	203.7	CON	7313
2015-02-25 09:53:46	RAW/CbTLsfpAvzfff	770	1210	737.4	344.1	597.3	618.8	356.2	374.5	563.8	400.5	420.7	336	346.5	328	MISC	1.033	3839	19.99	39.38	992.3	0.01671	0.01633	0.01625	0.01625	0.01633	0.01633	12.49	506.9	14.37	27.81	0	CAL	1861	1461	698.3	237.3	482.7	487.2	204.2	239.9	441.1	303.9	320.7	228.2	236.9	202.1	CON	7404
2015-02-25 09:53:56	RAW/CbTLsfpAvzfff	785.4	1233	773.6	361.6	614	631.8	362.5	379.9	570.6	403.7	422.5	338.3	347.2	333.7	MISC	1.021	3687	19.99	39.39	990.3	0.01663	0.01633	0.01633	0.0164	0.01648	0.01656	12.37	506.8	14.38	27.4	0	CAL	1898	1488	736	253.1	496.9	497.3	207	242.2	445.1	305	320.3	228.2	235.2	205.1	CON	7557
2015-02-25 09:54:06	RAW/CbTLsfpAvzfff	758.2	1163	747.7	353	597.2	616	349.5	360.8	537.1	380.2	400.3	318.8	328.1	312.5	MISC	1.018	3694	19.99	39.06	992.3	0.01648	0.0164	0.01656	0.01656	0.01625	0.01633	12.62	507	14.39	28.63	0	CAL	1832	1402	712.2	249.1	485	487	200.2	228.5	416.6	285.4	302.1	213	220.5	189	CON	7223
2015-02-25 09:54:16	RAW/CbTLsfpAvzfff	508.1	718.9	518.4	277.4	492.2	539.9	279.4	248.9	353.2	245.5	254.3	198	198.3	180.5	MISC	1.009	3725	19.99	39.14	989.3	0.01656	0.01617	0.01633	0.01625	0.01633	0.0164	12.73	507	14.41	27.81	0	CAL	1226	861.7	498	211.4	420.9	456.4	180.5	160.8	272.8	182.4	189	127.6	127	98.6	CON	5013
2015-02-25 09:54:26	RAW/CbTLsfpAvzfff	310.7	406	348.7	217.7	403.4	459.2	218.7	169	219.7	154.1	156.8	121.5	124	118.9	MISC	1.005	3835	19.99	39.39	991.3	0.0164	0.01648	0.01648	0.0164	0.0164	0.0164	12.71	507.2	14.44	28.63	0	CAL	748.5	483.7	340.4	180.4	363.1	410.1	158.4	114.7	170	115.2	116.6	78.28	80.2	68.6	CON	3428
2015-02-25 09:54:36	RAW/CbTLsfpAvzfff	301.3	396.9	344.9	222.5	408.6	458.9	220	170.2	220.1	157.2	160.5	126.5	132.4	130.7	MISC	1.012	3685	19.99	39.06	990.3	0.0164	0.01625	0.0164	0.0164	0.01633	0.01633	12.83	507.1	14.46	28.63	0	CAL	725.9	473.2	337.5	186.8	369.8	411.3	161.1	117.3	171.6	119.2	121.3	84.37	89.75	81.6	CON	3451
2015-02-25 09:54:46	RAW/CbTLsfpAvzfff	356.2	478.6	385.8	236.5	429.8	475.8	234	192.3	257.5	183.6	188.6	150.4	155.1	151.3	MISC	1.016	3746	19.99	40.04	991.4	0.01656	0.01625	0.01625	0.01648	0.0164	0.01648	12.81	507.2	14.47	28.63	0	CAL	858.3	571.5	374.5	192.9	382.5	418.8	164.7	130.2	200.7	139.1	142.6	101	104.9	93.77	CON	3875
2015-02-25 09:54:56	RAW/CbTLsfpAvzfff	441	614.7	481	268.5	469.7	509.4	263.3	231.2	318.8	229.9	239.1	194.6	201	204.1	MISC	1.008	3711	19.99	39.37	990.3	0.01656	0.01633	0.01656	0.0164	0.01633	0.01625	13.12	507.2	14.5	28.63	0	CAL	1063	736	466.7	212.6	408.9	437.2	177.1	154.3	248.5	174.8	182	133.3	138.8	132.7	CON	4666
2015-02-25 09:55:06	RAW/CbTLsfpAvzfff	554.8	850.6	715.3	345.6	540.6	554.3	297.5	283.3	401.9	290.9	305.4	250.8	262.6	261.2	MISC	1.015	3734	19.99	39.39	991.3	0.01648	0.01648	0.0164	0.0164	0.01625	0.0164	12.67	507.4	14.53	28.63	0	CAL	1339	1025	706.6	272.4	459.2	458.8	185.5	183.7	310.6	219.6	231.6	171.7	182.1	168.6	CON	5915
2015-02-25 09:55:16	RAW/CbTLsfpAvzfff	649.4	1024	865.8	392.5	589.1	586.6	327	326.1	472	347.1	366.6	305.3	323.2	320.2	MISC	1.009	3683	19.99	39.39	991.3	0.01633	0.01656	0.01633	0.0164	0.0164	0.01656	13.05	507.5	14.55	28.63	0	CAL	1569	1236	858	305.1	491.6	473.1	194.9	208.7	364.6	263.1	279.6	212.2	228.4	211	CON	6895
2015-02-25 09:55:26	RAW/CbTLsfpAvzfff	682.5	1145	1001	445.9	640.2	620.1	349.8	357.5	521.4	379.8	400.1	332.3	344.8	339.4	MISC	1.008	3852	19.99	38.41	992.4	0.01656	0.01633	0.0164	0.01656	0.01625	0.01648	12.64	507.4	14.57	29.04	0	CAL	1650	1387	999.9	352.9	535.2	497.7	207.5	231	405.4	289.2	306.4	232.2	242.9	221.6	CON	7559
2015-02-25 09:55:36	RAW/CbTLsfpAvzfff	615.5	1025	874	398.1	592.9	581.2	325.7	326.2	476.4	345	363.4	295.4	307.4	299.7	MISC	1.012	3769	19.99	38.83	991.3	0.01656	0.0164	0.01648	0.01633	0.01633	0.01648	13.26	507.6	14.61	28.63	0	CAL	1487	1241	870.5	314.6	499.3	471.7	198	212.7	372.3	263.7	279.3	205.5	216	194.1	CON	6826
2015-02-25 09:55:47	RAW/CbTLsfpAvzfff	612.2	975.2	756.8	371.7	585.2	579.6	326.9	334.2	495.7	354.6	374	298.6	306.1	282.3	MISC	1.008	3712	19.99	39.06	991.3	0.01648	0.01633	0.01633	0.0164	0.01633	0.01648	12.83	507.6	14.64	29.04	0	CAL	1479	1178	743	289.8	494.5	473.2	202.8	223.9	394.8	275.5	292.1	210.8	216.8	179.3	CON	6653
2015-02-25 09:55:59	RAW/CbTLsfpAvzfff	419.5	697.2	607	330.2	510.7	513.4	268.2	256.3	366.2	263.1	277.1	220.4	224.7	215.9	MISC	1.017	3745	19.99	39.72	989.3	0.01663	0.01625	0.0161	0.0164	0.01656	0.01648	12.7	507.6	14.69	28.63	0	CAL	1012	844	605.8	276.4	449.6	439.8	180.5	178	294.2	206.9	219.1	158.5	161.7	143.2	CON	5170
2015-02-25 09:56:09	RAW/CbTLsfpAvzfff	292.2	461.9	511	304.7	456.6	456.9	223.5	195.1	266.2	190.4	197.4	155.2	158.8	152.1	MISC	1.028	3861	19.99	39.39	990.3	0.0164	0.0164	0.0164	0.0164	0.01633	0.01656	12.6	507.7	14.7	29.44	0	CAL	704.2	557.5	519.9	270.8	416.2	406.1	161.3	139.2	214.6	150.3	156.1	111.3	114.2	100.3	CON	4022
2015-02-25 09:56:21	RAW/CbTLsfpAvzfff	326	477.3	522.2	317	468.3	467.2	235.8	210.1	285.2	208.6	214.4	173.3	182.9	188.2	MISC	1.015	3671	19.99	39.39	992.3	0.01656	0.01633	0.0161	0.01648	0.0164	0.0161	12.56	508.1	14.71	29.44	0	CAL	786	573.4	528.2	279.5	423.7	411.7	168.4	149.5	229.5	165.2	169.6	125.5	134.3	132	CON	4277
2015-02-25 09:56:32	RAW/CbTLsfpAvzfff	1285	2108	1285	572	897.2	862.3	551.1	650.4	994.9	718.5	761.5	618.6	636.8	610.8	MISC	1.024	3659	19.99	39.7	992.3	0.01663	0.01625	0.01617	0.01633	0.0164	0.0164	13.29	508	14.72	29.04	0	CAL	3119	2553	1223	390.4	699.5	636.7	293.6	422.8	787.2	554.7	591.6	435.6	450.1	395.2	CON	12550
2015-02-25 09:56:46	RAW/CbTLsfpAvzfff	545	931.1	740.6	410.1	600.7	576.6	309.1	312	450.7	321.5	335.4	264.1	269.2	251.7	MISC	1.016	3716	19.99	39.39	992.3	0.01656	0.01625	0.01625	0.0164	0.0164	0.0164	13.15	508.1	14.75	29.04	0	CAL	1316	1129	733.4	339	519.4	479.7	195.2	210.5	357.6	248.8	260.2	183.9	187.5	157.4	CON	6318
2015-02-25 09:56:59	RAW/CbTLsfpAvzfff	478.7	804	639.3	345.1	533.8	537.2	285.6	278.5	394.5	285.6	298.5	239.9	247.4	243.5	MISC	1.007	3716	19.99	39.2	993.3	0.01656	0.01633	0.01633	0.01656	0.01633	0.01633	13.38	508.1	14.78	29.44	0	CAL	1155	974	632.2	282.3	463.1	453.2	186.2	189.9	313.2	222.1	232.9	169.8	176.1	161.2	CON	5611
2015-02-25 09:57:11	RAW/CbTLsfpAvzfff	490.9	829.6	641.6	339.1	532.7	538.2	286.3	279.8	398.6	287	300.5	238.7	246.6	235.8	MISC	1.003	3713	19.99	39.39	991.3	0.01648	0.0161	0.01633	0.0164	0.01633	0.01648	13.05	508.3	14.8	29.85	0	CAL	1185	1005	632.8	274	459.9	452	184.5	189.1	315.5	222	233.4	166.9	173.7	151.6	CON	5645
2015-02-25 09:57:22	RAW/CbTLsfpAvzfff	512.6	889.7	708.1	365.3	560	557	296.1	289.2	408.5	295.4	307.5	247	254	248	MISC	1.016	3665	19.99	38.74	991.3	0.01656	0.01617	0.01656	0.01633	0.0164	0.01633	13.44	508.3	14.84	29.04	0	CAL	1237	1080	702.1	296.8	483	465.7	188.5	193.4	320.5	226.8	236.6	171.4	177.1	159.1	CON	5938
2015-02-25 09:57:33	RAW/CbTLsfpAvzfff	513.6	865.7	674.9	344	542	548.4	292.3	285	405.3	291.3	304.2	242.3	248.4	242.7	MISC	1.003	3715	19.99	39.06	991.3	0.01663	0.01633	0.01633	0.01625	0.01656	0.01663	13.29	508.1	14.87	29.44	0	CAL	1239	1049	666.1	275.3	465.5	458.1	186	190.3	318.4	223.5	234.1	167.3	172.1	154.8	CON	5800
2015-02-25 09:57:44	RAW/CbTLsfpAvzfff	489	791.4	614.7	316.3	508.7	525.3	276	265	374.8	270.4	282.1	224.4	229.7	219.2	MISC	1.008	3744	19.99	39.06	990.3	0.01648	0.01633	0.01648	0.01625	0.01633	0.01625	13.83	508.3	14.91	29.44	0	CAL	1180	956.6	604.3	251.5	436.9	440.7	176.1	176	293.4	206.7	216.3	153.9	158.1	136.6	CON	5387
2015-02-25 09:57:54	RAW/CbTLsfpAvzfff	400.1	616.9	514	278.3	457.4	483.8	245.5	222	306.5	221.1	230.2	183.1	187.8	183.1	MISC	1.016	3659	19.99	38.74	991.3	0.01648	0.01633	0.0164	0.01617	0.01648	0.01633	12.99	508.3	14.94	29.44	0	CAL	964.7	743.5	507.4	227	400.5	415.9	164.4	149.5	240.1	169.2	176.6	125.7	129.5	115.9	CON	4530
2015-02-25 09:58:04	RAW/CbTLsfpAvzfff	369.2	559.9	483.1	269.6	445.5	473.5	237.8	211.3	286.8	208.2	216.2	172.3	177.6	174	MISC	1.023	3715	19.99	39.39	991.3	0.0164	0.01656	0.01648	0.0164	0.01625	0.01648	12.75	508.6	14.95	29.44	0	CAL	889.9	674	478.3	223.1	393.8	411.3	163	144.4	225.4	160.3	166.7	119.3	123.7	112	CON	4285
2015-02-25 09:58:14	RAW/CbTLsfpAvzfff	385.2	566.4	496.1	275.8	452.5	477.7	240.6	213.3	290.2	210.8	219.1	174.1	178.4	174.9	MISC	1.009	3740	19.99	39.06	992.3	0.01656	0.01617	0.0164	0.01656	0.0164	0.01648	12.83	508.6	14.96	29.85	0	CAL	928.6	680.5	490.6	227.6	398.7	413.2	163.2	144	226.8	161.3	167.9	119.2	122.7	110.8	CON	4355
2015-02-25 09:58:24	RAW/CbTLsfpAvzfff	379	558.4	501.5	280.8	457.5	479.7	240.1	211	284	206.3	213.3	171.5	175.4	172	MISC	1.006	3730	19.99	39.06	990.3	0.01648	0.0164	0.01656	0.01617	0.01663	0.01656	13.45	508.6	15	29.85	0	CAL	913.5	671	497.6	233.7	404.7	416	163.7	142.6	221.3	157.4	162.7	117.4	120.4	108.6	CON	4331
2015-02-25 09:58:34	RAW/CbTLsfpAvzfff	393.5	568.9	517.2	291	463.8	483	241.1	213.6	288	209.5	215.3	172	177.2	172.4	MISC	1.005	3693	19.99	38.74	990.3	0.0164	0.01633	0.01656	0.01633	0.01633	0.01648	13.43	508.3	15.03	29.44	0	CAL	948.7	682.7	513	242.3	409	417.1	162.1	143	223.2	159	163.1	116	120.4	107	CON	4407
2015-02-25 09:58:44	RAW/CbTLsfpAvzfff	363.5	518	494.2	285.4	454.5	471.3	232.9	202.4	269.9	195.9	201.8	159.9	165	160.3	MISC	1.008	3669	19.99	39.06	991.3	0.01648	0.0161	0.01633	0.0164	0.0164	0.0164	12.89	508.5	15.03	29.44	0	CAL	876.1	621	492.3	241.4	404.6	410.6	159.8	136.9	209.8	149	153.3	108	112.4	99.66	CON	4175
2015-02-25 09:58:54	RAW/CbTLsfpAvzfff	371.1	544.1	545.2	323.3	487.6	485.8	241.3	213.4	285.1	207.3	211.7	168.6	172.9	169.2	MISC	1.022	3629	19.99	39.06	989.5	0.01656	0.0164	0.01625	0.0164	0.0164	0.01633	12.83	508.6	15.03	29.85	0	CAL	894.7	653.7	546.9	279.2	436.2	422.8	165.4	145.4	222.7	158.6	161.4	115	118.4	106.2	CON	4427
2015-02-25 09:59:04	RAW/CbTLsfpAvzfff	377.6	557.1	572.2	349.1	511.8	493.7	246.1	221.2	296.6	216.1	222.8	177.7	181.3	180.7	MISC	1.004	3694	19.99	39.67	990.3	0.01663	0.01656	0.0164	0.01648	0.01633	0.01633	12.4	508.7	15.04	29.85	0	CAL	910.5	669.5	575.7	305	459.6	429.1	168.4	151.6	232.6	166.2	171.3	122.7	125.5	116.3	CON	4604
2015-02-25 09:59:14	RAW/CbTLsfpAvzfff	388.7	566.7	572.6	344.4	510.9	504.6	260	231.4	302.9	216.7	221.5	175.3	180.6	177.5	MISC	1.019	3626	19.99	39.07	992.3	0.01648	0.0164	0.01648	0.0164	0.01656	0.01663	12.39	508.7	15.08	29.04	0	CAL	937.2	680.5	574.7	298.5	457.2	438.6	180.6	160.3	237.5	165.7	168.9	119.1	123.5	111.5	CON	4654
2015-02-25 09:59:24	RAW/CbTLsfpAvzfff	386.9	537.6	542.5	324.4	500.9	523.3	298	260.7	317.4	216.6	213.7	168.8	171.5	169.9	MISC	1.005	3761	19.99	39.39	991.3	0.01648	0.01633	0.0164	0.01633	0.0164	0.01648	13.03	508.8	15.1	29.85	0	CAL	932.9	643.5	542.5	278.8	448.3	459.1	220.6	191	253.3	166.5	162	113.4	115.3	105.1	CON	4632
2015-02-25 09:59:34	RAW/CbTLsfpAvzfff	355	494.2	504.9	306.6	479.8	511.8	297	254.6	301	202	198.2	155.5	159.4	156.9	MISC	1.031	3712	19.99	39.39	991.4	0.0164	0.01633	0.0164	0.01648	0.0164	0.0164	12.93	508.7	15.11	29.85	0	CAL	855.7	591.6	505.6	265.2	432	453.1	225.8	190.4	241.9	155.8	150.5	104.5	107.6	97.14	CON	4377
2015-02-25 09:59:44	RAW/CbTLsfpAvzfff	306	420.8	441.1	271.4	443.2	504.6	323.5	270.7	291.1	183.8	171.2	133.2	136.8	139.6	MISC	1.024	3845	19.99	39.39	992.3	0.0164	0.01648	0.01648	0.01648	0.01633	0.01625	13.42	508.9	15.12	30.67	0	CAL	737.4	503.2	442.5	236.1	402.9	454.9	262.6	215.4	239.8	143.6	129.8	89.02	91.96	87.79	CON	4037
2015-02-25 09:59:54	RAW/CbTLsfpAvzfff	298.1	396.3	418.1	256.8	434.2	514.3	353.5	296.8	304.4	184.8	170.2	135.3	139.2	142.5	MISC	1.021	3715	19.99	38.74	992.3	0.01656	0.01633	0.0164	0.01663	0.01648	0.01656	13.3	508.9	15.17	29.85	0	CAL	718.3	472.9	418.6	222.5	395.5	466.8	295	243.5	254.8	146	130.1	92.41	95.71	92.31	CON	4044
2015-02-25 10:00:04	RAW/CbTLsfpAvzfff	274.4	363.1	385	239.1	417.5	518.5	380.4	316.6	308.8	179.8	159.5	125.2	129.3	136	MISC	1.007	3738	19.99	39.06	991.5	0.01663	0.01625	0.0164	0.01633	0.0164	0.01633	13.64	509	15.18	29.44	0	CAL	661.2	433	385.5	207.7	382.5	475.5	327	267.4	263	143.8	122.4	85.54	89.1	89.49	CON	3933
2015-02-25 10:00:14	RAW/CbTLsfpAvzfff	272.8	366.3	380.4	234.8	424	546.9	430.2	363.9	340.4	187.2	155.6	117.4	118.6	120.1	MISC	1.007	3673	19.99	39.06	991.3	0.01656	0.01648	0.01633	0.0164	0.01648	0.01633	13.3	508.9	15.19	29.85	0	CAL	657.5	437.3	380.6	203.4	389.4	504.5	377.3	314.9	294.6	151.2	118.4	77.75	78.33	73.52	CON	4059
2015-02-25 10:00:24	RAW/CbTLsfpAvzfff	270.8	360.6	374.4	235.8	411.5	503.1	347.6	291.5	287.8	168.7	149	113.8	115.9	117.2	MISC	1.017	3751	19.99	39.07	993.3	0.01648	0.01633	0.0164	0.0164	0.0164	0.01656	13.93	509.1	15.21	29.85	0	CAL	652.5	430.3	374.3	204.8	376.9	460.5	294.7	243	242.6	133.2	112.4	74.78	76.26	71.43	CON	3748
2015-02-25 10:00:34	RAW/CbTLsfpAvzfff	270.9	358.7	371.7	238.3	410.1	492.7	324.9	271.5	274.6	166.1	150.2	116.3	120.8	123.5	MISC	1.017	3645	19.99	39.39	991.3	0.01663	0.0164	0.01648	0.0164	0.01648	0.01633	13.7	509.3	15.24	30.67	0	CAL	652.8	427.8	371.3	207.6	375.5	450.1	271.8	223	229.5	130.8	113.7	77.34	81.34	77.88	CON	3690
2015-02-25 10:00:44	RAW/CbTLsfpAvzfff	277	364.4	380.1	248.7	427.3	503.9	322	266.6	273.1	164.9	151.1	114.9	118.2	119.7	MISC	1.018	3636	19.99	39.39	992.3	0.01656	0.01633	0.01656	0.0164	0.01656	0.01648	13.36	509.2	15.27	29.85	0	CAL	667.5	434.5	379.8	217.5	392.2	460.2	267.6	217	226.9	128.8	113.9	75.1	77.81	73.15	CON	3732
2015-02-25 10:00:54	RAW/CbTLsfpAvzfff	261.7	342.3	354.9	234.7	405.7	475.1	288.7	236.7	242.3	150.2	138	105.1	106.5	107.9	MISC	1.027	3692	19.99	38.74	990.3	0.01656	0.01633	0.01633	0.01648	0.01625	0.01663	13.16	509	15.31	30.26	0	CAL	630.4	407.9	354.2	205.4	372.7	433.9	237.3	189.8	198.9	116.2	103	67.64	68.51	64.01	CON	3450
2015-02-25 10:01:04	RAW/CbTLsfpAvzfff	240.9	320.3	328.9	222.8	390	459.3	270.5	218.7	222.9	140.1	128.9	100	102.9	106.1	MISC	1.027	3716	19.99	39.4	991.3	0.01656	0.0164	0.01633	0.0164	0.01656	0.01656	13.07	509.1	15.34	30.67	0	CAL	580.3	382	328.4	196	359.9	421.5	222.9	175.3	182.6	108.6	96.38	65.33	67.68	65.46	CON	3252
2015-02-25 10:01:14	RAW/CbTLsfpAvzfff	250.3	316	332.3	226.2	398.3	470	280.2	226.8	229.5	143.1	130.4	99.75	104.1	103.5	MISC	1.009	3739	19.99	39.39	992.3	0.0164	0.0164	0.01633	0.0164	0.01633	0.01625	13.04	509.1	15.35	30.26	0	CAL	602.9	375.5	331.2	198.7	367.4	431.3	231.4	182.3	188.2	110.8	97.08	64.11	67.96	61.85	CON	3311
2015-02-25 10:01:24	RAW/CbTLsfpAvzfff	247.6	317.9	338.5	236.4	415.9	494.3	297.7	238.1	237.6	146	132	100.8	103.9	106.4	MISC	1.02	3686	19.99	39.06	990.8	0.01671	0.01648	0.01633	0.01633	0.01625	0.0164	12.78	509.3	15.36	30.67	0	CAL	596.4	378.3	338.4	209.5	385.6	456	249.1	193.6	196.2	113.7	98.68	65.18	67.76	64.72	CON	3413
2015-02-25 10:01:34	RAW/CbTLsfpAvzfff	250.2	344.8	357.1	249.4	434.6	518.3	309.5	249.4	249.6	153.4	138.9	108.7	110.4	113.4	MISC	1.018	3731	19.99	39.39	990.4	0.01663	0.0164	0.01648	0.01648	0.01633	0.01648	12.7	509.4	15.39	30.67	0	CAL	602.9	412.4	357.8	222	403.6	479	259.4	203.5	206.9	120	104.6	72.02	73.26	70.39	CON	3588
2015-02-25 10:01:44	RAW/CbTLsfpAvzfff	324.7	469.4	429.9	297.7	503.8	558.9	307.7	252.8	275.9	180.5	172.1	134.1	137.9	139.7	MISC	1.011	3693	19.99	39.09	994.2	0.01648	0.0164	0.0164	0.01648	0.0164	0.0164	12.18	509.4	15.41	31.08	0	CAL	782.8	563.3	426.8	260.6	461.7	506.2	242.2	193.5	221.1	137.7	127.9	86.92	90.08	84.42	CON	4185
2015-02-25 10:01:54	RAW/CbTLsfpAvzfff	361	550.6	474.8	333	549.7	570.9	293.9	248.4	287.7	196.6	192.1	152.5	156.5	159	MISC	1.003	3703	19.99	39.07	992.3	0.0164	0.01633	0.0164	0.0164	0.01625	0.01648	12.46	509.5	15.43	30.67	0	CAL	870.4	663.1	470.2	291	501.8	510.8	220	181.8	226.3	148.7	142.7	99.74	103	97.11	CON	4527
2015-02-25 10:02:04	RAW/CbTLsfpAvzfff	372.2	581.6	490.3	343.8	557.7	566.2	286.6	247.7	293	202.5	201.2	158.3	160.6	162	MISC	1.018	3689	19.99	39.39	992.3	0.01656	0.01633	0.01633	0.0164	0.01633	0.01648	12.77	509.4	15.43	30.26	0	CAL	897.6	701.5	485.3	300.2	507.7	503.5	210	178.7	229.4	153	150.1	103.7	105.2	98.01	CON	4624
2015-02-25 10:02:14	RAW/CbTLsfpAvzfff	391.8	615.6	502.2	347.6	559.9	559.5	282.5	249.7	304.6	214.3	212.2	168.2	173.4	176.3	MISC	1.016	3709	19.99	39.06	990.3	0.01656	0.0164	0.0164	0.01633	0.01663	0.01648	12.65	509.5	15.43	31.08	0	CAL	944.9	742.8	495.3	301	506.7	493.2	201.9	177.4	238	162.4	158.6	111	115.3	109.2	CON	4758
2015-02-25 10:02:24	RAW/CbTLsfpAvzfff	446.5	711.4	543.3	361.3	581.2	572.3	290.7	268.2	343.3	245.2	247.4	197.7	202.6	206.5	MISC	1.018	3718	19.99	40.01	990.3	0.01648	0.01648	0.0164	0.01633	0.01648	0.01625	12.31	509.6	15.45	31.08	0	CAL	1077	859.1	532.3	306.4	519.2	496.1	199.3	186.4	268.2	186.5	186.8	132.9	136.8	130.6	CON	5218
2015-02-25 10:02:34	RAW/CbTLsfpAvzfff	420.6	653.8	517.6	351.2	562.9	556.2	279	253.3	320.2	227.4	230.4	180.9	186.4	187.5	MISC	1.011	3702	19.99	40.04	990.3	0.0164	0.01648	0.01633	0.0164	0.0164	0.01633	12.5	509.7	15.47	31.08	0	CAL	1014	788.4	508.2	300.4	505.2	484.9	193.2	176.5	249.5	172.3	173.5	120	124.5	116.2	CON	4927
2015-02-25 10:02:44	RAW/CbTLsfpAvzfff	406.3	610.3	488.2	324.1	527.1	530.1	265.4	238.1	298.4	212.6	213.8	167.8	173.3	173.8	MISC	1.007	3770	19.99	39.06	992.3	0.01656	0.01648	0.0164	0.01625	0.01633	0.01633	12.76	509.7	15.51	31.08	0	CAL	979.6	734.3	478.5	275	471.6	462	183.4	164.7	231	159.9	159.4	109.5	114.2	105.8	CON	4629
2015-02-25 10:02:54	RAW/CbTLsfpAvzfff	431.3	626	491	308.8	506.3	522.1	266.4	243.3	309.6	221.1	223.2	177.6	181	182.5	MISC	1.015	3693	19.99	39.06	991.3	0.01656	0.01617	0.01633	0.01648	0.01625	0.01656	12.97	509.6	15.54	30.67	0	CAL	1040	751.5	478.5	255.7	447	450.5	180.7	166.8	239.4	166.2	166.5	116.7	119.2	111.4	CON	4690
2015-02-25 10:03:04	RAW/CbTLsfpAvzfff	457.5	674.7	521.8	327.8	531.7	537.4	276.6	258.1	331.3	239.9	244.7	194.8	201.6	205.3	MISC	1.012	3688	19.99	39.72	993.3	0.01656	0.0161	0.01633	0.01617	0.01633	0.01648	12.76	509.8	15.56	31.89	0	CAL	1103	810.9	508.4	271.2	468.4	460.9	185.4	176.7	256.7	181.5	184.4	130	135.9	129.6	CON	5003
2015-02-25 10:03:14	RAW/CbTLsfpAvzfff	406	600.1	488.2	328.9	545.8	566.4	286.7	247.1	302.8	215	216.4	170.4	171.9	171.5	MISC	1.015	3705	19.99	39.06	992.3	0.01656	0.01656	0.01633	0.01656	0.01633	0.01633	12.89	509.8	15.58	31.49	0	CAL	979.1	721.3	478.8	280.3	491.1	499.1	205	173.8	235.5	162.4	162.1	112.2	112.9	103.4	CON	4717
2015-02-25 10:03:24	RAW/CbTLsfpAvzfff	383.9	564.4	459.8	308.4	510	532	266.9	231.6	285.9	204.5	205.3	163	166.7	168.8	MISC	0.9985	3625	19.99	39.06	991.3	0.01648	0.0164	0.01648	0.01633	0.01633	0.01648	12.57	509.8	15.59	30.67	0	CAL	925.6	678.2	450.9	262.4	458.3	468.5	189.8	162.5	222.4	154.9	154.1	108.2	111	104.7	CON	4451
2015-02-25 10:03:34	RAW/CbTLsfpAvzfff	376.8	587.6	470.5	315.1	508.5	518.1	257.9	229.3	289.2	211.2	214.2	169.9	173.8	181.5	MISC	1.032	3677	19.99	39.39	991.3	0.01648	0.0164	0.01617	0.0164	0.01648	0.01625	12.21	509.8	15.61	31.08	0	CAL	908.4	708.6	462.7	269.6	456.8	454.5	180.9	160.3	225.7	161.7	163.1	115.3	118.3	117.5	CON	4504
2015-02-25 10:03:44	RAW/CbTLsfpAvzfff	370.4	583.2	472	323	524.9	528.7	255.7	226.8	285.2	208.4	210.1	168.1	173.9	180.4	MISC	1.006	3767	19.99	39.71	992.3	0.01663	0.01633	0.01625	0.0164	0.01633	0.0164	12.49	509.9	15.63	31.08	0	CAL	893.2	703.7	465.2	278.7	474.5	466	179.6	158.4	222.4	159.4	159.5	114.1	119.1	117.1	CON	4511
2015-02-25 10:03:54	RAW/CbTLsfpAvzfff	355.7	591.4	489	323.9	518.4	521.9	252.3	224.1	280.8	205.5	208.2	166.6	172.2	181	MISC	1.012	3651	19.99	39.72	991.3	0.01678	0.01648	0.01633	0.01633	0.01625	0.01633	12.59	510	15.66	30.67	0	CAL	857.6	715.9	485.3	280.8	469.1	460.6	177.7	157.1	219.1	157.6	158.7	113.8	118.6	119.1	CON	4491
2015-02-25 10:04:04	RAW/CbTLsfpAvzfff	372	624	513.6	328.7	523.8	533.3	260.5	232.1	292.8	214.5	217.6	175.8	180.5	190.6	MISC	1.021	3684	19.99	39.72	991.7	0.01648	0.0164	0.01656	0.01648	0.01648	0.01633	12.54	510	15.67	30.67	0	CAL	897	755.8	509.8	282.9	471.5	468.9	182.4	162.1	228.3	164.3	165.8	120.6	124.4	125.8	CON	4660
2015-02-25 10:04:14	RAW/CbTLsfpAvzfff	362.7	588.2	501.5	331.2	530.6	537.8	258.2	227.5	281.6	206.6	207.6	167	173.2	183.1	MISC	1	3740	19.99	39.39	991.3	0.01656	0.01617	0.01625	0.0164	0.01663	0.01633	13.04	510	15.68	31.89	0	CAL	874.5	711	498.4	287.7	480.7	475.7	182.5	159.5	219	157.9	157.4	113.4	118.8	120.2	CON	4557
2015-02-25 10:04:24	RAW/CbTLsfpAvzfff	363	574.7	488	327.7	526	533.6	256.4	224.7	279.3	204.6	206.1	164.6	170.3	180.3	MISC	0.9957	3813	19.99	40.01	990.3	0.01648	0.0164	0.01625	0.01648	0.01648	0.0164	13.8	510	15.69	30.67	0	CAL	875.2	693.7	483.9	284.5	476.5	472	181.3	157.3	217.2	156.3	156.2	111.4	116.2	117.9	CON	4499
2015-02-25 10:04:34	RAW/CbTLsfpAvzfff	622.5	942	698.9	384.2	618.3	625.4	337.9	337.9	448.5	335.9	343.5	279.5	297.2	316.6	MISC	1.006	3726	19.99	39.07	991.3	0.01663	0.01625	0.01633	0.01648	0.01648	0.01648	13.47	510	15.72	31.08	0	CAL	1504	1134	678.9	303.3	528.8	519.7	213.7	227.4	347.4	256.7	261.4	191.3	207.6	213.4	CON	6588
2015-02-25 10:04:44	RAW/CbTLsfpAvzfff	1054	1547	1098	494.8	767.5	752.9	440	489.2	689.4	504.4	525.6	418.2	426.1	411.5	MISC	1.011	3689	19.99	39.39	992.3	0.0164	0.01633	0.01625	0.01625	0.01656	0.01633	13.39	510	15.74	32.3	0	CAL	2553	1860	1056	351.7	610.7	573	233.5	306.6	522.8	373.2	389.6	271.7	276.9	240	CON	9618
2015-02-25 10:04:54	RAW/CbTLsfpAvzfff	1112	1550	1135	505.1	776.4	762	449.5	503.8	708.8	522.9	543.6	435.5	448.1	439.2	MISC	1.026	3683	19.99	39.14	991.3	0.01663	0.01617	0.01625	0.01625	0.01648	0.01648	13.63	510.3	15.75	31.49	0	CAL	2692	1858	1092	355.7	612.5	574.5	234.4	313.8	535.7	386.4	402	282.7	292.5	260.4	CON	9892
2015-02-25 10:05:04	RAW/CbTLsfpAvzfff	960	1385	1016	457.8	702.3	696.2	401.6	441.5	614	450.7	467.8	370.5	378.9	360.3	MISC	1.021	3939	19.99	39.06	994.2	0.01671	0.01648	0.0164	0.01633	0.01633	0.0164	12.84	510.2	15.76	30.67	0	CAL	2323	1663	980.4	328.4	560.1	533.1	214.1	275.7	462.7	331.7	344.5	237.5	243.6	204.9	CON	8702
2015-02-25 10:05:14	RAW/CbTLsfpAvzfff	815.3	1205	853	391.9	622.6	639.3	367.1	395.6	550.4	410.8	426.8	344.4	356.2	356.5	MISC	1.012	3640	19.99	39.39	990.3	0.0164	0.01648	0.01648	0.01633	0.01633	0.01625	12.57	510.2	15.75	31.08	0	CAL	1971	1449	821.1	281.6	502	500.8	207.1	254.1	421.3	309.2	321.5	231	240.8	223.9	CON	7735
2015-02-25 10:05:24	RAW/CbTLsfpAvzfff	1099	1652	1117	466.3	733.8	730.2	436.7	500	708.4	521.2	545.4	434.3	437.7	419.8	MISC	1.018	3779	19.99	39.39	992.9	0.01648	0.0164	0.01625	0.01633	0.01648	0.01656	13.15	510.3	15.76	30.67	0	CAL	2661	1989	1070	313.7	568	541.6	221.1	309.5	534.8	384.4	403.6	281.4	282	240.8	CON	9801
2015-02-25 10:05:34	RAW/CbTLsfpAvzfff	880.8	1292	905.6	398.9	638.6	652.4	377.1	409.4	566.7	421.8	435.8	349.8	358.4	363.7	MISC	1.01	3773	19.99	39.35	992.3	0.01656	0.01648	0.01625	0.0164	0.01656	0.01625	12.77	510.2	15.78	31.49	0	CAL	2130	1553	869.8	278.8	507.8	502.9	205	257.2	427.9	312.7	322.7	227.8	234.4	221.3	CON	8052
2015-02-25 10:05:44	RAW/CbTLsfpAvzfff	559.2	803.1	593.5	281.8	482	517	270	264.1	355	257.8	267	206.5	203.9	195.8	MISC	1.017	3716	19.99	39.7	991.3	0.01663	0.01648	0.01625	0.01663	0.01648	0.01633	12.27	510	15.82	31.08	0	CAL	1350	963.5	573.1	207.4	401.4	423.6	160.7	167.1	266.6	188.4	195.2	129.1	125.3	105.7	CON	5257
2015-02-25 10:05:54	RAW/CbTLsfpAvzfff	369.4	586.2	409.2	225.9	406	460.2	237.5	214.1	275.3	209.9	214.2	173.9	184.4	204.9	MISC	1.015	3740	19.99	39.39	993.3	0.01671	0.01633	0.01625	0.0164	0.01648	0.01648	11.75	510.1	15.83	31.08	0	CAL	890.6	707.7	396	177.2	353.4	398.3	163.2	147.7	214.5	162.3	165	121.2	130.8	143.3	CON	4171
2015-02-25 10:06:04	RAW/CbTLsfpAvzfff	551.2	897.6	584.7	290.9	495.3	534.9	291.4	292	393.4	294.5	305.8	245	255.2	264.2	MISC	1.027	3647	19.99	39.39	992.7	0.01656	0.01625	0.01648	0.0164	0.01633	0.01633	12.8	510.4	15.84	31.89	0	CAL	1330	1086	561.7	215.4	413.5	440.3	180.6	193.6	303.4	224.1	232.8	166.6	175.6	172.7	CON	5696
2015-02-25 10:06:14	RAW/CbTLsfpAvzfff	618.7	1002	675.1	318.4	527.6	556.3	305.5	313.5	429.9	317.6	330.8	262.6	266.9	266.4	MISC	1.016	3651	19.99	39.62	991.4	0.01656	0.01648	0.01633	0.0164	0.01648	0.01633	12.62	510.4	15.84	31.89	0	CAL	1494	1212	651.4	233.1	435	449.4	181.1	203.2	329.1	238.6	249	174.7	177.6	163.8	CON	6192
2015-02-25 10:06:24	RAW/CbTLsfpAvzfff	611.6	983.5	646.3	306.9	518.2	553.2	305	312.5	425.1	316.2	329.7	263.1	268.5	275.3	MISC	1.018	3748	19.99	39.04	989.4	0.01663	0.0164	0.01625	0.01625	0.0164	0.01625	12.59	510.4	15.86	31.49	0	CAL	1476	1189	620.9	222.7	427	448.1	182.6	204	325.9	238.5	249.2	176.6	180.6	174.2	CON	6115
2015-02-25 10:06:34	RAW/CbTLsfpAvzfff	575.7	954.2	612	297.8	505.6	544.1	298.6	302	406.7	305.6	318.6	254.1	265.5	275.5	MISC	1.021	3809	19.99	39.07	994.2	0.0164	0.01633	0.0164	0.01648	0.01633	0.0164	12.09	510.5	15.88	31.49	0	CAL	1390	1155	587.6	218.2	419.5	444.7	182.5	198.9	312.4	231.7	242.2	172	182.1	179.6	CON	5916
2015-02-25 10:06:44	RAW/CbTLsfpAvzfff	769.5	1225	738	334.5	576.3	609.1	352.5	381.2	531.6	396.8	415	334	342	344.5	MISC	1.01	3860	19.99	39.06	992.3	0.01663	0.0164	0.01633	0.0164	0.01633	0.0164	13.18	510.6	15.91	31.89	0	CAL	1859	1480	698.6	226.8	460.7	477.1	200.2	246.5	408.7	300.1	314.9	226.2	232.4	218.6	CON	7350
2015-02-25 10:06:54	RAW/CbTLsfpAvzfff	883.4	1353	772.9	343.9	609.9	647.7	386.4	432	608.7	456.7	480.6	389.4	401	406.3	MISC	1.007	3665	19.99	38.74	992.2	0.01656	0.01648	0.01633	0.01648	0.0164	0.01617	12.97	510.6	15.93	31.89	0	CAL	2136	1631	721.4	220.4	478.2	498	214.3	279.9	470.2	347.5	367.5	267.2	276.7	263.7	CON	8172
2015-02-25 10:07:04	RAW/CbTLsfpAvzfff	679.3	969.4	580.8	272.7	497.2	545	309.3	323.8	447.6	335	352.1	281.9	288.2	288.2	MISC	1.016	3662	19.99	39.39	992.3	0.0164	0.01617	0.01633	0.0164	0.01633	0.01625	12.69	510.5	15.94	31.49	0	CAL	1640	1163	541.8	180.3	398.8	432.7	179.3	208.7	342.9	252.5	266.6	189.4	194.3	180.7	CON	6171
2015-02-25 10:07:14	RAW/CbTLsfpAvzfff	701.6	1075	636.1	298	528.3	569.9	325	345.3	474.8	356.3	373.2	300.1	309.5	310.1	MISC	1.013	3842	19.99	38.74	993.3	0.0164	0.0164	0.0164	0.01648	0.01648	0.01633	12.61	510.6	15.97	31.49	0	CAL	1694	1295	597.5	201	424.6	451.4	187.9	224	364.2	269.4	283.1	202.9	210.8	196.8	CON	6603
2015-02-25 10:07:24	RAW/CbTLsfpAvzfff	558.6	917.4	556.8	284.2	493.4	532.4	287.2	286.2	381.8	285.3	297.4	237.5	242.9	244.7	MISC	1.004	3796	19.99	38.74	992.3	0.01633	0.01625	0.0164	0.01656	0.01648	0.01648	12.2	510.4	15.98	31.08	0	CAL	1348	1110	529.6	207.3	410.5	436.6	175.2	186.8	291	214.1	223.7	158.4	162.4	152.3	CON	5606
2015-02-25 10:07:34	RAW/CbTLsfpAvzfff	561.6	908.1	548.4	285.7	499.4	539.7	290	289.1	387.2	287.9	300.5	239.8	244.3	246.6	MISC	1.009	3651	19.99	40.36	994.2	0.01648	0.01633	0.01633	0.01656	0.01656	0.01633	11.75	510.4	15.99	31.49	0	CAL	1355	1098	520.2	208.9	416.7	444	177.9	189.6	296.4	216.7	226.8	160.5	163.8	154.1	CON	5628
2015-02-25 10:07:44	RAW/CbTLsfpAvzfff	554.8	892.1	535.6	285	500.1	539.9	291.4	292.4	391.4	293.5	305.3	245.6	253.5	261	MISC	1.003	3760	19.99	39.39	991.3	0.01663	0.0161	0.0164	0.0164	0.01633	0.0164	12.27	510.5	15.99	31.89	0	CAL	1339	1078	507.3	209.5	418.8	445.6	180.9	194.2	301.8	223.2	232.5	167.4	174	169.7	CON	5642
2015-02-25 10:07:54	RAW/CbTLsfpAvzfff	573.4	899.4	543.8	287.1	508.5	545.1	293	294.1	393.6	295.1	306.2	244.7	251.6	253.8	MISC	1.022	3722	19.99	39.39	990.3	0.01648	0.01633	0.0164	0.01648	0.0164	0.01633	12.29	510.4	16	31.08	0	CAL	1384	1085	514.1	209.4	424.9	448.2	179.6	193.4	301.8	223	231.6	164.3	170	160.1	CON	5689
2015-02-25 10:08:04	RAW/CbTLsfpAvzfff	547.4	871.2	537.4	287.2	504.5	544	288.5	285.7	377.9	283.2	293.5	234.1	240.9	242.8	MISC	1.007	4025	19.99	38.74	993.2	0.01663	0.0164	0.01633	0.01633	0.01625	0.0164	12.79	510.5	16	31.49	0	CAL	1321	1052	510.6	213.1	424.7	451.2	179.5	188.9	289.4	213.8	221.7	156.9	162.5	152.7	CON	5538
2015-02-25 10:08:14	RAW/CbTLsfpAvzfff	538.3	849.4	533	296	522.7	560.3	293.6	285.2	372.9	279.2	289.8	231.3	238.1	243.9	MISC	1.01	3648	19.99	38.76	991.3	0.01656	0.0164	0.01656	0.01633	0.01633	0.01648	13.24	510.7	16	31.89	0	CAL	1299	1025	507.3	224	445.1	469.5	186.4	189.9	285.8	210.9	219.1	155.3	161	155.3	CON	5534
2015-02-25 10:08:24	RAW/CbTLsfpAvzfff	523.4	847.6	532.3	296.3	521.1	558.2	290.9	280.7	364.7	272.6	282.9	224.9	229.4	234	MISC	1.014	3667	19.99	38.41	993.3	0.0164	0.01625	0.01625	0.0161	0.0164	0.01633	13.3	510.6	16.01	31.49	0	CAL	1263	1025	508.1	226	445.2	469.2	185.8	187.2	279.2	205.6	213.5	150.4	153.8	147.2	CON	5459
2015-02-25 10:08:34	RAW/CbTLsfpAvzfff	492.6	813.6	526.5	295.6	516.2	556.5	288.8	268.7	341.9	256.3	264	210.9	215.8	225.4	MISC	1.01	3768	19.99	38.74	993	0.01663	0.01625	0.01625	0.01625	0.0164	0.01633	13.62	510.6	16.03	31.89	0	CAL	1188	984.7	506	229.7	444.8	472.3	189	179.8	260.4	192.6	198.1	140.3	144	142.8	CON	5273
2015-02-25 10:08:44	RAW/CbTLsfpAvzfff	462.5	813	566.7	315.3	532.5	574	291.5	259.5	318.2	236.4	239.6	190.7	198	205.6	MISC	1.019	3880	19.99	39.06	992.2	0.0164	0.01648	0.0164	0.01633	0.01633	0.01633	13.84	510.7	16.06	31.89	0	CAL	1116	987.3	553.6	253.3	464.4	493.3	195.1	173.3	239.1	174.7	175.9	122.7	128.9	125.9	CON	5203
2015-02-25 10:08:54	RAW/CbTLsfpAvzfff	450.8	777.7	555.7	322.2	547.4	591.9	299.4	259.2	312.1	231.4	234.5	185.6	191.1	198	MISC	1.023	3763	19.99	39.39	991.3	0.01648	0.01633	0.01648	0.01663	0.01648	0.01656	13.88	510.8	16.07	31.89	0	CAL	1088	943.5	543.6	262.9	482.2	513.9	205.7	175.3	235	171.3	172.4	119.3	123.8	120.4	CON	5157
2015-02-25 10:09:04	RAW/CbTLsfpAvzfff	451.2	725.7	536.4	361.8	638.8	702.9	353.4	283.5	320.2	233.7	234.4	185.7	191.7	204.3	MISC	1.027	3725	19.99	39.39	992.3	0.01663	0.01633	0.01648	0.01625	0.01656	0.0164	13.35	510.6	16.08	31.49	0	CAL	1089	877	523.8	306.2	577.5	627.7	261	200.2	243.5	173.9	172.7	119.8	124.7	127	CON	5424
2015-02-25 10:09:14	RAW/CbTLsfpAvzfff	451	619.4	545.6	458.5	822.6	918.3	457	324.3	324.3	228.5	223.4	176.5	180.9	194.5	MISC	1.014	3794	19.99	39.06	994.2	0.01656	0.0164	0.0161	0.01648	0.01663	0.0164	13.25	510.9	16.08	32.3	0	CAL	1089	741	536.9	410.7	768.9	848	366.7	241.8	248	169	162.1	111	114.4	117.7	CON	5925
2015-02-25 10:09:24	RAW/CbTLsfpAvzfff	421.1	485.5	525.6	511.1	911.6	1010	493	327.3	298.1	203.5	195.6	153	154.1	169.6	MISC	1.004	3691	19.99	39.06	990.5	0.01656	0.01625	0.01625	0.01648	0.0164	0.01648	12.95	511	16.1	32.3	0	CAL	1016	573	521.7	473.2	867.4	948.1	410.3	251	227.3	148.3	138.8	92.44	92.64	98.42	CON	5859
2015-02-25 10:09:34	RAW/CbTLsfpAvzfff	414.1	472.9	513.4	495.3	878.5	972.9	473.3	314.5	288.1	198.6	190.9	147.6	150.9	163.8	MISC	1.036	3679	19.99	39.68	991.3	0.01656	0.01633	0.01648	0.0164	0.01656	0.01648	12.71	510.9	16.14	31.89	0	CAL	999.4	557.6	509.4	457.8	834.7	911.9	392.2	239.9	218.9	144.6	135.3	88.28	90.7	94.07	CON	5675
2015-02-25 10:09:44	RAW/CbTLsfpAvzfff	384	420.2	472.3	469.6	842	935.1	453.3	297.8	270.1	184.9	177.3	138.8	140.7	154.1	MISC	1.016	3712	19.99	38.74	990.3	0.01656	0.01648	0.01625	0.01625	0.01625	0.01648	13.07	510.9	16.15	31.89	0	CAL	926.4	493.6	468.6	435.8	802.7	879.5	378.6	228.8	206.1	135	126	83.95	85.07	89.73	CON	5340
2015-02-25 10:09:54	RAW/CbTLsfpAvzfff	374.5	402.5	457.4	461.2	829.9	919.8	445.7	293.9	265.2	182	174.1	136.3	138.3	151	MISC	1.014	3629	19.99	39.06	993.3	0.01656	0.01625	0.01648	0.0164	0.01656	0.01656	13.21	510.9	16.18	32.3	0	CAL	903.6	472	453.8	428.7	792	865.9	373.1	226.9	202.9	133.4	124.1	82.87	84.16	88.42	CON	5232
2015-02-25 10:10:04	RAW/CbTLsfpAvzfff	355	387.3	438.9	442.4	790.7	870.5	417.9	277.1	251.6	175.4	166.7	130.8	134.2	146.5	MISC	1.027	3649	19.99	39.39	990.4	0.01648	0.01648	0.01633	0.01648	0.0164	0.0164	12.99	511.1	16.21	32.3	0	CAL	856.3	454.9	435.7	411.6	754.6	819.1	348.8	213.3	192.4	129.2	119.3	80.08	82.78	86.99	CON	4985
2015-02-25 10:10:14	RAW/CbTLsfpAvzfff	339.6	395.6	427.2	411.5	729	799.1	379.9	254.1	237.9	165.5	159	124.2	125.1	140.1	MISC	1.024	3765	19.99	39.39	992.3	0.01663	0.01625	0.01633	0.0164	0.0164	0.01633	13.24	511.1	16.22	32.71	0	CAL	819.1	467.1	424.3	380.7	693.1	748.8	313	192.6	180.9	121.1	113.3	75.38	75.62	82.84	CON	4688
2015-02-25 10:10:24	RAW/CbTLsfpAvzfff	339.5	448.2	440.1	387.4	670	727.8	348.4	245.7	244.4	174.1	169.8	133.2	134.1	151	MISC	1	3669	19.99	38.74	994.2	0.01656	0.0164	0.01633	0.0164	0.0164	0.0164	13.2	511.2	16.23	33.12	0	CAL	818.6	534.5	437.1	353.8	630.9	675.2	280.1	183.3	186.6	129.1	123.5	83.8	83.98	93.05	CON	4614
2015-02-25 10:10:34	RAW/CbTLsfpAvzfff	364.8	483.1	460	386.1	663.4	715.8	347.5	252.1	258	185.2	182.9	144.6	147.1	160.5	MISC	1.002	3675	19.99	39.06	994.2	0.01663	0.01617	0.01625	0.0164	0.0164	0.01633	13.31	511.1	16.24	32.3	0	CAL	879.7	576.3	455.4	348.5	620	658.7	274.6	185.7	196.7	137.4	133.6	91.99	93.69	98.77	CON	4751
2015-02-25 10:10:44	RAW/CbTLsfpAvzfff	331.8	416.5	415.3	364.6	635.8	694.3	331.2	232.7	229.9	165.1	160.7	126.4	128.4	140.6	MISC	1.015	3977	19.99	39.39	992.3	0.01648	0.01617	0.01633	0.01633	0.01648	0.01633	13.21	511.1	16.24	32.3	0	CAL	799.9	494.8	411.4	331.8	597.9	643.5	265.4	172.6	174.4	121.9	116.2	78.8	80.1	84.77	CON	4373
2015-02-25 10:10:54	RAW/CbTLsfpAvzfff	301.8	389.7	378.1	326.7	571.4	630.3	297.2	209.8	210.6	151.4	148.9	115.6	117.1	128.7	MISC	1.005	3853	19.99	39.72	993.3	0.01648	0.01617	0.0164	0.01633	0.0164	0.01656	13.36	511.1	16.27	32.3	0	CAL	727.3	463.9	374.3	296.3	536.5	583.9	237.1	155	159.9	111.9	108.3	72.21	73.1	77.84	CON	3977
2015-02-25 10:11:04	RAW/CbTLsfpAvzfff	301.6	396.9	370.1	305.7	534.9	586.9	277.9	200.7	207	153.2	150.3	119.5	121	138.5	MISC	1.008	3818	19.99	39.06	993.3	0.01648	0.0164	0.01648	0.0164	0.01648	0.01625	13.27	511.1	16.3	32.3	0	CAL	726.9	473.2	365.2	274.1	499	540	217.9	146.2	156.6	113.9	109.9	76.24	77.13	87.94	CON	3864
2015-02-25 10:11:14	RAW/CbTLsfpAvzfff	377.9	597.8	457.9	346.2	595.5	637.8	308.1	242.8	270	200.2	200	160.3	165.7	181.4	MISC	1.025	3806	19.99	39.72	991.5	0.01656	0.01633	0.01648	0.0164	0.0164	0.01648	13.62	511.3	16.31	32.71	0	CAL	911.4	721.6	448.5	302.1	545.9	575.3	230.4	172.6	205.3	149.8	148.1	104.9	109.5	116.4	CON	4742
2015-02-25 10:11:24	RAW/CbTLsfpAvzfff	359.2	557.6	440.1	337.4	574	611.7	289.3	225.9	250.4	183.7	183.1	144.3	145.3	152.9	MISC	1.015	3671	19.99	39.2	992.3	0.01648	0.01648	0.01625	0.01648	0.0164	0.0164	14.24	511.3	16.32	32.71	0	CAL	866.2	672.3	431.9	296.1	527.2	552.5	215.6	159.3	189	136	133.8	91.75	91.94	91.3	CON	4455
2015-02-25 10:11:34	RAW/CbTLsfpAvzfff	405.9	699.7	496	351.7	594.9	628.4	303.2	250.7	288	215.9	217.5	172.4	178.3	194.6	MISC	1.008	3733	19.99	39.39	991.3	0.0164	0.01648	0.01648	0.01633	0.0164	0.01656	13.87	511.4	16.33	32.3	0	CAL	979.2	848.9	484.7	301.6	538.8	559	218.2	174.2	217.6	161.1	160.9	112.1	117	123.9	CON	4997
2015-02-25 10:11:44	RAW/CbTLsfpAvzfff	368.2	724.8	509.1	341	565.2	586	274	225.6	261.1	195.8	195.7	154.8	156.5	167.6	MISC	1.015	3665	19.99	39.39	990.3	0.01656	0.01648	0.01633	0.0164	0.0164	0.01656	14.08	511.6	16.34	32.71	0	CAL	887.9	885.4	502.5	293.7	511.9	520	193.2	153	194.1	143.9	142.2	98.05	98.82	100.7	CON	4725
2015-02-25 10:11:54	RAW/CbTLsfpAvzfff	446.7	915.6	578.1	376.8	624.6	636.2	304.9	271.8	329.5	250.8	254.1	204.5	213.3	229.4	MISC	1.014	3713	19.99	41.02	993.9	0.01671	0.0164	0.01633	0.01617	0.0164	0.01625	13.34	511.3	16.36	32.3	0	CAL	1078	1121	565	316.9	557.8	554.9	206.7	183.9	248.4	187.9	189.2	135.6	143.2	148.2	CON	5636
2015-02-25 10:12:04	RAW/CbTLsfpAvzfff	481.2	979	612.6	400.3	660.1	661.2	312.2	280.9	346.4	259.4	264.4	207.4	210.1	216.2	MISC	1.007	3806	19.99	39.53	993.3	0.0164	0.01617	0.01602	0.01633	0.01656	0.0164	14.23	511.5	16.38	33.12	0	CAL	1162	1198	597.6	335.7	588.2	573.5	206.7	186.5	259.4	191.9	194.8	133.4	134.9	129.1	CON	5891
2015-02-25 10:12:14	RAW/CbTLsfpAvzfff	296.8	489	388.4	303.5	520.8	566.5	257.6	190.4	205.4	150.9	149.7	114.9	114.1	122.6	MISC	1.027	3816	19.99	39.7	994.2	0.01625	0.0164	0.01656	0.01633	0.01686	0.01663	14.05	511.5	16.39	32.71	0	CAL	715.3	591.7	383.4	269.6	482.4	517.2	195.3	133.9	153.2	110.5	108	70.52	69.09	70.58	CON	3871
2015-02-25 10:12:24	RAW/CbTLsfpAvzfff	266.6	380.1	346.2	289.3	504.9	560.3	256.1	180.3	186	138.3	135.5	106.4	109.5	122.6	MISC	1.015	3694	19.99	41.02	989.3	0.01671	0.01625	0.01648	0.01648	0.01617	0.01663	13.74	511.4	16.39	32.3	0	CAL	642.4	455.8	343	261.3	473	518.2	201.8	130.7	140.2	102.8	98.89	67.32	69.86	76.78	CON	3582
2015-02-25 10:12:34	RAW/CbTLsfpAvzfff	270.3	395.9	366	299.9	520.6	573.7	259.2	185.4	192.5	144.2	140.8	110.6	112.8	124.9	MISC	1.01	3707	19.99	40.04	993.4	0.01663	0.01633	0.01625	0.0164	0.0164	0.01648	13.32	511.4	16.4	32.71	0	CAL	651.3	475.6	364.1	271.5	488	530.6	203.5	134.6	145.6	107.7	103.3	70.69	72.28	77.99	CON	3697
2015-02-25 10:12:44	RAW/CbTLsfpAvzfff	255.3	360.2	348.9	299.7	531.9	593.8	266.7	184	187	137.9	134.3	104.6	105.8	119.1	MISC	1.012	3703	19.99	39.25	988.4	0.0164	0.0164	0.01663	0.01648	0.0164	0.0164	13.41	511.3	16.4	32.3	0	CAL	615.2	431.5	347.8	274	502.5	554	214.2	136	142.5	103.4	98.83	66.79	67.52	74.71	CON	3629
2015-02-25 10:12:54	RAW/CbTLsfpAvzfff	262.9	348.6	362.2	319.6	575.4	644.8	287	194.6	194.9	141.5	138.4	107.9	110.1	123.9	MISC	1.024	3753	19.99	39.06	995.2	0.01671	0.0164	0.0164	0.01648	0.01617	0.01625	13.34	511.5	16.41	32.71	0	CAL	633.6	415.9	362	294.3	546.4	604.7	233.5	145.5	149.4	106.1	102.1	69.19	70.89	78.42	CON	3812
2015-02-25 10:13:04	RAW/CbTLsfpAvzfff	276.7	370.9	407.5	363.5	654.1	741.6	333.9	222.8	219.1	160.3	154.5	121.4	124	140.9	MISC	1.017	3796	19.99	38.09	990.3	0.01663	0.01602	0.01663	0.01625	0.0164	0.01633	13.5	511.4	16.43	32.3	0	CAL	667.1	442.8	409.8	338	624.5	699.7	276.8	170.2	170.2	122.4	115.6	80.01	81.99	92.15	CON	4291
2015-02-25 10:13:14	RAW/CbTLsfpAvzfff	265.9	326.2	374.8	354	653.2	756.3	335.3	212.1	201.9	144.6	138.4	107	106.9	121	MISC	1.02	3695	19.99	39.72	992.9	0.01671	0.01648	0.01633	0.0161	0.01648	0.01663	13.26	511.4	16.45	32.71	0	CAL	640.9	386.9	376.2	330.7	626.4	717.6	281.5	162.3	155.6	108.6	101.4	67.71	67.09	74.77	CON	4098
2015-02-25 10:13:24	RAW/CbTLsfpAvzfff	256.6	309.1	353.6	348	654.3	768.1	340.3	210.8	198	141.3	136.1	105.2	107.5	119.3	MISC	1.016	3767	19.99	38.34	989.4	0.01633	0.01625	0.01617	0.01617	0.01663	0.01648	13.05	511.3	16.47	32.3	0	CAL	618.5	366	354.3	326	629.3	731.5	288.6	162.7	153.3	106.6	100.5	67.27	69.06	74.71	CON	4048
2015-02-25 10:13:34	RAW/CbTLsfpAvzfff	262.4	320.9	365	352.1	651.9	761.6	338.5	213.7	203.3	146.3	140.3	109.7	110.7	126	MISC	1.006	3765	19.99	39.06	992.3	0.01663	0.01633	0.01633	0.01625	0.01663	0.01663	13.06	511.3	16.48	32.71	0	CAL	632.5	380.5	365.9	329.3	625.7	723.7	285.5	164.5	157.5	110.8	103.8	70.95	71.33	80.38	CON	4102
2015-02-25 10:13:44	RAW/CbTLsfpAvzfff	286.5	350.4	410.5	402.9	736.3	863.3	391.4	245	230.9	164.1	157.4	123	127.1	144.4	MISC	1.014	3711	19.99	39.39	992.3	0.01671	0.01633	0.01625	0.01633	0.01648	0.0164	13.09	511.5	16.48	32.71	0	CAL	691	415.5	412.7	378.9	708.2	822.1	333.3	190.8	180.5	125	117.3	80.35	83.78	94.06	CON	4633
2015-02-25 10:13:54	RAW/CbTLsfpAvzfff	324.3	367.3	465.5	481.8	883.7	1057	482.8	289.9	262.2	183.4	172.3	132.8	135.7	149.4	MISC	1.032	3777	19.99	39.06	992.6	0.01671	0.01625	0.0164	0.0164	0.0164	0.01648	13.24	511.6	16.48	32.3	0	CAL	782.5	432.8	468.9	456.8	854	1012	417.6	228.8	205.1	139.1	126.8	84.55	86.66	92.44	CON	5388
2015-02-25 10:14:04	RAW/CbTLsfpAvzfff	325.2	377.2	490.8	499	882.9	1035	472.7	286.8	265.8	184.3	174.8	135.2	138.2	145.4	MISC	1.03	3747	19.99	39.41	989.4	0.01648	0.01633	0.01625	0.01648	0.0164	0.01656	13.09	511.7	16.51	33.12	0	CAL	784.7	445.3	496.5	474.2	852.4	988.8	406.7	225	208	139.5	128.9	86.51	88.71	87.83	CON	5413
2015-02-25 10:14:14	RAW/CbTLsfpAvzfff	306.2	348.1	451	470.9	849.1	1017	467.1	276	247.9	172.6	162.2	123.9	125.9	140.6	MISC	1.01	3821	19.99	39.71	992.3	0.01663	0.01633	0.01648	0.01656	0.01656	0.0164	13.38	511.9	16.53	33.12	0	CAL	738.6	410.3	455.4	448	821.2	974.7	405.3	218	193.6	130.5	119.1	78.08	79.47	86.53	CON	5159
2015-02-25 10:14:24	RAW/CbTLsfpAvzfff	308.6	339.7	444.7	473.1	858.3	1035	475.3	278	247.9	172.2	162	125.3	127.2	144.7	MISC	1.017	3817	19.99	39.39	993.3	0.01648	0.0164	0.01633	0.01633	0.0164	0.01648	13.61	511.7	16.56	32.71	0	CAL	744.5	399.3	448.5	450.3	830.7	993	413.4	219.8	193.6	130	118.8	79.34	80.58	90.5	CON	5192
2015-02-25 10:14:34	RAW/CbTLsfpAvzfff	319.4	308.5	437.3	503.1	942.8	1162	528.6	292.8	250.5	174.3	163	124.7	128.9	147	MISC	1.014	3744	19.99	39.06	992.3	0.01648	0.01648	0.01633	0.01633	0.0164	0.0164	14.22	511.8	16.58	32.3	0	CAL	770.6	358.1	440	481.6	917.1	1121	466	233.4	195	131.2	118.8	77.63	81.16	91.5	CON	5483
2015-02-25 10:14:44	RAW/CbTLsfpAvzfff	335.1	312.6	451.4	561.9	1092	1372	613.6	323.8	267.8	181.5	166.4	126.9	129	147.1	MISC	1.01	3773	19.99	39.72	994.2	0.01656	0.01648	0.0161	0.01617	0.01648	0.0164	13.82	511.8	16.6	33.12	0	CAL	809.1	361.5	453.8	541.5	1068	1331	547.8	260.7	208.7	135.6	119.4	77	78.39	88.13	CON	6081
2015-02-25 10:14:54	RAW/CbTLsfpAvzfff	333.7	296.8	444	555.9	1083	1366	611.2	322.1	262.3	178.5	162.2	124.7	127	142.9	MISC	1.021	3769	19.99	38.87	994.2	0.01648	0.01625	0.01648	0.01625	0.01633	0.01656	13.07	511.8	16.62	32.71	0	CAL	805.5	341.5	446.3	535.9	1060	1326	546.2	259.8	203.9	133.1	115.8	75.38	77.01	84.6	CON	6010
2015-02-25 10:15:04	RAW/CbTLsfpAvzfff	342.5	296.6	456.4	584.1	1142	1447	652.2	340.8	275.3	185.1	167.8	129.8	132.5	148.9	MISC	1.016	3902	19.99	38.42	994.2	0.0164	0.01625	0.0164	0.0164	0.01648	0.0164	13.03	511.8	16.63	32.71	0	CAL	827.1	340.3	459	564.4	1119	1407	585.6	276.8	215.1	138.4	120	79.03	81.04	88.85	CON	6302
2015-02-25 10:15:14	RAW/CbTLsfpAvzfff	324.3	292.4	440	550.3	1055	1314	588.9	310.3	253.6	169.9	155.5	117.4	119.8	131	MISC	1.015	3703	19.99	39.72	994.2	0.01648	0.01625	0.0164	0.0164	0.01633	0.01663	13.34	511.8	16.64	33.12	0	CAL	782.9	336.9	442.9	531.1	1032	1274	525.5	249.5	196.6	125.7	110.3	69.36	71.09	74.18	CON	5823
2015-02-25 10:15:24	RAW/CbTLsfpAvzfff	312.8	281.3	417.4	515.5	976.9	1218	553.8	295.9	246.3	169.1	153.9	120.5	121.9	137	MISC	1.031	3687	19.99	39.39	992.3	0.01656	0.01633	0.01625	0.01648	0.0164	0.01648	12.86	511.9	16.65	33.12	0	CAL	754.9	324	419.5	496.3	953.8	1179	492.9	237.7	191.9	126.9	110.7	74.44	75.22	82.68	CON	5520
2015-02-25 10:15:34	RAW/CbTLsfpAvzfff	308.5	276.7	427.1	517.6	958.9	1183	535.4	289.7	240.7	164.4	150.7	113.9	116.4	130.1	MISC	1.015	3779	19.99	39.6	991.3	0.01648	0.01648	0.0164	0.0164	0.01648	0.01671	13.39	511.9	16.65	32.71	0	CAL	744.4	318.6	430.8	499	935.9	1145	475.1	232.2	186.9	122.7	107.9	68.48	70.31	76.46	CON	5413
2015-02-25 10:15:44	RAW/CbTLsfpAvzfff	279	259.4	399.8	470.2	852.2	1040	471.8	260.2	220.5	152.4	140.5	106.5	107.9	119.7	MISC	1.01	3792	19.99	39.06	994.2	0.01663	0.01648	0.0164	0.01633	0.01648	0.01633	13.25	511.8	16.67	33.12	0	CAL	672.8	299.9	404.2	453.1	830.5	1004	416.8	208.1	171.6	114.5	101.7	65.3	66.15	71.01	CON	4880
2015-02-25 10:15:54	RAW/CbTLsfpAvzfff	303.2	273.4	430	525.1	965.4	1197	554.2	304.2	252	175.1	161.1	124.9	130.5	151.3	MISC	1.014	3759	19.99	39.06	995.2	0.01656	0.01633	0.01633	0.01617	0.0164	0.0164	13.03	511.6	16.69	33.12	0	CAL	731.6	315	434.7	507.5	943.1	1159	494.8	247.3	198.7	133.7	118.8	79.93	84.87	98.05	CON	5547
2015-02-25 10:16:04	RAW/CbTLsfpAvzfff	312	255.7	422.9	532.7	997	1254	576.7	304.6	242.8	162.2	147.7	112.9	111	124.8	MISC	1.015	3734	19.99	39.39	993.1	0.01671	0.01617	0.01625	0.01633	0.01648	0.01656	13.46	511.9	16.71	33.12	0	CAL	753	291.3	426.4	515.1	975.1	1217	516.6	246.9	188.6	120.1	104.7	67.15	64.59	70.84	CON	5557
2015-02-25 10:16:14	RAW/CbTLsfpAvzfff	292.9	259.8	411.3	512.9	948	1187	551.5	296.5	239.1	162.8	149.2	114.9	114	130.6	MISC	1.016	3751	19.99	38.74	993.3	0.01633	0.0164	0.01633	0.01656	0.01648	0.0164	13.82	511.9	16.72	33.12	0	CAL	706.7	298.8	415.5	496.4	927.1	1151	494.3	241.5	187.5	122.8	108.2	71.42	69.89	79.25	CON	5371
2015-02-25 10:16:24	RAW/CbTLsfpAvzfff	254.2	221.4	348.8	431.4	800.3	1001	459	244.4	195.8	133.1	121.9	90.65	90.75	102.4	MISC	1.01	3733	19.99	39.39	991.3	0.01656	0.0164	0.0161	0.01648	0.01633	0.01633	14.17	511.9	16.72	33.93	0	CAL	613	254	351.7	416.5	781.7	970.1	409.6	197.1	151.6	98.77	86.79	53.3	52.9	58.37	CON	4495
2015-02-25 10:16:34	RAW/CbTLsfpAvzfff	197.8	159.7	248.2	343.6	677.4	878.5	404.7	206.9	159.2	110.9	100.6	78.16	81.82	100.2	MISC	1.009	3673	19.99	38.74	992.3	0.01648	0.01633	0.01648	0.0164	0.01648	0.01648	13.44	512.2	16.72	33.12	0	CAL	476.5	181.5	248.4	333	665.1	856.1	366.9	170.3	124.8	84.15	73.34	49.14	52.44	65.99	CON	3748
2015-02-25 10:16:44	RAW/CbTLsfpAvzfff	247.9	208.8	330.6	441.7	856.3	1080	498.1	261.3	205.5	140.3	128	99.07	101.8	116.4	MISC	1.025	3792	19.99	39.06	993.3	0.0164	0.01633	0.0164	0.0164	0.01663	0.01648	13.51	511.9	16.72	32.71	0	CAL	597.9	238.6	332.6	428.6	840.6	1051	450	214.9	161.9	106.4	93.34	62.31	64.54	72.94	CON	4716
2015-02-25 10:16:54	RAW/CbTLsfpAvzfff	255.9	218.1	347.2	452.4	854	1060	485.6	258.7	205.7	140.8	127.7	97	98.67	113.7	MISC	1.035	3837	19.99	38.93	993.3	0.01648	0.01625	0.01648	0.01625	0.0164	0.0164	13.35	511.9	16.73	33.53	0	CAL	617	249.7	349.8	438.5	836.8	1029	435.9	210.9	160.8	106	92.12	59.2	60.37	69.08	CON	4715
2015-02-25 10:17:04	RAW/CbTLsfpAvzfff	254.5	259.9	395.5	459.8	818.5	960.7	436.9	249.7	216.8	153.9	144.4	110.8	113.3	126.2	MISC	1.011	3686	19.99	40.04	990.3	0.01663	0.01625	0.01625	0.01633	0.01633	0.01648	13.1	512	16.74	33.12	0	CAL	613.7	303.4	402.1	444.9	798.8	927	385.4	200.8	170.9	118.5	108.1	72.31	74.29	80.65	CON	4701
2015-02-25 10:17:14	RAW/CbTLsfpAvzfff	263.7	266.2	421.5	464.4	803.1	929.2	424.6	250.6	225.3	161.7	154.2	121.3	122.5	138.8	MISC	1.009	3700	19.99	39.06	991.3	0.0164	0.01617	0.01633	0.01633	0.0164	0.01633	13.34	512.2	16.75	33.53	0	CAL	635.9	310.3	429.6	448.2	781.4	893.4	371.4	200.4	178.2	125.3	116.9	81.75	82.37	92.01	CON	4747
2015-02-25 10:17:24	RAW/CbTLsfpAvzfff	353	328.5	563.7	647.5	1119	1306	604.7	348.6	303.8	213.4	201	156.8	161.1	176.6	MISC	1.019	3753	19.99	39.39	993.3	0.01671	0.0164	0.0164	0.01648	0.01648	0.0164	13.3	512	16.77	33.53	0	CAL	852.6	379.9	575.4	628	1092	1259	534	281.5	240.8	164.5	151	103.8	107.3	113.7	CON	6484
2015-02-25 10:17:34	RAW/CbTLsfpAvzfff	323.7	283	499	596.7	1054	1239	563.1	313.3	265.2	182.8	171.2	130	131.1	144.7	MISC	1.018	3763	19.99	39.55	992.3	0.01648	0.01633	0.0164	0.01633	0.01656	0.01633	13.38	511.9	16.79	33.12	0	CAL	781.3	325	508.3	579.7	1030	1197	499	252.2	207.8	138.4	125.7	81.74	82.13	87.52	CON	5896
2015-02-25 10:17:44	RAW/CbTLsfpAvzfff	333.8	303.3	533.8	622	1069	1242	572.8	327.3	280.3	195.4	182.6	141.4	143	160.1	MISC	1.02	3768	19.99	40.03	992.3	0.01648	0.0164	0.01625	0.01625	0.01648	0.01633	13.42	511.8	16.82	32.71	0	CAL	805.8	349.7	545.1	604.3	1043	1199	506.1	263.9	220.8	149.3	135.4	91.36	92.2	100.7	CON	6107
2015-02-25 10:17:54	RAW/CbTLsfpAvzfff	360	302.8	548.7	668.5	1173	1374	628.2	350.5	294.7	203.1	188.7	144.6	146.7	160.1	MISC	1.003	3686	19.99	39.06	990.3	0.01663	0.01625	0.01633	0.01625	0.01656	0.0164	12.74	511.9	16.82	32.71	0	CAL	869.5	346.2	558.9	650.3	1148	1328	557.3	282.8	231.1	153.8	138.2	91.08	92.39	96.69	CON	6544
2015-02-25 10:18:04	RAW/CbTLsfpAvzfff	347.6	289.1	520.6	647.4	1149	1348	613.5	336.8	279.6	190.9	177.9	134.4	135	145.8	MISC	1.018	3709	19.99	39.72	995.2	0.01656	0.01633	0.0164	0.01625	0.01656	0.01625	12.59	512.1	16.84	33.53	0	CAL	839.4	330	529.6	630.1	1125	1304	545.2	271.5	218.3	143.4	129.3	82.74	82.66	84.61	CON	6316
2015-02-25 10:18:14	RAW/CbTLsfpAvzfff	292.3	227.2	411.1	528.8	962.5	1149	520	278	223.6	152.2	140	103.9	103.3	112.5	MISC	1.02	3831	19.99	39.21	994.2	0.01671	0.0164	0.0164	0.01648	0.01656	0.01648	12.23	512.2	16.87	33.93	0	CAL	705.1	257.2	416.2	514.1	942.8	1113	463.4	223.9	172.9	112.8	99.7	61.11	59.94	61.98	CON	5204
2015-02-25 10:18:24	RAW/CbTLsfpAvzfff	258.8	198.7	351.1	462.5	857	1037	472.9	250.7	200.4	140.6	128.3	98.67	100.1	115.5	MISC	1.003	3719	19.99	39.71	993.3	0.01656	0.01633	0.0164	0.01625	0.01648	0.0164	12.39	512	16.87	33.53	0	CAL	624.1	224.4	354.3	449.4	840	1006	423.1	203	155.7	105.9	92.81	60.9	61.83	70.92	CON	4673
2015-02-25 10:18:34	RAW/CbTLsfpAvzfff	262.8	208.2	364.3	474.8	868.1	1043	475.5	253.7	206	145.1	135.9	106.8	109.4	122.9	MISC	1.004	3620	19.99	39.06	993.3	0.0164	0.0164	0.01656	0.0164	0.01648	0.01633	12.27	511.8	16.87	32.71	0	CAL	633.8	236.2	368.3	461.5	850.5	1011	424.6	205	160.4	109.7	99.69	68.29	70.4	77.45	CON	4777
2015-02-25 10:18:44	RAW/CbTLsfpAvzfff	226.7	167.8	296.1	404.3	765	926.4	416.7	215.9	168.8	117.8	107	81.29	81.41	93.66	MISC	1.017	3851	19.99	39.06	992.5	0.0164	0.01648	0.0164	0.0164	0.0164	0.01648	12.68	512.1	16.88	33.93	0	CAL	546.5	188.6	297.9	393	750.7	899.6	373.3	174.2	129.8	87.58	76.02	48.37	48.08	54.87	CON	4069
2015-02-25 10:18:54	RAW/CbTLsfpAvzfff	259	202.8	374	482	879.4	1020	453.6	249.8	206.3	148	136.5	106.3	109.4	126.6	MISC	1.011	3765	19.99	39.72	991.3	0.01656	0.01633	0.01633	0.0164	0.01648	0.0164	12.61	512.2	16.88	33.53	0	CAL	624.6	229.7	379.4	469.5	862.5	988.3	403.1	201.6	161.1	112.9	100.6	68.24	70.81	81.61	CON	4754
2015-02-25 10:19:04	RAW/CbTLsfpAvzfff	281.4	248.5	457.7	553.2	967.9	1070	464.2	263.5	227.5	160.4	150.4	114	114.3	122.9	MISC	1.019	3659	19.99	39.09	993.3	0.01656	0.01656	0.01656	0.0164	0.01633	0.01633	12.76	512.1	16.89	33.12	0	CAL	678.9	285.7	468.2	539.9	948.5	1033	407.4	209.6	177	121.3	110.5	71.73	71.38	72.72	CON	5196
2015-02-25 10:19:14	RAW/CbTLsfpAvzfff	251.8	220	401.1	498.4	876.1	966.7	416.1	234.8	199.9	143	130.5	100.4	99.75	111	MISC	1.003	3688	19.99	39.39	992.3	0.01663	0.0164	0.01648	0.01648	0.01663	0.0164	12.45	512.2	16.9	33.12	0	CAL	607.2	252.5	409.7	486.8	859.1	933.9	365.4	186.7	154.8	108.1	94.89	62.61	61.46	66.31	CON	4650
2015-02-25 10:19:24	RAW/CbTLsfpAvzfff	230.5	187.1	342.6	447.3	803.2	906.3	391.7	212.7	175.4	124.3	114.7	86.83	86.82	99.78	MISC	1.019	3764	19.99	39.72	993.3	0.01663	0.01625	0.0164	0.01625	0.01656	0.0164	12.78	512.1	16.92	33.12	0	CAL	555.6	212.9	348.3	436.9	788.3	877.4	346.1	169.3	134.7	92.8	82.57	52.69	52.23	59.44	CON	4209
2015-02-25 10:19:34	RAW/CbTLsfpAvzfff	263.2	209.8	389.1	506.2	875.6	962.4	419.9	234.5	198.9	143.5	132.5	102.4	106.8	120.4	MISC	1.011	3716	19.99	39.06	991.5	0.0164	0.01633	0.01633	0.01617	0.0164	0.01648	12.99	512.1	16.94	33.12	0	CAL	634.7	238.2	395.5	494.1	857.6	928.5	368.1	185.4	152.9	107.9	96.06	63.68	67.57	74.71	CON	4665
2015-02-25 10:19:44	RAW/CbTLsfpAvzfff	248.3	195.5	356.9	466.6	812.4	897.9	392.6	216.3	181	131	121.9	92.82	95.49	109	MISC	1.01	3694	19.99	39.08	993.3	0.01656	0.01648	0.0164	0.01656	0.01633	0.01648	12.56	512.1	16.95	33.12	0	CAL	598.7	221.6	361.9	454.9	795.2	866	344	170.3	138	97.65	87.83	56.56	58.76	66.28	CON	4318
2015-02-25 10:19:54	RAW/CbTLsfpAvzfff	281.4	229.4	419.1	550	932.3	1001	435.3	243.3	206.7	149.1	136.4	105	107.1	118.8	MISC	1.004	3708	19.99	39.07	992.3	0.01648	0.0164	0.01633	0.0164	0.01625	0.0164	12.56	512.3	16.96	33.53	0	CAL	678.8	261.2	426.1	537.5	912.7	964.5	379.6	190.7	157.5	111	97.36	63.57	65.08	69.82	CON	4915
2015-02-25 10:20:04	RAW/CbTLsfpAvzfff	313.1	261	474.5	627.3	1043	1089	468.2	261.4	222.7	158.1	144.4	108.6	108.8	116.4	MISC	1.016	3710	19.99	39.06	993.3	0.01656	0.0164	0.0164	0.01633	0.0164	0.01656	13.19	512.2	16.96	33.53	0	CAL	755.5	298	483	613.9	1021	1047	405.8	202.5	167.6	115.5	100.7	62.29	61.85	61.59	CON	5397
2015-02-25 10:20:14	RAW/CbTLsfpAvzfff	286.6	224.6	410.5	547.4	934.3	1007	438.6	243	205.4	146	135.2	102.8	103.9	118.1	MISC	1.017	3741	19.99	38.74	993.3	0.01656	0.01633	0.01633	0.01656	0.0164	0.0164	13.14	512.2	16.96	34.34	0	CAL	691.2	254.5	416.3	534.3	914.4	969.7	382.5	190	155.8	107.5	95.92	60.99	61.57	68.72	CON	4903
2015-02-25 10:20:24	RAW/CbTLsfpAvzfff	279.9	219.5	395.1	537.4	929.4	1013	441.4	239.1	197.9	141.2	129.1	98.2	99.13	110.1	MISC	1.013	3694	19.99	39.75	991.3	0.01648	0.01625	0.01633	0.01648	0.01648	0.0164	13.27	512.1	16.96	33.12	0	CAL	675.1	248.7	400.1	524.8	910.5	976.9	386.7	187.1	149.3	103.6	90.59	57.29	57.67	61.86	CON	4830
2015-02-25 10:20:34	RAW/CbTLsfpAvzfff	289.6	212.5	389.5	545.6	957.3	1051	460.7	247.2	204.3	146.1	135.4	103.8	106.8	122.7	MISC	1.007	3704	19.99	39.07	993.3	0.01656	0.0164	0.01648	0.01648	0.0164	0.01656	12.87	512.2	16.96	33.53	0	CAL	698.6	238.6	393.1	532.6	938.3	1014	404.9	194.2	154.7	107.6	95.98	61.87	64.28	73.25	CON	4972
2015-02-25 10:20:44	RAW/CbTLsfpAvzfff	290.2	209	380.7	535.9	943.5	1038	455.2	242.5	198.4	144.1	132.9	104.7	105.1	120.1	MISC	1.027	3686	19.99	38.74	992.3	0.01656	0.01648	0.01617	0.01633	0.01656	0.01625	12.77	512.1	16.96	33.12	0	CAL	699.9	234.1	383.4	522.6	924.3	1002	399.5	189.7	149	105.8	93.7	62.97	62.85	70.85	CON	4900
2015-02-25 10:20:54	RAW/CbTLsfpAvzfff	290.9	229.9	366.6	507.8	890.8	984.8	435	240.3	210.4	160.8	156.3	130.1	137.8	161.1	MISC	1.022	3717	19.99	39.06	992.8	0.01663	0.0164	0.01648	0.01625	0.01633	0.0164	12.86	512.3	16.97	33.12	0	CAL	701.6	260.7	367.2	492.5	869.7	947.5	379.2	187.5	161.2	122.6	117.2	88.33	95.47	111.9	CON	4903
2015-02-25 10:21:04	RAW/CbTLsfpAvzfff	378.4	413	370.9	463.9	775.7	872.3	444	329.5	441.1	456.5	534.7	554.8	607.8	692.9	MISC	1.019	3662	19.99	39.39	992.3	0.01633	0.01633	0.01648	0.01648	0.01633	0.01648	12.3	512.1	16.99	33.53	0	CAL	913.4	485.1	357.7	431.8	736.4	818	371.9	263.2	380	408.6	485.1	501.4	553.4	629.7	CON	7336
2015-02-25 10:21:14	RAW/CbTLsfpAvzfff	322.1	374.5	367.5	449.5	695.1	762.3	413.4	350.4	529.9	595	714.9	729.8	757.4	825.2	MISC	1.031	3665	19.99	38.43	994.2	0.01648	0.0164	0.01625	0.01633	0.0164	0.01617	12.72	512.3	17	33.53	0	CAL	777.5	442.3	360.9	423.9	661.3	714.8	350.6	292.6	476.5	553.2	671.6	683	709.7	769.4	CON	7887
2015-02-25 10:21:24	RAW/CbTLsfpAvzfff	300.5	367.2	395.3	459.9	749.9	768	356.5	273.7	350.6	348.9	396.8	388.7	411.5	461.9	MISC	1.013	3752	19.99	39.39	992.3	0.01656	0.01633	0.01663	0.01625	0.01633	0.01648	13.29	512.4	17.01	33.53	0	CAL	724.9	435.5	394	437.1	720	722.8	295.7	217.7	298.7	308.4	355.1	344.2	366.3	409.1	CON	6029
2015-02-25 10:21:34	RAW/CbTLsfpAvzfff	280	333.1	358.8	438.3	701.1	743.2	353.8	284.1	400.5	432.3	519.5	532.2	575.2	630.3	MISC	1.014	3663	19.99	39.39	992.3	0.01633	0.01625	0.01625	0.01648	0.01648	0.0164	13.63	512.5	17.03	33.12	0	CAL	675.5	394.2	357	417.9	673.5	701.9	297.5	232.3	352.4	394.8	480.8	490.8	532.9	580.9	CON	6582
2015-02-25 10:21:44	RAW/CbTLsfpAvzfff	287.4	343.5	362.3	456.1	696.3	744.8	381.4	327.2	505.7	587	727.3	777.1	830.3	928.2	MISC	1.015	3743	19.99	39.72	989.6	0.01633	0.0164	0.01656	0.01656	0.01648	0.01633	13.34	512.3	17.04	33.12	0	CAL	693.7	406.6	359.8	435.5	667.3	702.2	323.9	274.2	456.6	548.8	687.6	734.5	786.7	877.1	CON	7954
2015-02-25 10:21:54	RAW/CbTLsfpAvzfff	303.4	374.4	395.9	499.4	730.5	780.7	401.5	372.1	596.7	717.8	890.1	956	1000	1103	MISC	1.015	3726	19.99	39.06	991.3	0.0164	0.01617	0.0164	0.01648	0.01648	0.0164	13.36	512.3	17.04	33.53	0	CAL	732.7	444.4	394.2	478.1	699.2	735	340.3	315.9	544.6	677.1	847.9	910.5	953.4	1048	CON	9121
2015-02-25 10:22:04	RAW/CbTLsfpAvzfff	314.6	370.1	398.2	504	736	790.3	394.6	364.2	570.2	661.1	829	884.1	924.8	1026	MISC	1.014	3753	19.99	39.06	990.3	0.01656	0.01625	0.0164	0.01656	0.01656	0.01648	13.91	512.3	17.05	33.12	0	CAL	759.8	437.5	395.8	481.9	703.6	743.4	331.8	306.5	516.9	619.4	785.8	837.6	877.2	970.1	CON	8767
2015-02-25 10:22:14	RAW/CbTLsfpAvzfff	303.3	367.2	410.5	513.2	740.1	786.1	385.6	352.1	528.3	601	752	802.7	852.4	915.4	MISC	1.009	3668	19.99	39.06	994.2	0.01663	0.01648	0.01633	0.01648	0.01648	0.01648	14.02	512.4	17.05	33.53	0	CAL	732.3	435.2	410.6	492.7	709.1	740.5	324.2	295.7	475.9	560.1	709.7	757.3	806	860.9	CON	8310
2015-02-25 10:22:24	RAW/CbTLsfpAvzfff	292.8	356.9	398.8	487.1	716.5	750.2	356.4	315	448.8	494.5	613.2	636.4	664.6	720.2	MISC	1.013	3804	19.99	39.06	991.5	0.0164	0.01633	0.01625	0.0164	0.01633	0.01617	13.21	512.3	17.06	33.12	0	CAL	706.6	423.1	399	466.8	686.5	706	296.9	260.3	398.1	455.1	572.4	592.7	619.9	667.9	CON	7251
2015-02-25 10:22:34	RAW/CbTLsfpAvzfff	247.7	321.3	371.5	415.4	623.8	657.7	304.1	239.3	303	298.9	350.2	345.3	363.7	398.8	MISC	1.019	3733	19.99	39.6	992.3	0.01671	0.01633	0.01625	0.01633	0.01617	0.0164	13.79	512.2	17.07	33.12	0	CAL	597.3	382.7	374.7	397.4	598.1	619.6	252.6	191.9	258.9	264.7	315	307.8	325.5	354.2	CON	5241
2015-02-25 10:22:44	RAW/CbTLsfpAvzfff	267.4	329.3	422	476.4	705	721.1	330.3	252.3	312.9	300.8	349.7	343.6	355.6	389	MISC	1.005	3901	19.99	38.74	991.3	0.01663	0.01633	0.01633	0.0164	0.01648	0.0164	14.1	512.4	17.08	33.93	0	CAL	645	390.7	428	458.8	678.2	680.1	274.8	201	265.1	263.8	311.7	303.1	314.4	340.9	CON	5555
2015-02-25 10:22:54	RAW/CbTLsfpAvzfff	296.8	382	509.7	553.6	819.3	813.8	359.8	269.2	307.7	270.6	297.6	274.7	286	315	MISC	1.021	3701	19.99	39.39	994.2	0.01648	0.01625	0.01648	0.0164	0.01625	0.01625	13.83	512.4	17.11	33.53	0	CAL	716.1	454.8	520.3	534.5	789.6	767.3	296.7	210.9	253.4	228.6	254.5	229	239.5	260.6	CON	5756
2015-02-25 10:23:04	RAW/CbTLsfpAvzfff	292.4	362.3	494.2	540.4	811.7	821.3	364.1	258.7	284.6	240.5	261.6	229.8	237.5	268.5	MISC	1.01	3737	19.99	39.06	994.2	0.01656	0.01625	0.01648	0.01648	0.01648	0.0164	13.59	512.3	17.11	33.53	0	CAL	705.4	430	504.1	521.7	783.1	776.3	302.5	201.7	231.4	199.4	219.4	185	192.1	215.4	CON	5468
2015-02-25 10:23:14	RAW/CbTLsfpAvzfff	293.7	356.2	493.1	545.3	824.3	839.2	368.2	253.9	272.7	225.3	234.7	208.4	213.6	232.3	MISC	1.021	3709	19.99	39.41	993.3	0.01648	0.01633	0.01617	0.01625	0.0164	0.0164	13.39	512.3	17.12	33.12	0	CAL	708.4	422.1	503	526.9	796	794.4	306.5	196.8	219.4	184.1	192.4	163.6	168.1	179.1	CON	5361
2015-02-25 10:23:24	RAW/CbTLsfpAvzfff	267.8	338.5	457.3	472.1	695.5	706	317.6	228	250.2	208.2	219.9	189.6	196.9	212.7	MISC	1.019	3602	19.99	38.44	993.3	0.01656	0.01633	0.0164	0.01648	0.01648	0.01633	13.41	512.5	17.13	33.93	0	CAL	645.7	402.4	466.7	453.5	667.8	664.2	261.3	176.1	201.8	170.7	181.4	148.9	155.5	164.4	CON	4760
2015-02-25 10:23:34	RAW/CbTLsfpAvzfff	244.5	304.7	417.8	457.4	688.8	713.9	318.4	215.5	221.8	182	190.1	160.8	167	187.6	MISC	1.011	3695	19.99	39.06	991.3	0.0164	0.01648	0.0164	0.01648	0.01625	0.01648	13.63	512.4	17.13	33.53	0	CAL	589.5	361.8	426.6	442	664.9	676.5	266.8	167.6	177.1	147.5	154.7	123.3	128.9	143.2	CON	4470
2015-02-25 10:23:44	RAW/CbTLsfpAvzfff	241.3	274.3	396.4	451.3	689.9	730.7	325.7	207.8	205.9	163.8	167.8	140	146.2	161.9	MISC	1.015	3822	19.99	39.06	992.3	0.0164	0.01633	0.01625	0.01633	0.01633	0.01633	13.84	512.4	17.15	33.93	0	CAL	581.8	323.2	404	437	667.5	695.1	275.7	161.2	162.5	130.3	133.3	103.5	109.2	118.7	CON	4303
2015-02-25 10:23:54	RAW/CbTLsfpAvzfff	232.4	265	383.5	442	683.8	728.8	326.7	203.3	195.7	156.5	157.2	132.6	132.2	151.6	MISC	1.018	3734	19.99	39.39	991.3	0.01656	0.01633	0.01633	0.01633	0.01625	0.0164	13.66	512.4	17.15	33.93	0	CAL	560.1	312.3	391	428.6	662.8	694.8	278.5	158.3	153.6	124	123.9	97.28	96.43	109.8	CON	4191
2015-02-25 10:24:04	RAW/CbTLsfpAvzfff	236.7	274.9	391	450.3	694.6	739.6	331.1	207.9	204.7	163.2	165.5	139.2	143.8	163.5	MISC	1.011	3656	19.99	39.7	991.3	0.01633	0.01648	0.01633	0.01656	0.01633	0.0164	13.69	512.4	17.16	33.53	0	CAL	570.5	324.6	398.6	436.4	673	704.7	281.9	161.9	161.7	130	131.5	103.2	107.2	120.8	CON	4306
2015-02-25 10:24:14	RAW/CbTLsfpAvzfff	244.1	276.8	396.3	452.3	693.8	736	331.4	210.4	206.7	164.6	167.6	143.3	146	165.4	MISC	1.004	3742	19.99	39.72	995.2	0.01648	0.01633	0.01656	0.01633	0.01656	0.0164	13.91	512.5	17.17	33.53	0	CAL	588.5	326.1	403.6	437.7	671.1	700	281	163.5	162.8	130.7	132.8	106.5	108.6	121.8	CON	4335
2015-02-25 10:24:24	RAW/CbTLsfpAvzfff	242.3	281.5	401.5	459.3	702.4	746.2	334.3	213.4	210.9	168.9	173	144.4	152.7	170.9	MISC	1.016	3667	19.99	39.06	991.3	0.01671	0.0161	0.01648	0.0164	0.01656	0.0164	13.51	512.4	17.2	33.53	0	CAL	584	332.4	409.4	445	680	710.4	283.9	166.4	166.9	135	138.3	107.6	115.3	127.3	CON	4402
2015-02-25 10:24:34	RAW/CbTLsfpAvzfff	262	309.5	423.2	460.3	693.9	730.3	332.4	219.7	226.9	185.4	189.6	164.6	167.2	186.4	MISC	1.016	3690	19.99	39.06	991.7	0.01617	0.01633	0.01633	0.01648	0.01648	0.01625	13.73	512.5	17.21	33.53	0	CAL	631.8	365.9	430.5	442.9	668	690.7	278.2	169.5	180.2	149.2	152.5	125.1	127.2	139.8	CON	4552
2015-02-25 10:24:44	RAW/CbTLsfpAvzfff	353	501.4	422	393.9	610.8	652.6	322.2	251.6	291	234.7	245.5	206.8	213.5	227.6	MISC	1.01	3764	19.99	38.88	992.3	0.01656	0.01633	0.01656	0.01648	0.0164	0.01633	13.44	512.7	17.23	33.53	0	CAL	851.3	601.1	414.2	358	567.1	596.1	250.9	186.8	231.2	188.1	197.5	155.5	161.4	167.3	CON	4927
2015-02-25 10:24:54	RAW/CbTLsfpAvzfff	393	613.2	407.7	331.2	532.3	580.9	303.6	258.3	311.7	248	262.2	215.3	217.9	229.5	MISC	1.014	3685	19.99	39.06	991.3	0.01633	0.01633	0.01625	0.01633	0.01648	0.01663	13.9	512.4	17.24	33.12	0	CAL	947.7	739.5	391.1	284.8	479.3	516	224.4	187.1	246.3	196.8	209.4	158.7	160.4	163.3	CON	4905
2015-02-25 10:25:04	RAW/CbTLsfpAvzfff	429.9	655	414.4	323.7	524.9	579.3	312	273	334.6	266.3	280.3	232.1	235.6	249.7	MISC	1.012	3742	19.99	39.06	992.3	0.01656	0.0164	0.0164	0.01633	0.0164	0.01656	13.67	512.7	17.24	34.34	0	CAL	1037	788.8	393.4	271.6	466.3	508.6	226.7	196.4	264.4	211.3	223.4	171.1	173.6	178.4	CON	5111
2015-02-25 10:25:14	RAW/CbTLsfpAvzfff	432.1	693	423.2	311.5	512.3	565.6	305.7	274.8	335.9	267.8	282.6	229.1	235.9	240.3	MISC	1.006	3732	19.99	39.06	993	0.01663	0.01648	0.01656	0.0164	0.0164	0.0164	13.65	512.8	17.26	33.12	0	CAL	1042	837.2	401.8	257.4	452	493.4	218.9	197.1	264.6	212	224.9	167.2	173	167.9	CON	5110
2015-02-25 10:25:24	RAW/CbTLsfpAvzfff	389.7	634.2	413.2	319.2	511.7	562.2	297.6	257.6	309.8	246	258.5	211.4	211.8	219.5	MISC	1.009	3766	19.99	39.39	992.3	0.01656	0.01648	0.01625	0.01633	0.01625	0.01656	13.61	512.5	17.27	33.53	0	CAL	939.8	766.9	396.9	271.8	458	496.9	218.4	186.4	244.3	194.9	205.6	154.9	154.4	153.3	CON	4842
2015-02-25 10:25:34	RAW/CbTLsfpAvzfff	288.8	434.3	370.5	333.2	515.4	564.9	279.7	211.8	236.3	187.7	195.3	161.4	161.3	172.2	MISC	1.01	3705	19.99	39.36	992.3	0.01648	0.01656	0.01625	0.01633	0.0164	0.01648	14.01	512.4	17.28	33.53	0	CAL	696.1	522.6	366.1	303.5	479.2	518.1	220.4	157.8	186.4	148.9	155.2	118.7	118	122.1	CON	4113
2015-02-25 10:25:44	RAW/CbTLsfpAvzfff	258.7	392	360.9	336.8	520	570.9	278.3	200.6	216.4	174	177.7	148.5	151.2	163.8	MISC	1.024	3783	19.99	40.04	994.2	0.01656	0.01633	0.01633	0.0164	0.01663	0.01663	13.8	512.5	17.28	33.53	0	CAL	623.4	471.9	359.9	311.7	488.7	529.1	224.3	151.2	170.6	138.4	141.2	109.6	111.8	118	CON	3950
2015-02-25 10:25:54	RAW/CbTLsfpAvzfff	253.3	360.3	362.4	345.3	527.6	576.3	278.6	196.1	209.8	167.4	171.6	139.9	144.1	156	MISC	1.018	3861	19.99	38.74	991.3	0.01633	0.01625	0.0164	0.01671	0.01648	0.0164	14.53	512.5	17.28	33.53	0	CAL	610.4	431.9	362.9	322.2	497.9	536.1	226.2	148	165.2	132.8	136	102.1	105.7	111.5	CON	3889
2015-02-25 10:26:04	RAW/CbTLsfpAvzfff	232.8	320.8	357.2	328.7	496	538.6	259.4	181	189.6	150.9	150.6	123	125.3	136.5	MISC	1.014	3757	19.99	38.41	993.2	0.01625	0.01656	0.0164	0.01648	0.01625	0.0164	14.15	512.6	17.28	33.12	0	CAL	561	383.6	360.4	308	468.9	501.7	211.1	136.7	148.5	119.1	117.9	88.15	89.99	95.52	CON	3591
2015-02-25 10:26:14	RAW/CbTLsfpAvzfff	248.2	341.9	437.6	406.1	602.4	638.8	293.7	199.3	203.6	160.8	161.2	126	135.9	149.1	MISC	1.005	3808	19.99	39.39	991.3	0.01656	0.01656	0.01648	0.01633	0.01656	0.01648	13.95	512.6	17.28	33.53	0	CAL	598.2	409	446.9	386.4	574.8	599.2	240.9	150.6	158.3	125.8	125.3	88	97.31	104.1	CON	4105
2015-02-25 10:26:24	RAW/CbTLsfpAvzfff	255.2	396.3	513.5	418.7	558.5	549.4	267.3	206.2	229	179.3	178.4	142.7	142.7	152.4	MISC	1.015	3761	19.99	39.38	995.2	0.01648	0.01617	0.01648	0.0164	0.01625	0.01633	14.05	512.6	17.29	33.53	0	CAL	615.2	477.8	528.4	396.6	526.4	505.4	211.1	154.9	181.2	142.4	140.5	102.7	102.1	105	CON	4190
2015-02-25 10:26:34	RAW/CbTLsfpAvzfff	239.8	373.8	452.2	366.3	505.1	513.2	250.9	189.7	206.3	163.3	161.8	131.5	133.2	145.1	MISC	1.015	3811	19.99	39.39	992.3	0.01648	0.01633	0.01625	0.0164	0.01656	0.01648	14.06	512.8	17.29	33.93	0	CAL	577.9	450.7	463	344.4	474.8	472.3	198.7	142	161.9	129.1	126.6	94.33	95.44	101.1	CON	3832
2015-02-25 10:26:44	RAW/CbTLsfpAvzfff	233.3	356.2	433.8	356.6	501.2	514.9	248.4	183.4	197	156.5	156.4	126.1	130.9	146.7	MISC	1.017	3851	19.99	39.72	992	0.01633	0.01633	0.0164	0.01633	0.01633	0.0164	14.55	512.6	17.3	34.34	0	CAL	562.2	429	443.9	335.6	472.3	475.6	197.9	137.1	154	123.4	122.3	89.98	94.28	104	CON	3742
2015-02-25 10:26:54	RAW/CbTLsfpAvzfff	242.7	345.4	432.4	362	508.7	522.9	250.2	185	197	157.6	156.8	125.7	127.6	144.7	MISC	1.011	3775	19.99	39.3	993.3	0.01663	0.0164	0.01625	0.01656	0.01648	0.01656	14.19	512.6	17.31	33.12	0	CAL	584.8	414.1	441.7	340.6	479.2	482.8	198.7	137.9	153.2	123.7	122	88.86	90.2	101.1	CON	3759
2015-02-25 10:27:04	RAW/CbTLsfpAvzfff	242.1	340.1	425.9	359	504.9	522.9	251.6	182.3	194.2	155.8	154.7	123.9	128.8	143	MISC	1.015	3730	19.99	39.72	991.3	0.01663	0.01633	0.0164	0.01633	0.01633	0.01625	13.36	512.5	17.33	33.12	0	CAL	583.4	407.4	434.7	337.6	475.5	483.1	200.4	135.5	150.7	122.2	120.1	87.2	91.63	99.79	CON	3729
2015-02-25 10:27:14	RAW/CbTLsfpAvzfff	251.9	350.5	444.8	378.8	534.7	554.1	263.9	190.8	203	163.4	161.5	131	137.2	150.6	MISC	1.008	3744	19.99	39.06	993.3	0.01633	0.01625	0.01625	0.0164	0.0164	0.01648	13.65	512.9	17.35	34.34	0	CAL	607.1	419.5	454.2	356.9	504.5	512.9	210.7	142.1	157.7	128.4	125.5	92.87	98.43	105.5	CON	3916
2015-02-25 10:27:24	RAW/CbTLsfpAvzfff	265	365.3	479.7	418	604.7	630.9	298.5	212.2	220.4	175.6	174	143	148.1	171.9	MISC	1.017	3724	19.99	39.39	992.3	0.01656	0.01648	0.01648	0.01633	0.0164	0.01656	13.96	512.7	17.36	34.75	0	CAL	638.8	436.9	491	395.9	574	587.9	242.2	160.5	172.2	138.4	135.8	102.5	107	124	CON	4307
2015-02-25 10:27:34	RAW/CbTLsfpAvzfff	312.7	429.7	602.9	562.2	865.3	927.5	418.7	268.5	256.1	200.3	196.5	160	164.8	189.3	MISC	1.015	3716	19.99	38.77	994.2	0.01656	0.01656	0.01648	0.01656	0.0164	0.01648	14.53	512.6	17.36	33.12	0	CAL	754.6	514	620.1	539.5	832.8	878.3	351	205.5	197.2	154.9	150	111	114.9	131	CON	5555
2015-02-25 10:27:44	RAW/CbTLsfpAvzfff	305.8	416.8	584.3	533.4	814.7	872.8	394	254.5	243.7	189.8	186.8	149.2	155.3	176.8	MISC	1.012	3763	19.99	39.06	993.3	0.01663	0.01648	0.01633	0.0164	0.01633	0.01648	13.64	512.7	17.37	33.93	0	CAL	737.8	498.2	600.6	510.5	782.2	824.6	328	193.4	186.5	145.8	141.7	101.5	106.9	120.2	CON	5278
2015-02-25 10:27:54	RAW/CbTLsfpAvzfff	267.4	370.3	537.2	513.2	821.8	909.5	408.2	245.3	221	169.4	165.4	133.8	136.6	159.8	MISC	1.012	3876	19.99	39.39	990.3	0.01656	0.01656	0.01648	0.01633	0.01656	0.0164	13.97	512.8	17.37	33.93	0	CAL	645	443.2	554.1	495.2	795.8	868.5	349.6	190.4	169.4	129.8	124.8	91.15	93.22	109	CON	5059
2015-02-25 10:28:04	RAW/CbTLsfpAvzfff	293	403.1	582.1	529.4	821.3	893.8	406.2	252.8	237	181.1	177.6	145.8	152.1	170.8	MISC	1.013	3813	19.99	40.04	995.4	0.01663	0.01617	0.0164	0.01656	0.01648	0.01625	13.84	512.7	17.37	33.12	0	CAL	706.9	482.2	599.9	508.1	790.8	847.9	342.5	193.5	181.5	138.3	133.7	99.62	105.1	115.9	CON	5246
2015-02-25 10:28:14	RAW/CbTLsfpAvzfff	330.7	505.9	592.8	497.1	759.7	821.8	390.1	266	266.9	206.7	206.9	167.9	173.1	196.3	MISC	1.014	3680	19.99	39.64	993.3	0.0164	0.0164	0.01625	0.01625	0.01648	0.01633	13.53	512.9	17.38	34.34	0	CAL	798	609.6	604.9	467	720.4	767.6	318.6	200.1	205.5	159.4	158.3	116.4	120.9	135.4	CON	5382
2015-02-25 10:28:24	RAW/CbTLsfpAvzfff	496.4	854.5	668.6	432.2	651.6	686	368.7	327.2	387.5	302.1	311.9	249.3	251.3	261.8	MISC	1.018	3782	19.99	39.07	993.3	0.01656	0.01633	0.01648	0.01648	0.01625	0.01656	13.97	512.9	17.39	33.93	0	CAL	1198	1037	661.3	370.4	580.2	599.5	264.4	233.5	301.2	234.9	242.5	175.3	176.1	174.7	CON	6249
2015-02-25 10:28:35	RAW/CbTLsfpAvzfff	378.5	625.7	606.9	448.1	677.7	730.7	365.1	276.5	298.7	230.8	233.3	185.8	187.8	197.6	MISC	1.011	3813	19.99	39.08	992.3	0.01663	0.01625	0.01633	0.01625	0.01648	0.01625	13.78	512.6	17.42	33.53	0	CAL	913.3	757.3	612	406.8	627.4	666.3	284	202.8	230.3	177.8	178.7	127.9	129	129.3	CON	5443
2015-02-25 10:28:45	RAW/CbTLsfpAvzfff	251.9	366.6	502.3	437.7	682.7	759.8	354.4	223.3	205.6	157.1	153.5	122.6	125.7	144	MISC	1.011	3700	19.99	39.39	993.3	0.0164	0.01633	0.01648	0.01625	0.0164	0.0164	14.34	512.5	17.41	33.53	0	CAL	607.5	440.2	517.2	417.9	655.4	719.9	299.3	172	157.6	120.1	115.6	82.74	85.15	96.59	CON	4487
2015-02-25 10:28:56	RAW/CbTLsfpAvzfff	252.4	373.2	490.5	421.3	661.5	737.1	345.6	219.1	205.7	160.3	156.3	127.6	131.6	151.5	MISC	1.015	3768	19.99	39.72	989.3	0.01663	0.01633	0.01671	0.0164	0.0164	0.0164	14.82	512.8	17.44	33.93	0	CAL	608.5	448.6	504	400.5	633.6	696.9	290.6	168	157.9	123.5	118.5	87.77	91.18	104.2	CON	4434
2015-02-25 10:29:07	RAW/CbTLsfpAvzfff	262	393.8	476.7	402.3	634.4	705.7	335.7	219.4	210.6	162.5	159.9	132	136.7	150.4	MISC	1.013	3714	19.99	39.46	993.3	0.0164	0.01633	0.0164	0.01633	0.01633	0.01648	15.03	513	17.45	33.53	0	CAL	631.7	473.8	487.1	379.1	604.3	663.6	279.1	167.1	161.8	124.8	121.2	91.22	95.25	102	CON	4382
2015-02-25 10:29:21	RAW/CbTLsfpAvzfff	257.8	399.6	475.6	381.6	585.5	645.3	312.2	211.4	210.1	166.9	168.1	141.9	146.4	164.4	MISC	1.02	3701	19.99	39.39	991.5	0.01648	0.0164	0.0164	0.01663	0.01663	0.01648	13.8	512.8	17.47	33.93	0	CAL	621.5	481.8	486.2	357.6	554.4	602.9	256.4	160	162.1	129.9	130.1	101.7	105.6	116.8	CON	4267
2015-02-25 10:29:33	RAW/CbTLsfpAvzfff	243.9	364.2	447.1	349.1	529.6	582.1	280.3	187.7	182.9	144.3	141	113.8	113.4	129.2	MISC	1.024	3686	19.99	39.07	991.3	0.01656	0.0164	0.01633	0.01656	0.0164	0.0164	14.16	512.7	17.49	33.53	0	CAL	587.8	437.9	457.3	326.1	500	542.1	228	139.7	138.1	109.8	105.5	76.28	75.28	84.86	CON	3809
2015-02-25 10:29:47	RAW/CbTLsfpAvzfff	219.3	334	431.6	347.7	523.9	565.6	273.4	185.3	178.9	138.7	135.5	108.7	111.5	127.6	MISC	0.998	3722	19.99	39.25	992.3	0.01656	0.01648	0.01656	0.0164	0.0164	0.01633	13.65	512.8	17.49	33.53	0	CAL	528.5	402.1	443.5	328.3	498	529.5	225.5	141.1	137.6	106.9	102.9	74.31	76.54	86.85	CON	3682
2015-02-25 10:29:59	RAW/CbTLsfpAvzfff	218.8	329.3	423.5	344.8	522.9	562.7	272.7	186	177.6	137	134	106.8	106.9	118	MISC	1.011	3763	19.99	39.72	993.3	0.01656	0.01625	0.01625	0.01625	0.01617	0.01625	13.97	512.7	17.51	33.93	0	CAL	527.1	396.3	434.8	325.6	497.2	526.8	225.2	142.2	136.6	105.5	101.6	72.67	72.16	77.49	CON	3641
2015-02-25 10:30:11	RAW/CbTLsfpAvzfff	233.3	358.1	452	370.5	554.4	580.6	279.9	196.3	192.3	148.6	145.6	113.1	116.7	130.4	MISC	1.001	3767	19.99	38.57	994.2	0.01656	0.0164	0.01617	0.01663	0.01648	0.01648	13.64	513	17.52	34.34	0	CAL	562.3	431.4	463.9	349.9	526.7	541.8	228.9	149.4	148.5	114.9	110.9	76.52	79.62	87.07	CON	3872
2015-02-25 10:30:23	RAW/CbTLsfpAvzfff	253.5	393.8	478.2	387.6	582	609.5	297.3	211.2	210.1	162	159	125.8	127.1	140.5	MISC	1.02	3692	19.99	39.06	994.2	0.01656	0.01633	0.01617	0.01625	0.0164	0.01633	13.06	512.8	17.53	33.12	0	CAL	611.1	474.8	489.7	364.5	551.4	567.1	242	160.5	162.7	125.4	121.5	86.19	86.93	93.63	CON	4138
2015-02-25 10:30:34	RAW/CbTLsfpAvzfff	257.3	390.9	492.1	410.5	636.8	709.1	359.9	243.6	222.4	164.4	160.5	124.4	127.5	137.7	MISC	1.024	3675	19.99	39.39	992.3	0.01663	0.01663	0.0164	0.01648	0.01648	0.01648	13.69	512.5	17.53	32.71	0	CAL	620.4	470.7	504.7	388.1	607.2	667.5	304.1	191.8	173.8	126.9	122.1	83.86	86.32	89.67	CON	4437
2015-02-25 10:30:45	RAW/CbTLsfpAvzfff	236.2	346.4	462.7	405.7	641	737.8	387	255.3	217.5	160.4	154.2	122.5	124.2	140.1	MISC	1.017	3724	19.99	39.09	993.3	0.01648	0.01617	0.0164	0.01633	0.01648	0.01648	13.72	512.8	17.54	35.16	0	CAL	569.4	416.1	475.7	386.8	615.5	700.8	335.8	207.4	172.4	125.7	118.6	85.01	86.11	95.56	CON	4391
2015-02-25 10:30:55	RAW/CbTLsfpAvzfff	279.3	376.6	528.8	522.4	883.6	1055	553.1	352.5	276.3	194.8	183.9	143.9	148.2	164.5	MISC	1.015	3735	19.99	39.39	991.3	0.01648	0.01648	0.01617	0.01633	0.01648	0.01663	13.37	512.7	17.54	33.93	0	CAL	674.1	449.9	543.3	503.5	857.9	1015	493.4	295.7	222.5	153.4	141.4	99.19	102.8	111.3	CON	5663
2015-02-25 10:31:05	RAW/CbTLsfpAvzfff	330.9	382.5	580.3	652.4	1176	1424	723	437.6	318.7	211.7	195.6	149.5	148.7	159.4	MISC	1.009	3688	19.99	39.06	992.5	0.01671	0.01633	0.01633	0.01625	0.01648	0.01671	14.57	512.7	17.54	34.34	0	CAL	799.4	451.6	594.6	634	1151	1381	654.1	371.1	255.6	162.9	145.8	97.02	95.4	96.84	CON	6890
2015-02-25 10:31:15	RAW/CbTLsfpAvzfff	237	303.5	435.7	457.2	789.9	938.5	471.9	283.9	210.3	144.1	133.5	102.8	99.33	110.1	MISC	1.023	3723	19.99	39.72	992.3	0.01656	0.01625	0.0164	0.01648	0.01633	0.01648	14.99	512.8	17.56	34.34	0	CAL	571.5	361.2	447.1	442.4	769.7	905.2	421.6	235.8	164.9	109.1	97.73	65.13	61.11	65.26	CON	4718
2015-02-25 10:31:25	RAW/CbTLsfpAvzfff	203.5	281.5	389.3	382.8	635.1	740.9	377.7	233.7	182.6	129.3	121	93.35	95.06	106.1	MISC	1.006	3779	19.99	39.39	991.3	0.01671	0.01633	0.01633	0.01625	0.01648	0.01648	14.22	512.8	17.57	33.93	0	CAL	490.5	336.8	400	368.9	615.9	710.7	333.9	192.2	143.4	99.1	90.13	60.87	62.1	67.45	CON	3972
2015-02-25 10:31:35	RAW/CbTLsfpAvzfff	201.6	280.4	386.2	365.6	591.6	673.5	339.9	215.7	173.2	125.6	116.7	91.06	89.43	103	MISC	1.016	3708	19.99	39.39	992.3	0.01648	0.0164	0.01617	0.01625	0.0164	0.0164	14.14	513	17.58	33.53	0	CAL	485.8	335.6	396.9	351.1	571.5	642.8	296.5	174.9	134.7	96.03	86.37	59.16	57.06	65.17	CON	3754
2015-02-25 10:31:45	RAW/CbTLsfpAvzfff	219.8	327.8	433.6	387.1	604.8	663.9	332.4	223.1	193.1	142.7	136.3	105.5	107	120.9	MISC	1.007	3725	19.99	39.06	992.3	0.01656	0.0164	0.0164	0.0164	0.01656	0.01648	13.06	512.8	17.59	33.93	0	CAL	529.8	394.2	445.9	369.9	581	628.9	284.3	178.3	151	110.3	103.1	70.49	71.49	79.39	CON	3998
2015-02-25 10:31:55	RAW/CbTLsfpAvzfff	248.3	367.1	479.7	424.2	655.8	712.5	357.4	246.3	214	159.2	151.9	119	118.7	131.9	MISC	1.023	3825	19.99	38.74	994.2	0.01648	0.01625	0.0164	0.01656	0.01633	0.01648	12.46	512.6	17.6	33.53	0	CAL	598.7	441.3	492.6	404.3	628.4	672.7	303.4	196.1	166.9	122.9	114.7	79.82	78.89	85.33	CON	4386
2015-02-25 10:32:05	RAW/CbTLsfpAvzfff	240.3	366.1	481.4	428.7	663.7	719.7	361.1	245.4	214	156.5	149.9	115.5	115.3	125.5	MISC	1.026	3775	19.99	39.06	990.3	0.01656	0.0164	0.01633	0.0164	0.01648	0.01656	13.19	512.8	17.61	34.34	0	CAL	579.3	440.9	495.4	409.9	637.5	681	308.2	196.1	167.6	120.8	113.4	77.07	76.24	79.83	CON	4383
2015-02-25 10:32:15	RAW/CbTLsfpAvzfff	252.3	378.2	524.3	465	713.1	767	386.8	270.6	237.5	173.6	164.1	129.3	129.8	140.4	MISC	1.014	3712	19.99	38.45	993.3	0.01633	0.0164	0.01617	0.01625	0.01648	0.0164	12.88	512.8	17.61	34.75	0	CAL	608.3	455.1	541.1	446	686	726.3	331	218.7	188.6	136	125.6	88.75	88.55	92.16	CON	4732
2015-02-25 10:32:25	RAW/CbTLsfpAvzfff	250	355	505.7	450.7	692.9	746.8	378.4	264.3	229.8	163.3	154.8	117.9	116.9	129	MISC	1.011	3886	19.99	39.07	991.3	0.01633	0.01648	0.0164	0.01656	0.01656	0.0164	14.16	513	17.6	34.34	0	CAL	602.8	425.5	521.5	432	666.4	707	324.1	213.6	182.1	126.5	117.1	78.3	76.65	81.87	CON	4555
2015-02-25 10:32:35	RAW/CbTLsfpAvzfff	252.7	333.7	483	433.1	658.6	707.5	364	258.5	226.3	160.3	148.6	115.2	113.9	124.7	MISC	1.012	3797	19.99	39.06	992.3	0.01678	0.0164	0.01648	0.01625	0.0164	0.01648	14.5	513	17.61	34.34	0	CAL	609.2	398	496.7	414	631.7	667.8	310.3	208.6	179.5	124.2	111.6	76.04	74.19	78.32	CON	4380
2015-02-25 10:32:45	RAW/CbTLsfpAvzfff	248.2	325.3	476.5	418.8	624.1	670	346.2	251.1	222.1	158.6	148.6	114.9	115.3	123.9	MISC	1.013	3747	19.99	39.39	992.5	0.01663	0.0164	0.01625	0.01617	0.01633	0.0164	13.89	513.1	17.61	34.34	0	CAL	598.4	387.8	490.2	399.7	597	630.8	293.6	202.4	176.4	123.3	112.3	76.61	76.4	78.59	CON	4244
2015-02-25 10:32:55	RAW/CbTLsfpAvzfff	263.9	347	508.5	457.5	680.2	723.1	376.2	274.6	243.4	173.1	163.8	127.1	128.8	142.9	MISC	1.003	3819	19.99	39.33	993.3	0.01648	0.0164	0.01648	0.0164	0.01633	0.01633	14.98	513.1	17.61	34.75	0	CAL	636.2	413.7	523.4	437.9	651.8	681.4	320.2	222.6	194.5	135.4	125.1	86.23	87.32	94.38	CON	4610
2015-02-25 10:33:05	RAW/CbTLsfpAvzfff	286.8	391	593.1	532.8	775	811.2	417.8	310.5	280	199.1	186.6	144.8	145.3	161.3	MISC	1.016	3777	19.99	40.04	991.3	0.01656	0.0164	0.01656	0.01625	0.0164	0.01633	13.86	512.9	17.61	33.53	0	CAL	692	467.4	613	512.5	744.2	765.1	355.7	252.7	225.7	157.2	143.6	99.48	99.26	107.4	CON	5235
2015-02-25 10:33:15	RAW/CbTLsfpAvzfff	308.1	417.2	663.4	591	832.5	853.3	435.4	327.2	298.2	212.1	199.1	153.7	152.1	161.4	MISC	1.008	3768	19.99	38.74	992.3	0.01656	0.01633	0.01633	0.01633	0.01633	0.01648	14.19	512.9	17.62	33.93	0	CAL	743.4	498.6	687.6	570	799	803.2	368.2	264.9	239.5	166.9	152.7	104.9	102.4	103.2	CON	5605
2015-02-25 10:33:25	RAW/CbTLsfpAvzfff	302.4	429.2	679.8	593.5	816.3	830.1	425	321.6	298.6	215.4	203.7	156.5	154.8	165.9	MISC	1.03	3736	19.99	39.39	992.5	0.01648	0.01625	0.0164	0.0164	0.01633	0.01633	14.36	513	17.62	35.16	0	CAL	729.7	514.7	706	572.7	782.5	779.9	358	259.5	240.1	170.4	157.6	108	105.5	108.1	CON	5593
2015-02-25 10:33:35	RAW/CbTLsfpAvzfff	297.1	415.3	661.8	569.8	766.1	770.9	392.8	299.5	283.6	204.1	193.4	149.1	148.8	158.7	MISC	1.005	3852	19.99	38.78	992.3	0.01656	0.01617	0.01633	0.01633	0.01656	0.0164	14.56	513.2	17.63	34.34	0	CAL	716.8	497.4	687	548.9	732.2	721.3	327.4	239.1	226.8	160.3	148.5	101.9	100.8	102.5	CON	5311
2015-02-25 10:33:45	RAW/CbTLsfpAvzfff	438.5	537.8	804.8	653.1	820.4	778.2	398.1	321.2	319.6	239.8	230.1	179.7	182.5	199.4	MISC	1.018	3745	19.99	39.72	994.2	0.01663	0.01633	0.01648	0.01625	0.0164	0.01656	14.2	513.3	17.65	34.34	0	CAL	1059	637.9	826.5	616.3	766.3	705.4	307.4	238.7	242.9	180.3	168.9	114.7	116.4	122.7	CON	6103
2015-02-25 10:33:55	RAW/CbTLsfpAvzfff	505.8	593.2	905.7	736.6	903.3	835.8	418.4	335.5	334.9	246	235.2	179.6	178.6	183.6	MISC	1.007	3768	19.99	39.39	991.3	0.01663	0.01633	0.0164	0.0164	0.01617	0.0164	14.84	513.1	17.65	33.93	0	CAL	1222	701.2	929.2	694.3	840.7	752	314.8	241.6	247.8	178.4	165.6	105.5	103.3	96.2	CON	6592
2015-02-25 10:34:05	RAW/CbTLsfpAvzfff	506.6	603.4	913.6	757.2	947.2	892.5	445.2	347.5	345.5	258.6	245.3	190.6	191.6	204.2	MISC	1.007	3716	19.99	39.39	992.6	0.0164	0.01648	0.01633	0.0164	0.0164	0.01656	13.87	513	17.66	34.75	0	CAL	1224	714.2	937.5	715.5	885.2	808.9	340.9	252.6	257.4	190.2	175	115.9	115.6	115.9	CON	6849
2015-02-25 10:34:15	RAW/CbTLsfpAvzfff	556.1	726	1017	806.4	1003	932.5	454.7	358.9	360.5	268.8	257.3	196.6	193.3	201.3	MISC	1.018	3734	19.99	38.74	995.2	0.0164	0.01648	0.01633	0.01633	0.01625	0.01648	13.63	512.9	17.67	33.93	0	CAL	1344	865.5	1043	757.5	931.9	838.4	338.3	253.3	262.5	192.9	179.2	113.6	108.9	103.1	CON	7332
2015-02-25 10:34:25	RAW/CbTLsfpAvzfff	485.4	712.7	930.5	715.2	879.9	820.6	406.7	324.2	330.3	249.2	240.4	186.5	186.4	196.9	MISC	1.006	3779	19.99	39.39	991.3	0.01671	0.0164	0.01633	0.0164	0.01656	0.01648	14.79	513	17.68	34.34	0	CAL	1173	856.6	955.4	670.5	815.6	735.9	302.3	229.5	242.3	181.2	170.5	112.4	111.1	109.2	CON	6665
2015-02-25 10:34:35	RAW/CbTLsfpAvzfff	553.2	937.1	1139	811.6	988.6	920.9	465.2	382	393.4	298	288.6	222	224	235.2	MISC	1.013	3840	19.99	38.41	992.3	0.01648	0.0164	0.0161	0.01656	0.0164	0.0164	13.52	513	17.68	34.34	0	CAL	1338	1136	1172	756.3	910.7	819.9	341.6	270.1	289.1	217.6	205.9	134.7	135.1	131.4	CON	7859
2015-02-25 10:34:45	RAW/CbTLsfpAvzfff	584.8	1123	1297	871.8	1047	967.7	494.9	414.9	427.9	327.1	314.3	244.8	245.8	257.6	MISC	1	3781	19.99	39.72	993.3	0.01633	0.01648	0.01633	0.0164	0.0164	0.01617	14.63	512.9	17.69	34.75	0	CAL	1415	1371	1338	809.5	959.7	856.2	359.1	292	313.2	238.9	223.7	149.4	148.5	143.8	CON	8618
2015-02-25 10:34:55	RAW/CbTLsfpAvzfff	688.6	1733	1742	988.7	1165	1048	548.1	491.5	526.4	400.8	392	302.2	300.1	312.2	MISC	1.002	3715	19.99	38.93	991.3	0.01648	0.0164	0.0164	0.0164	0.0164	0.0164	15.07	513	17.69	33.53	0	CAL	1669	2141	1802	899.8	1048	901.7	373.6	334.3	379.4	288.1	276.4	181.3	176.6	167	CON	10640
2015-02-25 10:35:05	RAW/CbTLsfpAvzfff	646.6	1706	1672	932	1092	980.6	511.5	461.6	498.5	380.5	370.3	285.6	283.3	287.7	MISC	1.019	3811	19.99	39.71	991.3	0.01648	0.01625	0.01625	0.01648	0.01648	0.0164	13.44	513.1	17.7	35.16	0	CAL	1567	2111	1730	846.3	979.6	841.1	345	311.7	358.2	273.2	260.1	170.6	165.8	149.4	CON	10110
2015-02-25 10:35:15	RAW/CbTLsfpAvzfff	610.6	1586	1560	876.2	1025	920.6	481.9	437.1	474.5	362.7	355.2	274.4	270	273.4	MISC	1.008	3859	19.99	39.06	991.3	0.01678	0.01656	0.01625	0.01633	0.01625	0.01663	14.6	513.3	17.71	34.75	0	CAL	1479	1962	1613	795.9	918.7	789.7	325.7	296.5	343	262.1	251.9	166.6	159.8	143.9	CON	9507
2015-02-25 10:35:25	RAW/CbTLsfpAvzfff	555.6	1290	1416	876	1019	916.7	468.4	404.2	425.5	325.8	315.9	243.5	240.5	248.7	MISC	1.015	3808	19.99	39.39	992.3	0.01648	0.0164	0.01625	0.01625	0.01617	0.01625	13.91	513.3	17.72	34.75	0	CAL	1345	1589	1468	811.3	928.9	802.4	330.1	279.3	308.7	236.4	224.1	147.5	142.5	133.6	CON	8746
2015-02-25 10:35:35	RAW/CbTLsfpAvzfff	570.8	1354	1549	978.2	1117	997.3	517.1	448.8	467.7	357.3	349.3	270.6	271.8	284.8	MISC	1.014	3774	19.99	38.96	992.3	0.01671	0.0164	0.01633	0.01602	0.01633	0.01656	14.92	513.4	17.72	35.16	0	CAL	1382	1669	1612	914.1	1025	878.1	372.5	317.9	344.9	263.4	253	170	169.2	163.9	CON	9534
2015-02-25 10:35:45	RAW/CbTLsfpAvzfff	545.5	1244	1563	1021	1148	1027	530.9	444.7	446.5	337.4	325.6	246.7	243.8	245.2	MISC	1.026	3829	19.99	39.72	995.2	0.01625	0.01617	0.0164	0.01617	0.01633	0.01625	15.12	513.3	17.74	34.34	0	CAL	1321	1532	1633	965.1	1062	914.2	392.4	318.9	328.3	247.2	233.1	150.3	145.3	129.1	CON	9371
2015-02-25 10:35:55	RAW/CbTLsfpAvzfff	503.9	1082	1454	991.4	1114	1008	520.6	424.1	418	316.5	304.7	233.2	229.1	239.3	MISC	1.012	3976	19.99	39.72	994.2	0.01663	0.01625	0.01617	0.01648	0.01648	0.01648	14.12	513.2	17.74	34.75	0	CAL	1220	1328	1522	943.7	1037	905.5	394.2	309	309.8	233.8	219.9	144.9	139	133	CON	8839
2015-02-25 10:36:05	RAW/CbTLsfpAvzfff	505.6	1054	1428	998.9	1144	1054	550.7	439.3	423.9	318.8	305.7	235	233.8	248.7	MISC	1.01	3702	19.99	38.74	992.3	0.01656	0.01633	0.01648	0.01633	0.0164	0.0164	14.07	513.1	17.76	34.34	0	CAL	1224	1292	1493	952.4	1069	953.2	425.2	324.7	316.1	236.4	221.3	146.9	143.9	142.8	CON	8940
2015-02-25 10:36:15	RAW/CbTLsfpAvzfff	499	1064	1440	1025	1184	1106	583.5	458	427.9	318.9	304.8	231.4	229.4	236	MISC	1.008	3814	19.99	39.11	991.3	0.01656	0.01625	0.01648	0.0164	0.0164	0.01648	14.85	513.2	17.76	33.93	0	CAL	1208	1305	1507	979.9	1110	1006	458.3	343.4	319.9	236.3	220.3	143.4	139.6	130	CON	9107
2015-02-25 10:36:25	RAW/CbTLsfpAvzfff	475.1	999.5	1342	1010	1196	1154	624.7	470.9	419.1	308.5	293.3	223	223.1	233.1	MISC	1.013	3740	19.99	39.07	993.3	0.01656	0.01625	0.01633	0.01656	0.01648	0.01633	14.32	512.9	17.77	33.93	0	CAL	1150	1226	1403	970.3	1129	1061	506.2	361.8	316	229.8	212.7	139.1	137.5	132	CON	8973
2015-02-25 10:36:35	RAW/CbTLsfpAvzfff	483.7	1021	1418	1077	1307	1295	718.8	532.2	454.4	330.4	312	240.9	240.8	254.9	MISC	1.026	3689	19.99	39.72	996.2	0.01648	0.0164	0.0164	0.0161	0.01648	0.01656	14.46	513	17.78	33.93	0	CAL	1172	1253	1485	1038	1240	1201	597.1	419.6	347.6	248.8	228.6	154.2	152.2	150.1	CON	9687
2015-02-25 10:36:45	RAW/CbTLsfpAvzfff	486.5	1039	1471	1150	1452	1495	851.7	607.2	481.5	340.9	320.3	241.9	239.8	245	MISC	1.016	3740	19.99	39.39	993.3	0.01678	0.01617	0.01617	0.01648	0.0164	0.01633	14.82	513.2	17.77	34.75	0	CAL	1179	1276	1543	1114	1387	1402	728.1	491.7	371.5	257	234.6	152.9	148.9	137.2	CON	10420
2015-02-25 10:36:55	RAW/CbTLsfpAvzfff	450.1	966.6	1396	1128	1458	1540	886.5	620.3	472.2	328.1	308.3	232.6	229.7	242.5	MISC	1.007	3729	19.99	39.06	991.3	0.01625	0.01648	0.01663	0.01633	0.01625	0.0164	13.8	513.4	17.78	33.93	0	CAL	1091	1187	1466	1097	1401	1454	771.3	511.9	368.5	249.1	227.7	149.1	144.4	141.2	CON	10260
2015-02-25 10:37:05	RAW/CbTLsfpAvzfff	413.5	945.8	1370	1110	1460	1530	868.8	611	463	323.8	304.3	229.3	224.4	233.5	MISC	1.018	3730	19.99	39.06	993.3	0.01633	0.01648	0.0164	0.01656	0.01648	0.01625	13.54	513.2	17.79	34.75	0	CAL	1002	1164	1442	1083	1408	1450	759.5	507.8	364	248.6	227.7	150.1	143.5	137.2	CON	10090
2015-02-25 10:37:15	RAW/CbTLsfpAvzfff	390.9	854.9	1266	1047	1392	1486	853.9	592	437.3	302.6	281.8	212.1	208.5	219.7	MISC	1.013	3741	19.99	39.72	995.2	0.01671	0.0161	0.01625	0.01633	0.01648	0.0164	13.79	513	17.81	33.53	0	CAL	946.5	1050	1332	1023	1344	1412	752.4	495.7	344.9	232.4	210.2	138.1	132.9	129.7	CON	9544
2015-02-25 10:37:25	RAW/CbTLsfpAvzfff	366	798.2	1180	995.6	1353	1474	857.6	582.6	414.6	285.1	265.8	196.1	195.4	204.2	MISC	1.006	3731	19.99	39.39	993.3	0.01663	0.01617	0.0164	0.01633	0.01648	0.0164	14.06	513.2	17.82	33.93	0	CAL	885.9	980.3	1241	973.9	1310	1406	762.6	492.1	327.7	219	198.5	126.5	124.4	119.7	CON	9168
2015-02-25 10:37:35	RAW/CbTLsfpAvzfff	373.1	792.9	1169	992.9	1348	1461	846.1	578.7	416.3	288	265.8	201.2	196.4	205.9	MISC	1.007	3742	19.99	39.72	994.2	0.01663	0.01648	0.01625	0.01625	0.01671	0.0164	15.25	513.4	17.83	34.34	0	CAL	903.2	972.7	1229	970.6	1304	1393	750.4	487.7	329	221.5	198.1	131.1	124.9	120.9	CON	9137
2015-02-25 10:37:45	RAW/CbTLsfpAvzfff	309.5	596.6	898.2	827.6	1160	1282	742.1	489.5	334.3	222.8	206.1	149.8	143.4	147.3	MISC	1.013	3797	19.99	39.38	992.3	0.01694	0.01633	0.01633	0.01617	0.0164	0.01633	14.09	513.2	17.84	34.75	0	CAL	748.3	728.4	941.7	811.6	1127	1229	665.5	416.1	263.8	169.1	151.4	93.15	85.68	78.75	CON	7509
2015-02-25 10:37:55	RAW/CbTLsfpAvzfff	286.1	516.1	778.6	733.9	1041	1161	679.2	448.3	311.4	215.4	194.6	149.1	148.2	162.7	MISC	1.021	3833	19.99	39.39	993.3	0.01671	0.01633	0.0164	0.01648	0.01633	0.0164	13.66	513.1	17.86	34.34	0	CAL	691.2	627.9	814.4	719	1011	1113	610.4	382.4	248.1	167.2	145.4	98.04	96.21	101.1	CON	6825
2015-02-25 10:38:05	RAW/CbTLsfpAvzfff	284.2	565.1	855.8	793.7	1126	1260	740.3	491.9	334.6	228.7	208.4	158.5	155.4	167.6	MISC	1.02	3755	19.99	39.39	991.5	0.01663	0.01633	0.01633	0.01633	0.0164	0.01625	15.06	513.3	17.88	34.75	0	CAL	687	690.9	898.5	780	1097	1211	668.9	423.2	268.3	178.3	157.1	105.5	101.4	103.3	CON	7370
2015-02-25 10:38:15	RAW/CbTLsfpAvzfff	299.6	582	905.8	828.4	1169	1302	763.9	513.3	349.7	236.5	217.2	165.5	163.7	174.8	MISC	1.013	3674	19.99	39.39	995.1	0.01648	0.0164	0.0164	0.01625	0.0164	0.0164	13.77	513.2	17.88	34.34	0	CAL	724.3	710.8	951.6	813.9	1138	1250	689.1	441.4	280.4	183.7	163.5	109.9	107	107.4	CON	7671
2015-02-25 10:38:25	RAW/CbTLsfpAvzfff	314.8	647.5	1006	895.3	1231	1355	793.2	543.8	380.7	261.8	241.5	183.7	182.3	197.1	MISC	1.002	3743	19.99	39.1	992.3	0.01633	0.01633	0.01625	0.01648	0.01656	0.01656	15.43	513.4	17.89	34.75	0	CAL	761.4	793	1059	879.8	1197	1299	712.6	466.6	306.3	205.2	183.9	124.2	121.6	124.8	CON	8235
2015-02-25 10:38:35	RAW/CbTLsfpAvzfff	340.6	718.2	1087	977.5	1338	1468	866.2	594.7	414.8	282.8	261.9	197	193.6	205.1	MISC	1.004	3754	19.99	39.07	994.2	0.01648	0.0164	0.01633	0.0161	0.01633	0.01625	14.58	513.4	17.91	34.75	0	CAL	824.4	880.7	1144	960.7	1300	1406	778.5	510.6	333.6	221.1	199	132.1	127.4	126.2	CON	8945
2015-02-25 10:38:45	RAW/CbTLsfpAvzfff	346.7	742.6	1122	983.7	1311	1419	839.2	588	420.1	288.4	268.7	202	197.7	207	MISC	1.016	3673	19.99	39.72	990.3	0.01663	0.0164	0.0164	0.01617	0.01663	0.01625	14.49	513.3	17.92	34.75	0	CAL	839	911.3	1181	965.6	1271	1355	749.4	502.4	337.6	225.7	204.8	136	130.3	126.8	CON	8936
2015-02-25 10:38:55	RAW/CbTLsfpAvzfff	346.7	749.7	1105	947.5	1241	1329	786	557.6	406.7	282.7	264	198.8	194.6	203.6	MISC	1.019	3599	19.99	39.39	993	0.01656	0.0164	0.01633	0.01633	0.01633	0.0164	14.96	513.6	17.93	33.93	0	CAL	838.8	920.4	1161	927.4	1199	1265	696.5	472.7	325.1	220.6	200.7	133.4	127.9	124.1	CON	8613
2015-02-25 10:39:05	RAW/CbTLsfpAvzfff	306	645.8	957.6	852.7	1146	1250	741.3	511.9	361.3	247.1	228.2	171.3	166.3	170.6	MISC	1.012	3714	19.99	39.06	991.4	0.01633	0.01625	0.01633	0.0164	0.01633	0.01648	14.73	513.4	17.93	34.75	0	CAL	739.9	791.8	1006	836.5	1111	1194	662.9	437.1	289.3	192.4	172.5	113.7	107.5	100.7	CON	7755
2015-02-25 10:39:15	RAW/CbTLsfpAvzfff	279.1	546.8	813.5	747.5	1016	1118	671.1	461.6	322.8	220.3	201.6	151.5	148.7	156.1	MISC	1.027	3708	19.99	39.72	993.3	0.01656	0.01625	0.01648	0.0164	0.01648	0.01648	14.09	513.5	17.93	35.16	0	CAL	674.3	668	852.8	732.8	985	1069	602	395.5	259.3	171.9	152.3	100.4	96.69	94.37	CON	6854
2015-02-25 10:39:25	RAW/CbTLsfpAvzfff	266.2	496.7	735.7	693.1	961.1	1072	653.7	448.3	309.1	209.5	190.8	143.5	141.2	151.9	MISC	1.004	3754	19.99	40.04	993.3	0.01648	0.01656	0.01633	0.01633	0.01648	0.01648	14.28	513.3	17.94	34.34	0	CAL	642.9	605.3	769.8	679.2	932.7	1026	589.3	386.5	249.7	164.2	144.6	95.6	92.39	94	CON	6472
2015-02-25 10:39:35	RAW/CbTLsfpAvzfff	278.6	511.7	751.9	716.5	1001	1125	695.9	477.6	326.4	221.2	201.8	152.5	150.2	162.6	MISC	1.011	3709	19.99	39.06	994.2	0.01648	0.01625	0.0164	0.01648	0.0164	0.0164	13.96	513.2	17.94	34.34	0	CAL	673	623.1	785.9	701.9	971.2	1078	629.1	413.5	264.6	174.1	153.8	102.6	99.38	102.4	CON	6772
2015-02-25 10:39:45	RAW/CbTLsfpAvzfff	285.5	533.2	762.4	726.7	1020	1147	712	491.2	332.3	221.8	201.7	151.1	147.6	158.7	MISC	1.033	3724	19.99	39.06	993.2	0.01633	0.01625	0.01656	0.01648	0.01656	0.01633	14.9	513.3	17.95	35.16	0	CAL	689.8	649.9	796.2	711.1	989.7	1099	643.5	425.4	269	173.4	152.4	99.92	95.42	96.86	CON	6892
2015-02-25 10:39:55	RAW/CbTLsfpAvzfff	284.9	541	754.5	717.7	1009	1138	710.6	491.6	332.7	224.8	205	153.4	152.7	163	MISC	1.002	3785	19.99	39.95	990.3	0.01625	0.01656	0.0164	0.0164	0.01663	0.01671	14.04	513.2	17.95	34.75	0	CAL	688.3	659.9	787.3	701.7	978.5	1090	642.1	425.9	269.5	176.5	155.7	102.2	100.6	101.3	CON	6880
2015-02-25 10:40:05	RAW/CbTLsfpAvzfff	277.7	543	721.4	671.2	940	1058	656	454.2	306.1	203.1	184.4	133.7	129.7	137.5	MISC	1.001	3966	19.99	38.74	991.3	0.01663	0.01617	0.0164	0.0164	0.01656	0.01656	14.13	513.3	17.97	34.75	0	CAL	670.7	663.3	751.4	653.8	908.7	1010	589.1	390.4	244.8	156.3	136.7	84.06	79.14	77.69	CON	6416
2015-02-25 10:40:15	RAW/CbTLsfpAvzfff	258.4	520.7	670.5	606.8	838.7	941.6	582.1	409.2	288.5	198.9	181.9	137.8	138.9	151.8	MISC	1.009	3711	19.99	39.06	993.3	0.01656	0.0164	0.01648	0.01648	0.0164	0.0164	13.06	513.1	17.98	34.34	0	CAL	623.9	636.9	697.9	589.2	808.3	896.1	519.6	349.7	231.6	155.4	137.5	91.6	91.94	96.21	CON	5926
2015-02-25 10:40:25	RAW/CbTLsfpAvzfff	331.9	674.3	938.1	767.6	941.6	976.8	584.9	448.8	366.8	264.4	253.7	194.1	192.5	201	MISC	1.006	3705	19.99	39.06	990.7	0.01648	0.01633	0.01648	0.0164	0.01625	0.01656	14.77	513.1	17.99	33.93	0	CAL	801.9	825.3	981.2	743.5	897.7	914.3	503	372.4	294.1	208.9	196.9	135.1	132.3	129.9	CON	7137
2015-02-25 10:40:35	RAW/CbTLsfpAvzfff	337.4	704.7	969.4	778.1	932.3	942.6	554.3	439.5	380.5	281.7	271.6	211.3	211.7	221.8	MISC	1.013	3775	19.99	39.39	991.3	0.0164	0.01625	0.01633	0.01648	0.0164	0.01656	13.85	513.2	18	34.34	0	CAL	815.3	863.6	1014	752.8	886.2	877.6	470.2	361.4	306.3	225.1	213.6	151	150.3	149.1	CON	7237
2015-02-25 10:40:45	RAW/CbTLsfpAvzfff	358.1	732.3	1108	882.2	1004	970.1	551.7	453.5	411.9	305.4	296.8	228.1	225.2	229.9	MISC	1.014	3717	19.99	39.07	993.3	0.01656	0.01625	0.0164	0.01625	0.01625	0.01648	14.56	513.2	18	34.34	0	CAL	865.8	896.5	1164	857.9	954.7	899.8	461.3	369.8	332.4	244.8	234.8	163.6	159.5	152	CON	7757
2015-02-25 10:40:55	RAW/CbTLsfpAvzfff	370.9	731.8	1156	937.8	1069	1024	575.8	475.4	431.6	322.2	312.5	240.1	237.7	247	MISC	1.013	3777	19.99	38.74	992.3	0.01648	0.01648	0.0164	0.0161	0.0164	0.01648	13.26	513.4	18.01	33.93	0	CAL	896.9	894.6	1216	914.5	1020	952.4	482.5	389	349.5	259.6	248.4	173.5	169.7	166.5	CON	8133
2015-02-25 10:41:05	RAW/CbTLsfpAvzfff	397	778.1	1207	1025	1232	1222	694	555.1	481.2	353.1	341.1	263.2	261.1	273.3	MISC	1.003	3674	19.99	39.39	992.2	0.01648	0.01617	0.01633	0.01633	0.0164	0.01648	12.84	513.5	18	34.34	0	CAL	960.9	951	1268	1001	1181	1147	594.6	462.3	392.7	285.5	272.1	191.4	187.9	186.4	CON	9083
2015-02-25 10:41:15	RAW/CbTLsfpAvzfff	367	698.2	1054	945.1	1210	1266	729	542.8	425.9	297.5	280.4	211.3	200.5	198.2	MISC	1.006	3845	19.99	39.96	990.3	0.01648	0.01656	0.01617	0.01648	0.01617	0.0164	13.56	513.2	18.01	33.93	0	CAL	888	852.1	1105	924.6	1167	1200	638.7	457.7	344.5	235.3	216.9	145.3	133.2	118.4	CON	8427
2015-02-25 10:41:25	RAW/CbTLsfpAvzfff	307.2	587.5	847.5	807.2	1105	1234	744	526.9	382.6	265.7	247.4	188.2	190.1	204.6	MISC	1.034	3705	19.99	39.07	992.3	0.01671	0.01656	0.01633	0.01648	0.0164	0.01648	13.56	513.1	18.01	33.53	0	CAL	742.7	717	886.4	791.2	1072	1181	669.1	455.3	313.7	213.1	193.7	132.5	133.3	137.2	CON	7638
2015-02-25 10:41:35	RAW/CbTLsfpAvzfff	334.9	641.7	934.9	895	1226	1364	817.6	581.8	419.1	286.7	268.2	201.9	197.6	206.4	MISC	1.017	3691	19.99	39.72	991.3	0.01656	0.0164	0.0164	0.01648	0.0164	0.01625	13.69	513.3	18.01	34.34	0	CAL	810.1	783.4	978.4	878.2	1191	1307	735.5	503.3	343.5	229	209.4	140.8	135.4	132.4	CON	8377
2015-02-25 10:41:45	RAW/CbTLsfpAvzfff	341.3	670.3	939.7	908.7	1262	1431	871.6	610.8	429.6	293.8	271.2	206.6	203.8	215	MISC	1.023	3739	19.99	39.39	993.3	0.01671	0.01633	0.01633	0.01656	0.01663	0.01648	13.44	513.2	18.01	33.93	0	CAL	825.8	819.3	982.2	891.1	1226	1373	787.9	530.4	352.1	234.6	210.9	144	140	139.1	CON	8656
2015-02-25 10:41:55	RAW/CbTLsfpAvzfff	353.3	679.4	943.9	908.8	1262	1433	873.5	612.6	431.7	286.9	268.9	203.5	198.2	206	MISC	1.002	3897	19.99	39.39	993.2	0.01625	0.01633	0.01633	0.01648	0.0164	0.0164	13.51	513.2	18.01	34.34	0	CAL	854.8	829.5	985.4	889.7	1224	1373	787.8	530.5	352.7	226.5	207.3	139.5	132.9	128.5	CON	8662
2015-02-25 10:42:05	RAW/CbTLsfpAvzfff	353.1	695.5	949	908.4	1254	1415	862	608.6	429.1	293.1	271.9	206.7	201.2	213.2	MISC	1.022	3843	19.99	39.4	992.3	0.01648	0.01617	0.01633	0.01617	0.01625	0.01633	13.41	513.3	18.01	34.75	0	CAL	854.2	850.1	990.6	888.8	1215	1354	775.8	526.2	349.7	232.4	210	142.5	135.7	135.5	CON	8661
2015-02-25 10:42:15	RAW/CbTLsfpAvzfff	335.2	646.5	881.4	846.2	1167	1314	797.3	560	394.7	267.6	251	187.4	180.3	185	MISC	1.017	3671	19.99	39.06	993.3	0.01671	0.01617	0.01625	0.0164	0.01633	0.01656	13.24	513.4	18.02	34.34	0	CAL	810.5	789.4	919.2	827.2	1130	1256	716.2	482.5	320.3	210.7	192.9	127	118.8	112.2	CON	8013
2015-02-25 10:42:25	RAW/CbTLsfpAvzfff	271.6	502.5	700.9	707.8	996.9	1137	681.9	462.6	319.9	216.4	198.8	148.9	141.9	147.5	MISC	1.012	3809	19.99	39.72	994.2	0.01663	0.01617	0.01648	0.01633	0.01625	0.01656	14.04	513.7	18.02	34.34	0	CAL	656.1	612.1	730.6	694.3	969.1	1092	616.8	400.1	259.8	170.5	151.9	100.3	92.33	88.84	CON	6635
2015-02-25 10:42:35	RAW/CbTLsfpAvzfff	240.2	447.4	634.1	666.2	949	1099	661.4	441.5	299.6	202.1	185.5	139.3	137.4	149.8	MISC	1.013	3784	19.99	38.74	994.3	0.01648	0.01648	0.01656	0.01648	0.01633	0.01633	15.19	513.4	18.03	34.34	0	CAL	580	545.1	661.8	656.2	925.9	1060	603.4	385.3	245.3	160.7	143.4	95.59	92.94	97.01	CON	6252
2015-02-25 10:42:45	RAW/CbTLsfpAvzfff	243.6	446.7	630.6	650.3	920	1063	641.4	431.4	295.9	199.8	183.3	137.2	135.8	141	MISC	1.001	3951	19.99	39.72	993.3	0.01656	0.01617	0.01633	0.01656	0.01656	0.01633	14.2	513.5	18.02	34.75	0	CAL	588.2	543.8	657.6	639.1	895.8	1023	583.1	375.1	241.8	158.5	141.2	93.46	91.22	88.24	CON	6120
2015-02-25 10:42:55	RAW/CbTLsfpAvzfff	247.9	463.6	648.9	662.9	933.5	1077	653	442.5	305.4	209.7	191.8	145.1	142.4	155.8	MISC	1.02	3707	19.99	39.72	993.3	0.01656	0.01617	0.0164	0.01656	0.01625	0.01663	14.82	513.5	18.04	34.75	0	CAL	598.7	565.1	676.8	651.2	908.5	1036	593.3	384.9	250	167.3	148.7	100.4	96.81	101.7	CON	6280
2015-02-25 10:43:05	RAW/CbTLsfpAvzfff	262.9	483.3	674.9	689.8	969.4	1117	676.9	459.7	316.6	214.8	198.1	149.4	143.8	155.3	MISC	1.012	3761	19.99	39.72	994.2	0.0164	0.01648	0.0164	0.0164	0.0164	0.01625	13.85	513.3	18.05	33.93	0	CAL	634.9	588.5	703.3	677.1	942.7	1074	614.2	399.2	258.4	170.4	152.7	102.3	95.87	98.52	CON	6512
2015-02-25 10:43:15	RAW/CbTLsfpAvzfff	262.4	475.4	659.9	673.2	947.3	1093	661.5	449.2	311.5	211.2	196.4	146.4	140.7	151.1	MISC	1.011	3792	19.99	39.39	994.2	0.0164	0.01625	0.01648	0.01648	0.01656	0.0164	13.85	513.5	18.06	34.75	0	CAL	633.7	578.4	687	660	920.4	1050	599.4	389.4	254	167.3	151.6	99.81	93.26	94.95	CON	6379
2015-02-25 10:43:25	RAW/CbTLsfpAvzfff	219	398.6	551.8	552.2	764.4	875.9	523.9	353.2	249	172.2	159.8	119.9	114.7	124.6	MISC	1.009	3775	19.99	38.88	994.2	0.01663	0.01633	0.01648	0.01648	0.01633	0.01648	14.44	513.5	18.07	35.16	0	CAL	528.4	485.1	574.5	540.6	741.2	839.5	472	303.5	201.3	135.8	122.6	81.24	75.36	78.15	CON	5179
2015-02-25 10:43:35	RAW/CbTLsfpAvzfff	231.1	433.6	587	577.1	784.8	889.6	533.7	366.8	266.4	187.6	174.1	131.2	129.2	139.6	MISC	1.02	4045	19.99	39.06	992.3	0.01663	0.01625	0.01617	0.01656	0.01633	0.01625	13.38	513.5	18.08	34.75	0	CAL	557.7	528.5	611	564.2	759.3	850.4	478.5	314.1	215.9	149.1	134.8	90.31	87.59	90.39	CON	5432
2015-02-25 10:43:45	RAW/CbTLsfpAvzfff	232.7	438.9	567.9	528.1	683.4	731.3	425.6	306.5	246.5	180	172.2	131.1	129	139.3	MISC	1.018	3758	19.99	38.74	992.3	0.01648	0.01633	0.01625	0.0161	0.01648	0.01633	13.88	513.5	18.08	35.16	0	CAL	561.3	535	589.7	512.5	655.1	690.1	370.4	254.7	197.3	142.4	133.7	90.97	88.17	91.22	CON	4913
2015-02-25 10:43:55	RAW/CbTLsfpAvzfff	297.9	546.5	733.4	697.2	867.2	842.6	463.9	357.7	314.5	235	227.5	175.7	171.8	179	MISC	1.026	3716	19.99	40.04	993	0.01656	0.01663	0.01648	0.01633	0.0164	0.0164	14.6	513.6	18.1	34.75	0	CAL	719.2	665.3	762.4	678.7	831.1	788.5	392.9	291.8	252.1	187.2	178.6	124.6	119.8	117.7	CON	6110
2015-02-25 10:44:05	RAW/CbTLsfpAvzfff	235.8	405.6	567.1	537.5	691.5	722.8	408.3	295.6	242.3	178.3	170.6	128.9	124.2	128.1	MISC	1.01	3790	19.99	39.49	992.3	0.0164	0.0164	0.01633	0.01633	0.01656	0.01648	14.19	513.5	18.1	33.93	0	CAL	568.7	492	589.3	522.9	663.9	681.8	353.4	244.3	193.5	141	132.4	88.99	83.62	80.42	CON	4836
2015-02-25 10:44:15	RAW/CbTLsfpAvzfff	275.9	483.5	733.1	757	1011	1030	558.7	402.1	327.4	241.4	230.6	175.9	178.3	192.2	MISC	1.013	3727	19.99	39.72	994.2	0.01648	0.01648	0.01633	0.0164	0.01625	0.01633	13.75	513.4	18.12	35.16	0	CAL	666.5	587.2	766.2	745.7	982.9	982.2	492	339	267.1	195.3	183.6	127	128.6	133.2	CON	6597
2015-02-25 10:44:25	RAW/CbTLsfpAvzfff	259.3	457.6	719.1	807	1158	1195	621.2	424.3	328.6	235.8	222.9	168.7	165.9	174.9	MISC	1.01	3718	19.99	39.06	990.3	0.01656	0.01633	0.01633	0.01648	0.01625	0.01633	12.49	513.4	18.11	34.34	0	CAL	626.4	556	753.3	801	1136	1152	557	362.6	269.4	190.7	177	121.1	117.5	117.3	CON	6938
2015-02-25 10:44:35	RAW/CbTLsfpAvzfff	232.5	394.4	643	747.1	1102	1165	609.7	404.6	303.9	215.3	200.9	152.1	148.4	156.1	MISC	1.012	3706	19.99	39.39	994	0.01671	0.01625	0.0164	0.01648	0.01617	0.0164	12.84	513.4	18.12	34.34	0	CAL	561.4	478.1	673.9	743.5	1085	1128	552.4	349.2	250.5	174.6	159.5	109.4	104.9	104.3	CON	6475
2015-02-25 10:44:45	RAW/CbTLsfpAvzfff	241.6	373.4	616.8	683.9	1010	1195	716.9	454.1	310.2	209.9	193.7	143.8	140.8	150.6	MISC	1.018	3767	19.99	39.25	992.3	0.01656	0.01633	0.01625	0.0164	0.01656	0.01648	13.96	513.4	18.14	34.75	0	CAL	583.4	450.3	644.6	676.8	990.8	1159	661.1	399.2	257.1	169.3	152.4	100.9	97.11	98.8	CON	6441
2015-02-25 10:44:55	RAW/CbTLsfpAvzfff	255.9	398.2	651	729.8	1098	1378	871.2	538.1	345.4	229	205	151.3	146.8	154.6	MISC	1.013	3665	19.99	39.08	993.3	0.01663	0.01625	0.01648	0.0164	0.01648	0.01648	13.43	513.4	18.15	34.75	0	CAL	618.2	480.5	680.2	722.5	1078	1342	812.5	479.6	288.4	185.4	160.7	105.4	99.98	98.97	CON	7153
2015-02-25 10:45:05	RAW/CbTLsfpAvzfff	253.2	379.7	632.1	733.9	1124	1410	893.1	552.3	355.5	239.2	211.6	166.6	167.1	180.6	MISC	1.01	3699	19.99	39.06	990.3	0.01663	0.0164	0.01648	0.01648	0.0164	0.01617	14.07	513.7	18.14	34.75	0	CAL	611.9	457.1	660.1	727.8	1106	1375	835.6	494.6	299.3	196.2	167.9	121.2	120.8	125.5	CON	7299
2015-02-25 10:45:15	RAW/CbTLsfpAvzfff	308.5	427.9	766.7	980.5	1603	2073	1320	786.2	465.1	292.8	258.7	194.6	189.2	198	MISC	1.029	3709	19.99	39.72	992.3	0.01656	0.01633	0.01625	0.0164	0.01648	0.01648	14.05	513.6	18.16	34.34	0	CAL	746.9	512.6	801.6	978.7	1588	2036	1251	714.4	394.5	238.7	203.9	137.7	131.3	128.8	CON	9864
2015-02-25 10:45:25	RAW/CbTLsfpAvzfff	271.6	384.5	679.9	901.9	1494	1929	1209	698.8	402	245	217.3	156	143.9	147.8	MISC	1.014	3753	19.99	38.74	990.3	0.01678	0.0164	0.01633	0.01648	0.01633	0.01648	13.78	513.6	18.16	35.16	0	CAL	657.3	461.2	710.9	902.2	1483	1897	1147	634.5	338.7	196.6	168.3	105.3	92.35	86.12	CON	8881
2015-02-25 10:45:35	RAW/CbTLsfpAvzfff	202.6	282.7	481.1	611.3	993.5	1306	847.1	496.9	287.5	178.5	157.5	114.4	107.2	115.4	MISC	1.021	3976	19.99	39.41	993.3	0.0164	0.0164	0.0164	0.01648	0.0164	0.0164	13.28	513.6	18.16	34.75	0	CAL	489.1	338.5	501.5	608.5	982.4	1281	802.2	450.7	242.1	143.8	122.3	77.84	70.06	71.18	CON	6182
2015-02-25 10:45:45	RAW/CbTLsfpAvzfff	207	305.9	518.8	665.9	1081	1419	947.9	584.4	344	207.1	176.2	128.2	125.1	135.7	MISC	1.017	3805	19.99	39.06	991.3	0.01656	0.01617	0.01656	0.01617	0.01633	0.01648	12.9	513.4	18.16	34.75	0	CAL	499.9	367.8	542	664.5	1071	1394	901.3	535.9	296	170.4	139	89.71	85.95	89.02	CON	6846
2015-02-25 10:45:55	RAW/CbTLsfpAvzfff	181.5	254.3	428.4	554	914	1238	873.9	558.5	318.2	175.7	144.4	102.7	94.94	97.67	MISC	1.025	3763	19.99	39.06	996.2	0.01648	0.01633	0.0164	0.01633	0.0164	0.01617	13.91	513.6	18.17	34.75	0	CAL	438.2	304.6	446.3	551.8	904.8	1216	834.5	517.2	277.1	144.2	112.4	69.61	61.27	57.53	CON	5936
2015-02-25 10:46:05	RAW/CbTLsfpAvzfff	178.6	248.3	408.5	525.1	860.2	1132	747.2	453.3	264.4	162.9	140.9	103.6	99.74	108.4	MISC	1.022	3901	19.99	39.72	993.3	0.01648	0.0164	0.0164	0.01625	0.01648	0.01625	12.55	513.5	18.17	34.75	0	CAL	431	297.2	424.9	522.1	850.3	1110	708.1	413.1	224.8	132.6	110.1	71.71	67.31	69.85	CON	5433
2015-02-25 10:46:15	RAW/CbTLsfpAvzfff	167.5	211.5	353.3	457.4	751.5	987.2	639.4	377.2	217.5	134.9	115.7	83.72	78.03	84.98	MISC	1.031	3767	19.99	39.39	995.1	0.01633	0.01633	0.01633	0.01625	0.0164	0.01625	14.16	513.4	18.17	34.75	0	CAL	403.9	251.4	366.1	453.6	741.6	966.9	603.7	340.8	181.9	107.7	87.98	54.89	48.77	50.32	CON	4660
2015-02-25 10:46:25	RAW/CbTLsfpAvzfff	157.4	199.9	337.5	447.8	753.1	1039	749.5	487.9	286.7	169.4	140.4	113.2	107.1	132.6	MISC	1.002	3770	19.99	39.06	993.3	0.0164	0.01656	0.01648	0.0164	0.01625	0.0164	13.52	513.6	18.17	35.16	0	CAL	379.6	237.7	350.1	445.2	745.1	1021	716.7	453.5	252.5	143	113.6	85.38	78.82	98.97	CON	5121
2015-02-25 10:46:35	RAW/CbTLsfpAvzfff	135.8	242.2	471.3	757.1	1442	2449	2435	1894	1057	451.6	306.4	227.3	228.6	266.1	MISC	1.003	3835	19.99	38.41	992.3	0.01656	0.01625	0.01648	0.01633	0.01648	0.01648	12.13	513.4	18.17	34.34	0	CAL	329.2	294.8	499.2	770.8	1453	2450	2410	1856	1012	415.8	270.4	191.1	191.6	220.4	CON	12360
2015-02-25 10:46:45	RAW/CbTLsfpAvzfff	135.6	254.6	509.8	865.5	1713	3010	3069	2389	1274	473.2	284.7	182.4	156.6	153	MISC	1.02	3708	19.99	39.39	993.3	0.0164	0.0164	0.01625	0.01648	0.01656	0.01648	11.85	513.5	18.17	34.34	0	CAL	329.2	310.7	541.5	884.3	1730	3018	3046	2349	1223	433.1	244.7	142.4	115.8	102.1	CON	14470
2015-02-25 10:46:55	RAW/CbTLsfpAvzfff	135.7	228.9	447.4	746	1475	2591	2628	2043	1103	434.9	277.7	189.6	181	200.4	MISC	1.019	3773	19.99	39.34	994.2	0.0164	0.0164	0.0164	0.01625	0.0164	0.01633	11.99	513.4	18.19	34.34	0	CAL	329	277.7	473.2	759.7	1487	2595	2605	2005	1058	398.8	241.5	153.2	143.9	154.4	CON	12680
2015-02-25 10:47:05	RAW/CbTLsfpAvzfff	141.6	203.6	409.4	674.6	1317	2255	2230	1715	910.7	334.6	199.9	122.6	98.31	86.54	MISC	1.008	3886	19.99	39.06	992.3	0.0164	0.01625	0.0164	0.01625	0.01656	0.0164	12.79	513.6	18.18	35.57	0	CAL	342.9	244.5	431.3	684.9	1325	2255	2205	1679	867.9	301	166.1	88.4	63.47	43.78	CON	10700
2015-02-25 10:47:15	RAW/CbTLsfpAvzfff	135.5	192.5	354.6	552.8	1052	1735	1670	1291	711.7	300.7	201.7	143.2	140.4	160.4	MISC	1.022	3828	19.99	39.07	992.3	0.01633	0.0164	0.01633	0.01648	0.0164	0.01648	13.83	513.6	18.19	34.75	0	CAL	327.7	230.9	371.6	558.2	1055	1729	1645	1258	674.6	271.6	172.4	113.3	109.9	123.4	CON	8641
2015-02-25 10:47:25	RAW/CbTLsfpAvzfff	141.2	207.2	383.1	586.9	1119	1864	1828	1422	771.6	300.1	187.4	121.8	108.3	106.2	MISC	1.01	3779	19.99	39.39	991.3	0.01648	0.01625	0.01625	0.01625	0.01656	0.0164	13.21	513.6	18.19	34.75	0	CAL	341.5	249.1	402.1	592.7	1122	1859	1803	1388	732.2	269.1	156.2	90.12	75.99	66.89	CON	9148
2015-02-25 10:47:35	RAW/CbTLsfpAvzfff	137.2	215.4	389.8	596.5	1135	1898	1876	1468	810	327	213.7	147.8	143.4	159.6	MISC	1.011	3756	19.99	39.39	994.2	0.01648	0.01625	0.01656	0.01633	0.0164	0.01625	12.86	513.7	18.19	34.75	0	CAL	332	260.1	409.7	603.1	1139	1893	1850	1433	770.5	295.9	182.4	116	111	120.1	CON	9516
2015-02-25 10:47:45	RAW/CbTLsfpAvzfff	156.7	240.3	454.8	688.5	1291	2164	2185	1718	938.9	369.7	235.3	158.4	146	155.4	MISC	1.002	4080	19.99	39.04	996.2	0.01663	0.01633	0.0164	0.01633	0.0164	0.01625	12.95	513.6	18.2	34.75	0	CAL	379.5	289.9	478.7	696.5	1296	2159	2157	1679	893.6	334	199.4	122	108.8	109.9	CON	10900
2015-02-25 10:47:55	RAW/CbTLsfpAvzfff	152.8	221	406.7	617.8	1153	1897	1874	1463	796.3	313.8	197.2	130.1	117.1	118.6	MISC	1.007	3851	19.99	39.39	993.3	0.01648	0.0161	0.01648	0.0164	0.01633	0.01648	12.94	513.7	18.21	34.34	0	CAL	369.8	265.5	426.6	623.4	1155	1890	1846	1426	754.6	281	164.2	96.47	82.87	76.94	CON	9459
2015-02-25 10:48:05	RAW/CbTLsfpAvzfff	150.8	225.7	391.1	575.1	1040	1638	1565	1212	668.1	275.4	181.8	122.6	114.7	121.9	MISC	0.9956	3778	19.99	38.74	993.3	0.01656	0.01617	0.0164	0.0164	0.01633	0.0164	13.14	513.3	18.21	34.34	0	CAL	364.6	271.6	409.3	578.7	1040	1628	1536	1176	628.5	244.5	150.6	90.72	82.27	82.54	CON	8282
2015-02-25 10:48:15	RAW/CbTLsfpAvzfff	162.3	237.1	418	605.8	1057	1565	1434	1114	627.4	274.3	190.1	130.6	125.2	137.8	MISC	1.016	3769	19.99	39.06	993.5	0.01625	0.01656	0.0164	0.0164	0.01633	0.0164	14.09	513.3	18.22	34.34	0	CAL	392.3	284.9	437.5	609.2	1054	1551	1401	1075	586.3	242.2	157.7	97.34	91.42	96.95	CON	8078
2015-02-25 10:48:25	RAW/CbTLsfpAvzfff	152.8	229.4	402.8	595.3	1059	1601	1492	1157	647.8	274.7	186.1	127	119.4	125.4	MISC	1.011	3761	19.99	39.99	993.3	0.01671	0.01656	0.0164	0.0164	0.01648	0.01625	13.84	513.5	18.23	34.75	0	CAL	369.5	276.1	421.9	599.5	1058	1590	1462	1121	607.9	243.5	154.6	94.77	86.7	85.78	CON	8171
2015-02-25 10:48:35	RAW/CbTLsfpAvzfff	133.7	182.8	330.8	512	970.5	1579	1529	1182	650.2	267.3	173.9	118.2	115	122.8	MISC	1.017	3749	19.99	39.39	991.3	0.01633	0.01633	0.01633	0.01633	0.01656	0.01633	13.39	513.6	18.22	34.75	0	CAL	323.2	218.7	345.8	515.9	971.8	1572	1504	1151	615	239.7	146	89.77	86.05	87.71	CON	7867
2015-02-25 10:48:45	RAW/CbTLsfpAvzfff	133	187.8	343.4	539.6	1034	1713	1687	1314	721.8	294	194	132.5	126.5	138.5	MISC	1.012	3771	19.99	38.74	994.2	0.0164	0.01656	0.01625	0.01648	0.01625	0.0164	14.06	513.5	18.23	34.34	0	CAL	321.6	225.1	359.7	544.8	1037	1708	1663	1282	685.5	265.4	165.2	103.1	96.62	102.1	CON	8559
2015-02-25 10:48:55	RAW/CbTLsfpAvzfff	131.8	176.8	342.8	548.3	1018	1663	1637	1270	691.3	275.2	172.1	116.3	107	112.4	MISC	1.014	3795	19.99	40.04	991.4	0.0164	0.01633	0.01625	0.0164	0.0164	0.01648	14.22	513.5	18.24	35.16	0	CAL	318.6	211.3	359.4	554.4	1021	1658	1614	1238	655.5	247.1	143.8	87.4	77.67	76.71	CON	8263
2015-02-25 10:49:05	RAW/CbTLsfpAvzfff	127.9	177.5	355.9	572	997.1	1546	1495	1164	638.8	260.4	168.6	115.3	106.6	115.3	MISC	1.005	3732	19.99	39.42	992.3	0.01648	0.01625	0.01656	0.0164	0.01648	0.0161	13.84	513.4	18.24	34.34	0	CAL	309.1	212.5	374.3	579.6	999.4	1539	1471	1133	603.7	233	141	87.17	78.02	80.55	CON	7841
2015-02-25 10:49:15	RAW/CbTLsfpAvzfff	145.9	212.8	428.7	659.3	1120	1682	1604	1264	707	300.2	203.3	143.2	140.2	153.9	MISC	1.018	3779	19.99	38.74	993.3	0.0164	0.0164	0.01625	0.01625	0.0164	0.0164	14.76	513.5	18.25	34.75	0	CAL	352.9	255.7	451.7	667.8	1122	1672	1575	1228	666.8	268.8	171.8	111.1	107.4	114	CON	8764
2015-02-25 10:49:25	RAW/CbTLsfpAvzfff	161.4	237.5	479.7	728.1	1246	1871	1796	1415	788.9	327.8	218.7	149	141.3	147.8	MISC	1.004	3802	19.99	39.72	994.2	0.01648	0.01656	0.01656	0.01648	0.01648	0.01663	14.39	513.6	18.25	35.16	0	CAL	390.7	285.6	505.7	737.3	1248	1861	1763	1375	744.3	292.9	183.5	113.2	104.8	103.4	CON	9708
2015-02-25 10:49:35	RAW/CbTLsfpAvzfff	162.5	235.5	477.2	700.2	1168	1723	1627	1277	714.9	297.7	199.5	136.2	126.6	131.5	MISC	1.01	3761	19.99	39.39	994.8	0.0164	0.0164	0.01633	0.01633	0.01656	0.0164	13.73	513.4	18.25	34.34	0	CAL	393	282.9	502.9	707.9	1168	1710	1594	1237	671.4	263.7	165.3	101.3	90.97	88.26	CON	8977
2015-02-25 10:49:45	RAW/CbTLsfpAvzfff	160.9	240.5	470.6	655.9	1060	1523	1412	1111	632	278.5	195.9	137.8	133.2	142.2	MISC	1.017	3683	19.99	39.31	994.2	0.01648	0.0164	0.01625	0.01656	0.01648	0.0164	13.25	513.6	18.25	35.16	0	CAL	388.9	289.5	495.5	661.4	1057	1508	1379	1072	590.2	246	163	104.2	98.94	100.8	CON	8154
2015-02-25 10:49:55	RAW/CbTLsfpAvzfff	164.4	250	494.3	687.8	1109	1584	1461	1148	652.5	283.9	198.3	139.6	129.6	136	MISC	1.037	3765	19.99	39.06	992.3	0.01671	0.0161	0.01617	0.0164	0.0164	0.0164	13.22	513.8	18.25	34.75	0	CAL	397.4	301.2	521.1	694.1	1106	1569	1427	1108	609.2	250.3	164.3	104.8	94.25	93.12	CON	8439
2015-02-25 10:50:05	RAW/CbTLsfpAvzfff	163.6	243	480.8	669.1	1081	1539	1410	1104	628	278.2	194.9	139	131.3	138.3	MISC	1.022	3721	19.99	39.72	995.2	0.01648	0.01617	0.01633	0.01633	0.01625	0.01633	14.12	513.5	18.25	34.75	0	CAL	395.5	292.4	506.5	674.7	1078	1523	1376	1065	585.5	245.2	161.6	104.9	96.53	96.24	CON	8200
2015-02-25 10:50:15	RAW/CbTLsfpAvzfff	162.6	248.8	489.7	657.1	1046	1470	1334	1043	594.4	264.6	186.4	130.8	122.5	127.9	MISC	1.024	3774	19.99	38.41	996	0.01663	0.01625	0.01648	0.01648	0.01656	0.01625	13.97	513.5	18.25	34.75	0	CAL	392.9	299.9	516.2	662	1042	1453	1299	1004	552.3	231.9	153.4	97.05	88.14	86.36	CON	7878
2015-02-25 10:50:25	RAW/CbTLsfpAvzfff	172.4	259.3	515.2	650.5	1009	1392	1249	982.4	571	265.3	194.7	140.2	132.2	142.5	MISC	1.023	3760	19.99	39.39	991.5	0.01656	0.01633	0.01617	0.01625	0.0164	0.0164	14.24	513.7	18.25	34.75	0	CAL	416.6	312.2	543.1	653.4	1002	1373	1212	941.3	527.8	231.9	160.9	105.5	96.85	99.91	CON	7676
2015-02-25 10:50:35	RAW/CbTLsfpAvzfff	182.8	284.2	554.7	629.9	941.8	1268	1110	875.8	520.9	251.9	191.5	137.6	131.2	135.4	MISC	1.002	3715	19.99	39.72	992.3	0.01656	0.01633	0.01633	0.0164	0.01656	0.01625	15.2	513.7	18.25	35.16	0	CAL	441.6	342.9	584.8	629.4	930.7	1244	1070	832.8	476.6	217.7	156.8	101.9	94.81	91.77	CON	7215
2015-02-25 10:50:45	RAW/CbTLsfpAvzfff	194.3	301	591.1	627.9	908.8	1186	1020	810.4	498.4	252.5	201.3	146.1	140.7	149.6	MISC	1.017	3755	19.99	39.06	992.3	0.01633	0.01633	0.0164	0.01617	0.0164	0.01663	14.39	513.7	18.26	35.16	0	CAL	469.4	363	623.2	625.2	894.6	1159	976.6	765.4	452.6	217.2	165.4	109.1	103	104.5	CON	7028
2015-02-25 10:50:55	RAW/CbTLsfpAvzfff	196.8	304.3	600.7	607.9	856.9	1092	917.9	733.6	459.6	239.5	195.8	141.6	135.2	140.8	MISC	1.009	3857	19.99	39.39	993.3	0.01656	0.01648	0.0164	0.01633	0.01633	0.0164	14.57	513.6	18.26	34.34	0	CAL	475.3	367	633.5	603.8	840.7	1063	873.6	688.4	414.1	204.4	160.1	104.8	97.73	96.02	CON	6623
2015-02-25 10:51:05	RAW/CbTLsfpAvzfff	186.7	295.7	572	593.8	836.3	1068	896.4	716.1	442.7	232.6	186.6	136.3	129.7	134.3	MISC	1.005	3694	19.99	39.72	993.6	0.01656	0.0164	0.01633	0.01625	0.01633	0.01633	13.87	513.7	18.26	34.34	0	CAL	450.7	357	603.2	590.5	821.3	1041	854	672.9	399.1	199	152.4	101	93.78	91.43	CON	6428
2015-02-25 10:51:15	RAW/CbTLsfpAvzfff	175.3	274.7	524.5	558.6	773.6	974.3	800.7	632.6	391.7	204.6	164.7	120	111.3	113	MISC	1.016	3740	19.99	39.47	992.3	0.0164	0.01617	0.01656	0.01648	0.01625	0.0164	13.1	513.7	18.26	35.16	0	CAL	423	331.5	552.4	555.8	759.4	948.5	761	592.1	351.1	173.4	132.9	87.22	77.96	73.23	CON	5820
2015-02-25 10:51:25	RAW/CbTLsfpAvzfff	172.1	281.8	498.4	546.5	686.3	779.2	585.2	460.9	306.3	181	155.8	119.3	114.5	122.7	MISC	1.031	3797	19.99	39.06	991.3	0.01656	0.0164	0.0164	0.01625	0.01633	0.0164	13.76	513.4	18.26	34.34	0	CAL	415.2	340.9	523.8	543.5	670.1	751.2	544.9	421.3	267.4	151.3	125.5	87.89	82.52	84.72	CON	5010
2015-02-25 10:51:35	RAW/CbTLsfpAvzfff	185.9	317.4	567	673	766	790.6	569.8	452	312.2	190.9	169.2	130.4	127.2	135.1	MISC	1.022	3684	19.99	40.04	992.3	0.01663	0.01617	0.01625	0.0164	0.01656	0.01648	14.09	513.6	18.27	35.16	0	CAL	448.6	384.9	597.1	673.4	748	758.3	524.4	408	269.2	158	135.7	95.84	92.1	93.19	CON	5387
2015-02-25 10:51:45	RAW/CbTLsfpAvzfff	214.1	384.9	599	678.3	761.7	755.1	518.3	431.9	323.4	213.1	198.4	151.9	148.6	156.8	MISC	1.028	3752	19.99	39.06	993.3	0.01656	0.01625	0.01617	0.01633	0.0164	0.01633	14.47	513.6	18.28	34.75	0	CAL	516.5	468.1	627.4	673.8	738.1	716.5	466.4	382.5	275.6	176.6	161.1	113.3	109.3	110.1	CON	5535
2015-02-25 10:51:55	RAW/CbTLsfpAvzfff	175.8	289.5	566.4	698	796.9	846.4	622.6	488.5	320.3	188.9	161.8	123.3	119.8	128.2	MISC	1.022	3738	19.99	38.88	992.3	0.0164	0.0164	0.01648	0.0164	0.01633	0.01648	14.18	513.6	18.28	33.93	0	CAL	424.2	350.4	598.2	701.6	781.6	816.7	579.5	446.1	278.5	157	129.4	89.92	85.84	87.6	CON	5526
2015-02-25 10:52:05	RAW/CbTLsfpAvzfff	158.3	276.9	553.3	687.4	787.8	847.1	633.8	491.6	314.9	181.1	152.9	115.5	109.6	118.6	MISC	1.009	3721	19.99	39.4	992.3	0.01656	0.01633	0.01633	0.01648	0.01648	0.01648	13.53	513.5	18.28	34.75	0	CAL	381.9	336.2	585.9	692.8	774.8	820.2	593.9	451.8	275.3	151	122.4	84.2	77.73	80.46	CON	5429
2015-02-25 10:52:15	RAW/CbTLsfpAvzfff	180.2	326.2	595.2	698.8	759.3	749.1	517.1	409	286.7	182.4	162.9	125.2	122.1	129.9	MISC	1.017	3715	19.99	39.39	993.3	0.01671	0.01625	0.01625	0.01633	0.0164	0.01625	13.55	513.5	18.29	34.75	0	CAL	434.8	396.8	628.5	700.6	741	716.1	471.5	365	243.7	149.7	129.7	91.04	87.32	88.37	CON	5244
2015-02-25 10:52:25	RAW/CbTLsfpAvzfff	192.8	371.1	593.8	651.6	708.1	679.3	445.5	362.3	272.2	183.5	171.2	130.5	127.1	133.8	MISC	1.007	3814	19.99	38.74	994	0.01648	0.01648	0.0164	0.01625	0.01648	0.0164	13.79	513.4	18.3	34.75	0	CAL	465.1	452.9	624.3	648.4	686	642.9	396.8	316.2	227.7	149.6	136.7	94.83	90.75	90.65	CON	5023
2015-02-25 10:52:35	RAW/CbTLsfpAvzfff	207.5	394.8	593.6	620.3	678	648.1	419.7	349	273.5	191.1	181.4	140.8	137.8	143.6	MISC	1.002	3689	19.99	39.43	991.3	0.01663	0.0164	0.0164	0.01648	0.0164	0.01625	14.58	513.5	18.31	35.16	0	CAL	500.5	481.4	621.9	613.2	652.9	609	368.5	301	227.4	155.9	145.5	103.5	99.82	98.65	CON	4979
2015-02-25 10:52:45	RAW/CbTLsfpAvzfff	207.6	367.8	594.7	619.8	683.3	666	439.7	360.3	275.2	186.7	175.6	135.5	131.7	139.6	MISC	1.019	3713	19.99	38.79	989.4	0.01663	0.01633	0.01648	0.0164	0.01625	0.01648	14.41	513.8	18.32	35.16	0	CAL	500.9	446.9	623.8	613.3	659	627.9	389.4	312.9	229.6	151.9	140.1	98.61	94.18	95.09	CON	4983
2015-02-25 10:52:55	RAW/CbTLsfpAvzfff	197	367.6	596.4	589.3	665.8	672.9	453.6	372.7	278.8	187.6	173.6	134.7	130.1	137.4	MISC	1.011	3756	19.99	39.39	994.2	0.01656	0.0164	0.01633	0.01663	0.0164	0.01648	13.89	513.6	18.32	34.34	0	CAL	475.1	447.8	626.9	582.4	642.5	636.5	405.1	326.8	234.5	153.8	139.2	99.01	93.72	94.28	CON	4958
2015-02-25 10:53:05	RAW/CbTLsfpAvzfff	196.1	365.5	608.5	585	669	689.4	471.5	387.4	287	191.8	175.6	135.5	131	137.3	MISC	1.012	3745	19.99	39.06	993.3	0.01648	0.01633	0.01663	0.0161	0.01648	0.01633	14.03	513.7	18.32	34.75	0	CAL	473.1	445.2	640.3	577.9	645.7	653.4	423.2	341.5	242.6	158	141.1	99.71	94.58	94.06	CON	5030
2015-02-25 10:53:15	RAW/CbTLsfpAvzfff	215.7	406.1	670.2	598.2	681.1	691	468.1	398.2	306.5	209.2	194.5	151.6	146.3	153.5	MISC	1.019	3686	19.99	39.39	993.3	0.01648	0.01633	0.01633	0.0164	0.01633	0.0164	14.01	513.5	18.33	34.75	0	CAL	520.5	495	705.3	587.9	654.1	650.6	415	348.2	258.4	172.5	156.9	112.7	106.6	106.5	CON	5290
2015-02-25 10:53:25	RAW/CbTLsfpAvzfff	213	395.4	695.1	592.7	682.2	711.1	500	420	320	215.2	198.5	153.1	152.4	162.1	MISC	1.014	3798	19.99	39.38	993.3	0.0164	0.0161	0.01633	0.01656	0.01648	0.0164	14.39	513.6	18.33	34.75	0	CAL	513.9	481.6	733.3	582.4	655.6	671.4	447.5	370.4	272	178.7	161.2	114.4	113	115.3	CON	5411
2015-02-25 10:53:35	RAW/CbTLsfpAvzfff	208.1	398.3	692.9	594.2	691.7	732	518.4	440	327.9	215.1	196.9	152.3	146.3	152.2	MISC	1.015	3724	19.99	39.06	993.3	0.01648	0.0161	0.0164	0.01648	0.01648	0.01648	14.72	513.6	18.33	34.75	0	CAL	502.1	485.9	731.3	584.4	665.9	693.2	466.7	390.9	280.3	178.8	159.8	113.9	107.2	105.8	CON	5466
2015-02-25 10:53:45	RAW/CbTLsfpAvzfff	206.6	383.7	685	606.1	719.1	791.1	588	491.8	354.3	223.3	201.5	153	149.1	156.2	MISC	1.007	3717	19.99	39.39	993.3	0.01663	0.01617	0.01625	0.01617	0.01656	0.01656	14.57	513.6	18.34	34.75	0	CAL	498.5	467.5	723.2	597.7	694.8	753.8	537.3	443.2	306.8	187	164.5	114.8	110.1	109.9	CON	5709
2015-02-25 10:53:55	RAW/CbTLsfpAvzfff	200.3	384	682.4	610	731.9	815.2	614.9	513.1	364.1	226.1	200.6	152.3	146.7	153	MISC	1.008	3726	19.99	39.39	991.3	0.01648	0.01633	0.01633	0.01648	0.01617	0.0164	14.52	513.5	18.34	34.34	0	CAL	483.4	468.6	720.9	602.5	708.6	779	565.2	465.1	317.1	190.3	164	114.6	108.2	107.2	CON	5795
2015-02-25 10:54:05	RAW/CbTLsfpAvzfff	191.5	357.4	651.9	598.2	731.5	837.1	642.4	531.2	363.3	217.7	188.4	142.8	138.7	144	MISC	1.004	3769	19.99	39.39	991.3	0.01648	0.01633	0.0164	0.0164	0.01648	0.0164	13.9	513.6	18.34	33.93	0	CAL	462.2	435.5	689	592.1	710.4	803.5	595.3	485.3	318.2	183.2	153.3	106.6	101.7	99.97	CON	5736
2015-02-25 10:54:15	RAW/CbTLsfpAvzfff	186.5	361.8	649.1	596.2	732.4	839.4	645.4	531.2	365	217.4	188.2	142.7	137.3	142.3	MISC	1.012	3733	19.99	39.06	992.3	0.01656	0.0164	0.01648	0.01625	0.01648	0.01617	13.68	513.5	18.35	34.75	0	CAL	450.1	441.8	686.3	590.4	711.8	806.3	598.9	485.9	320.3	183.2	153.5	106.9	100.8	98.77	CON	5735
2015-02-25 10:54:25	RAW/CbTLsfpAvzfff	181.3	344.6	621	578	720.9	831.7	630.8	515.6	349.7	208.6	180	136	130.2	137.7	MISC	1.007	3847	19.99	39.39	997.2	0.01648	0.0164	0.01625	0.01656	0.01648	0.01633	13.73	513.5	18.35	34.75	0	CAL	437.4	420.3	656.3	572.6	701.4	800.1	585.9	471.8	306.4	175.6	146.4	101.4	94.91	95.55	CON	5566
2015-02-25 10:54:35	RAW/CbTLsfpAvzfff	173.8	336	599.6	559.6	699.8	806.3	610.6	495.9	335.2	199.4	172.4	131.4	124.4	132.8	MISC	1.01	3815	19.99	39.72	992.3	0.01648	0.01617	0.01648	0.01656	0.01633	0.01663	13.73	513.5	18.36	34.75	0	CAL	419.2	410.2	633.8	554.5	681.2	775.9	567.3	453.5	293.5	167.5	140	97.99	90.38	92.25	CON	5377
2015-02-25 10:54:45	RAW/CbTLsfpAvzfff	183.2	327.6	556.2	509	635.7	719.4	525.9	423	292.7	179.9	157.9	118.8	111.5	115.5	MISC	1.015	3717	19.99	39.06	994.2	0.01686	0.01648	0.01633	0.01625	0.01663	0.01671	13.99	513.8	18.37	35.16	0	CAL	441.9	398.2	585.1	500.9	615.1	687.7	482.1	380.8	251.6	148.5	125.8	85.57	77.68	75.36	CON	4856
2015-02-25 10:54:55	RAW/CbTLsfpAvzfff	151.7	277.6	407.2	376.4	484.8	545.9	366.9	281.9	202.6	134.7	121.2	92.24	88.66	94.47	MISC	1.019	3733	19.99	38.41	992.3	0.01663	0.01625	0.01633	0.01656	0.01633	0.01648	14.56	513.9	18.37	35.57	0	CAL	365.4	337.8	425.3	367.7	467.2	519.6	331	247.8	169.7	109.5	95.48	65.54	61.52	62.41	CON	3626
2015-02-25 10:55:05	RAW/CbTLsfpAvzfff	178.7	308.1	461.7	424.5	535.9	591.7	397.1	316.9	234	159.2	145.5	111.2	107.4	115.8	MISC	1.003	3823	19.99	39.72	995.2	0.01648	0.01656	0.01656	0.01633	0.01625	0.01648	14.72	514	18.38	34.75	0	CAL	430.8	373.8	481.8	413.9	514.9	560.9	355.7	277.7	196.3	130.3	116	80.48	76.09	78.97	CON	4088
2015-02-25 10:55:15	RAW/CbTLsfpAvzfff	177.4	330.7	475.2	437.6	543.9	567.6	354.8	285.7	220.6	154.7	145.5	111.1	106.7	112.2	MISC	1.02	3840	19.99	39.06	993.3	0.01648	0.01633	0.01633	0.01648	0.01648	0.01633	14.93	513.8	18.38	35.16	0	CAL	427.7	402.8	496.2	427.2	522.5	535.7	312.3	245.8	182.4	125.6	115.7	80.05	75.07	74.91	CON	4024
2015-02-25 10:55:25	RAW/CbTLsfpAvzfff	204.4	361.6	492.5	447.6	559.8	585.4	369	305.4	242.3	172.7	162.8	124.5	120.9	126	MISC	1.011	3812	19.99	39.07	990.3	0.01656	0.01648	0.0164	0.01663	0.01663	0.01633	14.24	513.7	18.39	34.75	0	CAL	492.8	439.3	511.5	433.7	534.6	549.3	321.7	261.3	200.3	140.4	129.8	89.99	85.77	84.67	CON	4275
2015-02-25 10:55:35	RAW/CbTLsfpAvzfff	192.7	345.7	464.9	429.1	543.7	567.6	353.2	287.3	228.3	162.8	154.9	119	114.4	122	MISC	1.015	3758	19.99	39.39	993.3	0.01663	0.01648	0.01656	0.01648	0.01648	0.01633	13.88	513.8	18.4	34.75	0	CAL	464.4	420.2	482.8	416.3	520.2	533.6	308.3	245.4	188.4	132.2	123.6	86.27	81.16	82.79	CON	4086
2015-02-25 10:55:45	RAW/CbTLsfpAvzfff	209.4	363	471.6	431.4	545.5	570	357.7	296.8	239.2	172	164.3	126	123.5	129.7	MISC	1.018	3718	19.99	39.39	996.2	0.01663	0.0164	0.01633	0.01663	0.0164	0.01656	13.93	513.8	18.41	35.57	0	CAL	504.7	440.5	488	416.3	519.6	533.3	309.9	252.4	197	139.6	131.2	91.25	88.09	88.14	CON	4200
2015-02-25 10:55:55	RAW/CbTLsfpAvzfff	225.8	392.7	477.5	429.6	545.4	568.2	354.6	297.6	248.3	181.4	176.1	136.7	131.6	137.8	MISC	1.011	3754	19.99	39.06	990.5	0.01656	0.01648	0.01633	0.0164	0.0164	0.01633	13.97	513.7	18.41	34.75	0	CAL	544.4	476.6	491.9	411.8	516.8	528.6	303.7	250.4	203.7	147.1	140.9	99.7	94.02	93.8	CON	4304
2015-02-25 10:56:05	RAW/CbTLsfpAvzfff	223.4	402.1	458	407.1	526.9	551.6	340.6	289	244	180.1	175.9	136.8	131.2	136.4	MISC	1.008	3743	19.99	39.64	995.2	0.01663	0.0164	0.01648	0.01656	0.01648	0.01648	14.45	514	18.41	35.57	0	CAL	538.5	488.9	470.4	388.3	498.1	512.2	290.1	242.4	199.9	146.2	141.1	100.2	94.03	92.86	CON	4203
2015-02-25 10:56:15	RAW/CbTLsfpAvzfff	241.2	417.4	480.9	427.3	555.3	581.6	354.3	303.8	259.9	193.6	188.6	147.7	143.8	150.6	MISC	1.015	3754	19.99	39.72	992.3	0.01678	0.01625	0.01633	0.01633	0.01633	0.0164	14.39	513.6	18.41	34.34	0	CAL	581.6	506.4	493.3	406.9	524.5	539.5	300.5	254.1	213	157.5	151.5	108.7	104.1	104.2	CON	4446
2015-02-25 10:56:25	RAW/CbTLsfpAvzfff	208.9	361.7	420.9	368	491.3	523.7	313.1	255.1	215	158.7	154.8	118.3	113.8	115.4	MISC	1.028	3769	19.99	39.72	991.3	0.01663	0.01648	0.01633	0.01663	0.01648	0.01648	14.77	513.7	18.42	35.57	0	CAL	503.3	438.8	432.1	350.3	464.8	487.5	266.4	212	174.3	127.4	122.7	84.5	79.47	75.21	CON	3819
2015-02-25 10:56:35	RAW/CbTLsfpAvzfff	193.7	351.7	420.3	364.9	486	516.5	306.1	250.5	210	157.4	152.5	118.4	115	122.7	MISC	1.008	3688	19.99	39.06	993.3	0.0164	0.0164	0.01633	0.01656	0.0164	0.0164	14.98	513.7	18.42	34.75	0	CAL	466.7	427.8	433.4	348.8	461.5	482.5	261.7	209.4	171.1	127.6	121.9	86.36	82.36	84.43	CON	3766
2015-02-25 10:56:45	RAW/CbTLsfpAvzfff	221.2	359.6	399.2	341.3	467.2	505.1	303.4	249.3	211.9	158.9	156.8	120.1	116.5	120.4	MISC	1.028	3716	19.99	39.09	994.2	0.0164	0.01633	0.0164	0.01633	0.01633	0.01633	13.57	513.5	18.42	34.34	0	CAL	533.1	434.7	406.9	321	439.1	467.7	255.6	205.3	170.6	126.9	124	85.45	81.27	79.4	CON	3731
2015-02-25 10:56:55	RAW/CbTLsfpAvzfff	217	365.9	369.7	313.5	442.9	490.6	296.6	242.7	207.4	157.9	155.1	121.9	118.5	125.1	MISC	1.013	3817	19.99	39.39	993.3	0.01648	0.0164	0.0164	0.01678	0.01656	0.01656	13.25	513.8	18.43	35.16	0	CAL	522.9	443.3	374.6	292.4	414.9	453.9	249.8	199.7	167	126.6	123	87.92	84.02	84.99	CON	3625
2015-02-25 10:57:05	RAW/CbTLsfpAvzfff	220.4	360.1	364	310.2	441.8	493.2	299.5	243.2	207.5	158.2	155.7	121.4	118.7	129.5	MISC	1.018	3733	19.99	38.74	990.3	0.01656	0.01671	0.0164	0.0164	0.01656	0.0161	14.06	513.8	18.44	34.75	0	CAL	531	435.4	368.2	288.8	413.6	456.3	252.5	200	167	126.8	123.5	87.25	84.03	89.12	CON	3624
2015-02-25 10:57:15	RAW/CbTLsfpAvzfff	224.8	380	364.8	306.8	441.4	495.8	301.5	248.3	215.3	164.4	164.5	133	129.4	141.3	MISC	1.002	3790	19.99	40.04	991.8	0.01656	0.01625	0.01633	0.01656	0.01633	0.01625	14.81	513.7	18.43	34.34	0	CAL	541.6	460.4	368	284.2	412.1	457.9	253.4	204	173.8	132.3	131.5	98.09	93.95	99.98	CON	3711
2015-02-25 10:57:25	RAW/CbTLsfpAvzfff	215.2	373.8	363.7	307.5	444.8	505.3	305	245.7	208.6	161.8	160.2	128.5	127.1	140.4	MISC	1.017	3763	19.99	39.72	992.3	0.01656	0.01633	0.01648	0.01648	0.01633	0.0164	14.32	513.7	18.44	34.75	0	CAL	518.4	453.6	367.9	286.2	417	468.9	258.4	202.7	168.2	130.6	128.1	94.63	92.68	100.3	CON	3688
2015-02-25 10:57:35	RAW/CbTLsfpAvzfff	218.5	368.2	378.8	327.2	482.1	556.7	335.4	256.6	211.7	162.3	161.1	129.5	129.4	145.1	MISC	1.018	3709	19.99	39.08	993.3	0.0164	0.01617	0.01633	0.01648	0.0164	0.01633	14.59	513.8	18.46	34.75	0	CAL	526.6	446.1	384.5	306.5	454.8	520.4	288.1	212.8	170.4	130.5	128.4	94.97	94.33	104.2	CON	3863
2015-02-25 10:57:45	RAW/CbTLsfpAvzfff	230.9	401	380.9	327.3	486.2	563.9	342.4	266.2	225.2	171.9	171.8	141.1	138.2	151.8	MISC	1.015	3688	19.99	39.06	992.3	0.0164	0.01617	0.0164	0.01633	0.01633	0.01625	14.03	513.9	18.47	35.57	0	CAL	556.5	486.5	384.6	304.4	456.7	525.3	292.5	220.1	181.8	138.4	137.4	104.8	101.3	108.7	CON	3999
2015-02-25 10:57:55	RAW/CbTLsfpAvzfff	232.3	396.1	381.7	328.5	486.1	566.6	342.6	267	223.9	171.8	171.6	138.5	136.3	146.2	MISC	1.018	3700	19.99	39.06	992.9	0.01648	0.0164	0.01625	0.01648	0.01663	0.0164	14.28	513.6	18.48	35.57	0	CAL	559.9	480.1	385.5	305.6	456.5	527.9	292.6	220.8	180.5	138.3	137.1	102.1	99.26	103.1	CON	3989
2015-02-25 10:58:05	RAW/CbTLsfpAvzfff	211.1	381.4	356.1	307.1	457.4	531.3	317.9	247.7	206.3	158.5	155.9	127.2	124.5	136.2	MISC	1.021	3711	19.99	39.06	992.3	0.01633	0.0164	0.01625	0.01656	0.0164	0.01625	13.95	513.8	18.47	35.16	0	CAL	508.7	463.8	359.8	286	430.3	495.6	271.7	204.9	166.1	127.5	124	93.51	90.35	96.31	CON	3719
2015-02-25 10:58:15	RAW/CbTLsfpAvzfff	200.7	350.6	342	302.7	451	522.9	311.1	233.3	192.7	147.4	144.7	116.2	114	127.5	MISC	1.007	3817	19.99	39.37	993.3	0.01671	0.01625	0.01633	0.0164	0.01648	0.01633	14.03	513.6	18.48	35.16	0	CAL	483.6	425.6	346.2	283.6	425.9	489.5	267.4	192.8	154.5	118	114.5	84.31	81.63	89.73	CON	3557
2015-02-25 10:58:25	RAW/CbTLsfpAvzfff	201.8	355.3	350	318.4	478.9	557.8	329.6	244.3	198.6	152.8	150.1	117.8	117.7	130.1	MISC	1.03	3689	19.99	39.39	994.2	0.01663	0.0164	0.01633	0.01648	0.01633	0.01656	13.98	513.7	18.5	34.75	0	CAL	486.3	431.4	354.8	299.7	454.2	524.3	285.4	203.1	159.8	122.9	119.4	85.42	84.82	91.67	CON	3703
2015-02-25 10:58:35	RAW/CbTLsfpAvzfff	188.5	325.6	351.1	341.2	519.4	616.5	363	255.3	197.3	148.9	142.2	113.8	112	124.8	MISC	1.016	3797	19.99	40.04	994.2	0.01648	0.01656	0.01633	0.01656	0.01648	0.01633	13.74	513.8	18.51	34.75	0	CAL	454.2	394.9	358.3	325.9	498	586.1	321.2	216	160	120.2	112.8	82.96	80.62	88.1	CON	3799
2015-02-25 10:58:45	RAW/CbTLsfpAvzfff	204.5	349.2	373.2	387.2	586.2	703.8	422.3	285.1	216.5	160.4	153.2	120	118.2	129.4	MISC	1.019	3736	19.99	39.06	993.1	0.01656	0.01648	0.01625	0.01656	0.01625	0.0164	14.22	513.9	18.51	34.75	0	CAL	492.9	423.4	380.4	371.7	563.8	671.4	377.2	242.4	175.9	129.2	121.3	86.42	84.07	89.4	CON	4209
2015-02-25 10:58:55	RAW/CbTLsfpAvzfff	180.4	318.6	351.5	373.6	571.5	700.2	419.9	273.9	201.1	145.2	137.7	107.5	104.2	114.6	MISC	1.018	3771	19.99	39.42	993.3	0.01656	0.01625	0.01625	0.0164	0.01633	0.0164	15.05	513.6	18.52	34.34	0	CAL	434.7	387	359.7	361.2	552.6	672	379.4	235.1	164.1	116.8	108.6	77.08	73.27	78.3	CON	4000
2015-02-25 10:59:05	RAW/CbTLsfpAvzfff	190.9	344.8	459.4	547.9	795.3	933.6	543.1	339.5	238.4	172.1	157.9	123.2	119	134.8	MISC	1.03	3741	19.99	38.74	993.3	0.0164	0.0164	0.01625	0.0164	0.01648	0.0164	14.49	513.7	18.53	35.16	0	CAL	460.4	419.4	477	541.6	778.8	904	497.6	295.2	195.7	139.6	124.8	88.8	83.95	93.23	CON	5100
2015-02-25 10:59:15	RAW/CbTLsfpAvzfff	181.3	327.2	406.5	455.5	676.1	802.2	469.5	294.7	210.5	150.6	140.7	108	103.6	115.6	MISC	1.01	3705	19.99	39.72	992.3	0.01671	0.01617	0.01625	0.01633	0.0164	0.0164	15.46	513.7	18.54	34.75	0	CAL	437.1	397.8	420.1	446.4	658.8	773.8	427.2	253.8	171.3	120.7	110.2	76.17	71.28	77.39	CON	4442
2015-02-25 10:59:25	RAW/CbTLsfpAvzfff	250.5	409.4	618.8	832.7	1360	1868	1167	646.8	413.7	283.5	253.7	199.4	210.2	246.7	MISC	1.015	3704	19.99	39.39	993.5	0.01663	0.01625	0.01663	0.01663	0.01648	0.01633	14.78	513.6	18.54	34.75	0	CAL	606.4	495.6	645	831.6	1348	1838	1109	585.9	353.9	237.8	207.3	151.5	161.3	188.2	CON	8760
2015-02-25 10:59:35	RAW/CbTLsfpAvzfff	297.5	472.6	761.3	1091	1818	2561	1607	825.9	490.6	301.4	261.3	188.9	177.1	176.5	MISC	1.017	3668	19.99	39.2	994.2	0.01663	0.01625	0.01633	0.01617	0.01633	0.01625	13.58	513.6	18.55	34.34	0	CAL	721	571.2	795.7	1095	1810	2531	1537	751.2	416.6	245	204.3	130.3	117.3	104.6	CON	11030
2015-02-25 10:59:45	RAW/CbTLsfpAvzfff	238	389.8	643.6	942.6	1584	2232	1408	724.7	420.6	267.5	228.9	171.5	162.7	179.1	MISC	1.019	3750	19.99	39.39	992.3	0.01656	0.01648	0.01633	0.01633	0.01648	0.01633	13.44	513.7	18.56	35.16	0	CAL	576.2	471.9	674.3	948.9	1580	2209	1351	663.1	359.3	220.8	181.9	123.2	113.5	119.8	CON	9593
2015-02-25 10:59:55	RAW/CbTLsfpAvzfff	212	312.5	537.9	800.8	1365	1929	1226	626.2	355.9	221.9	189.5	137.7	125.8	138.8	MISC	1.015	3658	19.99	39.39	991.3	0.0164	0.01633	0.01663	0.0164	0.01648	0.01656	14.1	513.7	18.56	34.75	0	CAL	512.7	375.8	562.5	805.7	1362	1909	1177	573.2	303.2	181.8	149	96.07	83.39	87.83	CON	8179
2015-02-25 11:00:05	RAW/CbTLsfpAvzfff	204.6	302.8	525.2	788.7	1350	1902	1216	613.6	350.6	220.7	186.2	135.7	130.5	140.3	MISC	1.029	3663	19.99	39.39	991	0.01648	0.0164	0.0164	0.0164	0.01633	0.01633	13.85	513.8	18.57	35.16	0	CAL	494.8	364.2	549.5	794.1	1347	1883	1169	562	299.3	181.6	146.8	95.22	89.26	90.74	CON	8067
2015-02-25 11:00:15	RAW/CbTLsfpAvzfff	183	264.6	467.3	754.7	1338	1874	1172	590	332.3	211.9	177.2	127.8	121.4	136.6	MISC	1.018	3697	19.99	39.56	991.3	0.01648	0.01625	0.0164	0.0164	0.01625	0.01633	13.58	513.7	18.57	34.75	0	CAL	442.4	317.7	488.9	762.3	1339	1860	1129	542.8	285.2	176.1	141.1	90.79	83.77	91.28	CON	7751
2015-02-25 11:00:25	RAW/CbTLsfpAvzfff	194.2	287.5	513.4	885.5	1626	2288	1415	697.6	398	251.9	208.9	152.1	148	165.1	MISC	1.011	3659	19.99	39.4	996.2	0.01648	0.01633	0.0164	0.0164	0.01633	0.01648	13.68	513.6	18.57	35.16	0	CAL	470.1	345.9	538.1	897.7	1633	2276	1370	645.1	345.2	211.8	168.7	110.9	106.1	114.3	CON	9232
2015-02-25 11:00:35	RAW/CbTLsfpAvzfff	203.9	283.4	521.1	897.4	1645	2318	1436	707	397.5	246.1	202.3	145.8	133.5	144.7	MISC	1.027	3718	19.99	39.39	993.3	0.0164	0.0164	0.01656	0.01633	0.01648	0.01633	13.52	513.7	18.57	34.75	0	CAL	493.5	339.5	545.6	909.3	1651	2305	1389	653.2	343.4	205	161	103.5	90.48	92.65	CON	9282
2015-02-25 11:00:45	RAW/CbTLsfpAvzfff	186.6	269.9	483.3	820.1	1492	2102	1315	648.3	362.8	222.3	187.6	134.3	123.6	139	MISC	1.01	3703	19.99	39.39	992.3	0.01648	0.01633	0.01648	0.01648	0.0164	0.01656	13.4	513.8	18.57	34.34	0	CAL	451.2	324.2	506.1	830.5	1496	2089	1272	598.9	313.1	184.6	149.7	95.48	84.1	91.3	CON	8486
2015-02-25 11:00:55	RAW/CbTLsfpAvzfff	179.3	263.5	469.9	803.9	1466	2065	1296	638.1	355	217	182.4	131.3	119.6	136.7	MISC	1.01	3744	19.99	39.72	992.4	0.01671	0.01633	0.01656	0.01648	0.0164	0.01656	14.39	513.7	18.57	35.16	0	CAL	433.6	316.8	492.2	814.6	1471	2053	1254	590.1	306.7	180.3	145.6	93.7	81.28	90.41	CON	8323
2015-02-25 11:01:05	RAW/CbTLsfpAvzfff	172.2	255.9	454.9	779.3	1423	2006	1255	620.7	344.4	211.4	173.7	123.1	114.6	128.9	MISC	1.001	3832	19.99	38.87	996.2	0.01656	0.01633	0.0164	0.0164	0.01625	0.0164	14.54	514	18.57	34.75	0	CAL	416.4	307.9	476.6	789.7	1428	1994	1215	574.4	297.8	176.1	138.1	86.83	77.69	84.21	CON	8063
2015-02-25 11:01:15	RAW/CbTLsfpAvzfff	165.8	240.4	430.8	745.6	1379	1945	1210	591.4	332.8	205.1	174.7	121.4	117	131.4	MISC	1.003	3817	19.99	39.39	994.2	0.01663	0.01633	0.01633	0.0164	0.01648	0.01633	13.72	513.7	18.57	34.75	0	CAL	400.9	288.8	451.2	755.7	1384	1935	1172	546.9	288.1	171.2	140.7	86.59	81.59	88.52	CON	7791
2015-02-25 11:01:25	RAW/CbTLsfpAvzfff	162.2	232.4	424.5	751	1415	1989	1224	587.5	331	203.1	172.3	120	111.8	128.1	MISC	1.018	3650	19.99	39.06	993.3	0.01663	0.01617	0.0164	0.01648	0.0164	0.01656	13.32	513.7	18.57	34.75	0	CAL	392	279	444.9	762.1	1422	1980	1186	543.4	286.6	169.5	138.6	85.52	76.77	85.67	CON	7852
2015-02-25 11:01:35	RAW/CbTLsfpAvzfff	162.4	233.9	433.7	761.6	1433	1998	1217	595.8	334.3	206.6	171.3	122.2	114.8	129.3	MISC	1.007	3705	19.99	39.39	994	0.01656	0.0164	0.01633	0.01633	0.0164	0.01648	14.08	513.8	18.57	34.75	0	CAL	392.6	280.8	454.9	773.1	1441	1989	1179	551.4	289.6	172.8	137.3	87.47	79.55	86.5	CON	7914
2015-02-25 11:01:45	RAW/CbTLsfpAvzfff	164.8	241.1	450.9	785.9	1463	2024	1240	605.4	342	215.2	176.8	127.8	119.6	136.5	MISC	1.011	3719	19.99	39.56	993.3	0.01656	0.01663	0.01633	0.01625	0.01625	0.0164	14.34	514	18.57	35.57	0	CAL	398.4	289.8	473.4	798	1470	2014	1200	560.1	296.3	180.6	142.1	92.36	83.6	92.78	CON	8092
2015-02-25 11:01:55	RAW/CbTLsfpAvzfff	166.7	246.7	469.6	808	1477	2017	1230	601.1	341.3	214.1	176.9	128	116.9	130.7	MISC	1.003	3740	19.99	38.78	992.3	0.01648	0.01625	0.0164	0.01633	0.01648	0.01656	12.95	514	18.57	35.16	0	CAL	403	296.8	493.7	820.7	1484	2006	1190	555	294.9	179	141.7	92.03	80.4	86.4	CON	8124
2015-02-25 11:02:07	RAW/CbTLsfpAvzfff	145.8	241.9	418.8	687.6	1222	1642	992.7	493.2	280	177.2	145.1	103.6	94.05	101.7	MISC	1.015	3663	19.99	39.06	993.3	0.01656	0.01625	0.01617	0.01625	0.01625	0.01656	13.21	513.7	18.58	35.16	0	CAL	352.1	293	440	696.8	1226	1630	956.6	452.9	239.6	146.7	114.4	72.33	62.25	63.18	CON	6746
2015-02-25 11:02:19	RAW/CbTLsfpAvzfff	147.2	240.2	401.5	634.1	1098	1451	880.1	451	262.6	170.5	144.8	101.4	96.24	111	MISC	1.007	3733	19.99	39.68	993.3	0.01663	0.0164	0.0164	0.01648	0.0164	0.01648	13.91	513.7	18.58	35.16	0	CAL	355.3	290.5	420.8	640.6	1098	1437	844.4	412	223.8	141.2	115.3	71.17	65.47	73.91	CON	6190
2015-02-25 11:02:31	RAW/CbTLsfpAvzfff	151.2	233.9	395.5	623.1	1080	1425	874.5	447.8	263.1	170.5	144.8	103.8	97.78	112.1	MISC	1.014	3768	19.99	39.39	993.3	0.01648	0.01617	0.01648	0.01648	0.01656	0.01648	13.82	513.7	18.58	34.75	0	CAL	364.9	282	413.9	628.8	1080	1411	838.6	408.8	224.3	141.2	115.1	73.46	66.9	74.89	CON	6124
2015-02-25 11:02:42	RAW/CbTLsfpAvzfff	154.3	234.1	391.4	620.8	1094	1466	905.5	457.3	268.3	170.3	147.7	105	96.96	114.2	MISC	1.007	3829	19.99	39.39	992.3	0.01678	0.01633	0.01633	0.01656	0.0164	0.01617	13.46	513.8	18.58	35.16	0	CAL	372.5	281.9	409	626.1	1094	1452	869.5	417.8	229.1	140.5	117.7	74.15	65.65	76.5	CON	6226
2015-02-25 11:02:54	RAW/CbTLsfpAvzfff	141.6	233.4	385.1	619.3	1105	1486	916.2	463.9	266.1	172.3	147.5	102.8	99.41	108.8	MISC	1.013	3656	19.99	39.39	993.2	0.01656	0.01633	0.01633	0.01648	0.0164	0.01656	13.92	513.8	18.59	34.75	0	CAL	341.9	282.6	403.5	626	1107	1474	881.9	425.9	228.2	143.6	118.5	73.22	69.37	72.55	CON	6248
2015-02-25 11:03:06	RAW/CbTLsfpAvzfff	160.9	287	476.4	618.8	1030	1274	749.1	415	268.1	182	161.3	120.8	115.1	127	MISC	1.025	3662	19.99	39.06	992.3	0.01656	0.0161	0.01633	0.01633	0.01633	0.01633	14	513.8	18.6	35.16	0	CAL	388.4	348.9	500.6	620.9	1024	1254	708.9	373.2	227	150.9	129.8	88.56	82.27	87.54	CON	5985
2015-02-25 11:03:17	RAW/CbTLsfpAvzfff	164.7	329.9	577.9	630.5	959.5	1073	598.5	379.2	274	194.1	181.1	136.8	129.7	139.4	MISC	1.017	3725	19.99	39.07	997.2	0.01656	0.0161	0.01633	0.01633	0.0164	0.01663	13.89	513.7	18.61	34.34	0	CAL	397.5	403.3	610.9	630.6	949.4	1047	554.6	335.6	231.4	161.9	148.5	103.3	95.65	98.47	CON	5769
2015-02-25 11:03:27	RAW/CbTLsfpAvzfff	171.7	345	610.4	658.5	988.9	1089	603.7	393	285.4	203.1	189.9	142.1	137.3	146.8	MISC	1.011	3658	19.99	40.04	992.3	0.01648	0.01633	0.01633	0.01648	0.01625	0.01633	12.48	513.9	18.62	34.75	0	CAL	414.6	421.9	645.6	658.5	978	1062	557.7	347.5	241.1	169.6	155.9	107.2	101.7	104.2	CON	5965
2015-02-25 11:03:37	RAW/CbTLsfpAvzfff	165.4	332.4	577.5	626.6	937.5	1046	584.2	377.4	272.2	193.2	180	133.5	127.1	137	MISC	1.007	3746	19.99	39.39	993.3	0.01648	0.01625	0.01648	0.01648	0.01663	0.0164	13.13	514	18.61	35.16	0	CAL	399.1	406.5	610.3	626.3	926.7	1019	540.2	333.8	229.7	161	147.4	100.1	93.11	96.14	CON	5690
2015-02-25 11:03:47	RAW/CbTLsfpAvzfff	154.9	297.8	522.1	610	946.6	1090	622.9	388	260.3	181	165.2	125.3	121	133.1	MISC	1.012	3716	19.99	39.53	991.4	0.01633	0.0164	0.0164	0.01671	0.01656	0.01648	13.59	514	18.63	35.16	0	CAL	373.8	363.4	551.3	611.5	938.9	1067	582.3	347.2	220.2	150.7	134.5	93.81	88.99	94.66	CON	5618
2015-02-25 11:03:57	RAW/CbTLsfpAvzfff	181.5	348.2	657.6	783.6	1203	1417	866.4	562.3	356.2	234.3	215.2	161	157.3	173.6	MISC	1.027	3759	19.99	38.76	996.2	0.01633	0.0164	0.01656	0.01648	0.01633	0.01648	13.62	513.7	18.63	34.34	0	CAL	438.5	425	696.7	788.6	1196	1391	818.4	513	307.3	197.2	177.8	122.8	118.3	126.6	CON	7318
2015-02-25 11:04:07	RAW/CbTLsfpAvzfff	159.8	305	550.2	701.7	1122	1332	784.5	476	295.7	192.4	172.7	123.8	118.9	126.9	MISC	1.001	3760	19.99	40.04	992.3	0.01648	0.01633	0.0164	0.01633	0.01648	0.01648	14.34	513.8	18.63	35.16	0	CAL	385.9	372.1	581.6	707.1	1118	1310	742.3	432.3	252.4	159.7	139.7	90.08	84.56	85.44	CON	6461
2015-02-25 11:04:17	RAW/CbTLsfpAvzfff	149.4	278.6	492.3	652.3	1065	1271	740	437.8	276.3	182.9	164.3	124.6	116.9	127.1	MISC	1.015	3768	19.99	38.41	995.2	0.01633	0.01656	0.01633	0.01648	0.01663	0.01648	14.81	513.9	18.62	35.16	0	CAL	360.7	339.5	519.6	657.5	1062	1252	700.9	397.2	236.1	152.6	133.6	93.31	85.05	88.7	CON	6078
2015-02-25 11:04:27	RAW/CbTLsfpAvzfff	127.5	229.3	388	555	935.2	1153	669.7	375.6	227.3	149.2	129.8	94.26	87.19	94.86	MISC	1.005	3715	19.99	38.74	994.1	0.01663	0.01656	0.01663	0.01656	0.01648	0.01656	14.25	514	18.64	35.16	0	CAL	307.7	278.8	408.2	559.9	933.9	1138	637.1	341.2	193.2	123.5	103.9	67.74	60.23	62.37	CON	5216
2015-02-25 11:04:37	RAW/CbTLsfpAvzfff	124.5	205.2	346	509.4	867.4	1081	627.8	350.7	214.4	143.7	123.5	90.74	88.41	99.87	MISC	1.011	3730	19.99	39.63	996.2	0.01656	0.01633	0.0164	0.0164	0.01648	0.0164	14.12	514	18.64	35.97	0	CAL	300.3	248.3	362.8	513.3	865.9	1067	597.2	318.5	182.5	119.6	99.18	65.75	63.02	69.36	CON	4873
2015-02-25 11:04:47	RAW/CbTLsfpAvzfff	128.6	215	367.7	537.9	915.1	1140	666	372.5	225.5	150.1	128	94.72	89.04	99.22	MISC	1.013	3722	19.99	39.39	994.2	0.01633	0.01625	0.01656	0.0164	0.0164	0.01633	14.08	514	18.64	34.34	0	CAL	310.2	260.4	386.1	542.4	913.9	1125	634.1	338.9	192.2	124.9	102.5	68.62	62.52	67.31	CON	5129
2015-02-25 11:04:57	RAW/CbTLsfpAvzfff	129	204.3	357.3	518.7	876.8	1095	645.7	360.9	220	145.9	124.3	92.47	89.89	99.19	MISC	1.016	3764	19.99	39.72	994.2	0.01656	0.0164	0.01648	0.0164	0.01633	0.01633	14.03	513.8	18.64	34.75	0	CAL	311.1	246.6	374.8	522.6	874.9	1080	614.4	327.9	187.4	121.2	99.33	66.87	63.88	67.95	CON	4959
2015-02-25 11:05:07	RAW/CbTLsfpAvzfff	128.2	206	365.3	528.4	889.6	1111	657.5	372.4	222.6	148.2	125.5	93.08	86.52	97.7	MISC	1.022	3752	19.99	38.74	992.4	0.01648	0.01633	0.01617	0.01617	0.01625	0.01656	13.96	513.9	18.65	34.75	0	CAL	309.2	248.9	383.7	532.7	887.9	1097	626.2	339.3	189.8	123.4	100.5	67.35	60.37	66.27	CON	5032
2015-02-25 11:05:17	RAW/CbTLsfpAvzfff	131.3	205.2	375.7	532.6	884.6	1100	655.6	374.6	226.8	147.6	127.5	95.36	87.81	97.1	MISC	1.019	3644	19.99	39.06	992.2	0.01656	0.01648	0.0164	0.01625	0.01656	0.01656	13.68	513.9	18.65	34.75	0	CAL	316.6	247.5	394.9	536.7	882.3	1085	623.7	341.1	193.6	122.5	102.1	69.28	61.31	65.26	CON	5042
2015-02-25 11:05:27	RAW/CbTLsfpAvzfff	126.2	197.2	358.6	511.9	848.4	1055	631.9	356.3	214.5	141.7	120.2	88.14	84.32	91.88	MISC	1.002	3722	19.99	39.39	993.3	0.01656	0.01648	0.01656	0.0164	0.01648	0.01663	13.32	513.8	18.65	35.57	0	CAL	304.5	237.9	376.7	515.8	846.2	1040	601.3	324.1	182.6	117.5	95.85	63.1	58.88	61.33	CON	4826
2015-02-25 11:05:37	RAW/CbTLsfpAvzfff	129.6	182.9	341.3	497.2	826.1	1048	627.1	350.7	212.4	144.2	120.7	89.63	83.35	96.84	MISC	1.008	3799	19.99	39.07	992.3	0.0164	0.01633	0.0164	0.01633	0.0164	0.01633	13.93	513.7	18.66	34.75	0	CAL	312.4	219.2	357.6	500.6	823.5	1034	596.8	318.8	180.9	120.3	96.59	64.76	58.09	66.57	CON	4750
2015-02-25 11:05:47	RAW/CbTLsfpAvzfff	122.3	195.9	351.9	513	852.8	1081	650.6	359.5	219	142.7	121.6	92.42	84.78	91.74	MISC	1.004	3728	19.99	39.39	993.3	0.01656	0.01625	0.0164	0.01633	0.01633	0.01656	13.45	513.6	18.66	34.34	0	CAL	295	236.7	369.8	517.5	851.3	1067	620.7	327.8	187.5	118.9	97.52	67.76	59.73	61.6	CON	4879
2015-02-25 11:05:57	RAW/CbTLsfpAvzfff	113.5	203.3	351.7	508.5	836	1051	634.6	358.7	215.7	142.6	124.5	91.06	83.33	93.72	MISC	1.016	3759	19.99	39.06	993.6	0.0164	0.01625	0.01656	0.01633	0.0164	0.01656	14.59	513.9	18.66	35.57	0	CAL	273.8	247.2	370.3	513.5	834.9	1038	605.7	328	185.2	119.5	101.2	67.28	59.15	64.57	CON	4809
2015-02-25 11:06:07	RAW/CbTLsfpAvzfff	124.2	216.8	376.2	524.6	838.9	1034	624.6	359	221.2	145.6	125.5	92.64	85.29	98.16	MISC	1.012	3788	19.99	39.46	994.2	0.01663	0.01663	0.0164	0.01633	0.01648	0.01656	14.74	514	18.66	35.16	0	CAL	299.5	263.2	395.8	528.7	835.9	1018	593.5	326.4	188.9	121.1	100.8	67.36	59.59	67.25	CON	4866
2015-02-25 11:06:17	RAW/CbTLsfpAvzfff	131.6	231.7	366.5	482.1	764.7	912.5	530.6	318.6	203.7	139.3	123.5	93.66	89.19	98.06	MISC	1.022	3722	19.99	39.39	994.2	0.01678	0.01633	0.01625	0.01633	0.0164	0.01656	13.9	513.9	18.66	35.16	0	CAL	317.4	281.4	383.9	482.9	758.6	894.5	498.1	285.7	171.4	114.8	98.67	68.14	63.25	67.03	CON	4486
2015-02-25 11:06:27	RAW/CbTLsfpAvzfff	143.6	264.1	406.3	553.8	947	1007	501.3	319.9	223.5	165.1	149	114.3	114.8	129.5	MISC	1.022	3798	19.99	39.39	993.3	0.0164	0.01617	0.01648	0.0164	0.01656	0.01648	13.96	514	18.66	34.75	0	CAL	346.4	321.5	425.7	555.7	943.1	986.7	464.1	282.9	187.4	137.8	121.3	85.9	85.92	94.88	CON	5039
2015-02-25 11:06:37	RAW/CbTLsfpAvzfff	163.8	304.2	504	672.8	1120	1154	552.5	362.6	256.7	184.8	170.1	127.6	120.4	131.3	MISC	1.022	3690	19.99	39.06	993.3	0.01663	0.0164	0.01633	0.01648	0.0164	0.01648	14.19	513.8	18.66	34.75	0	CAL	395.4	370.6	530.3	676.7	1116	1130	508.8	319.4	214.6	153	137.9	94.58	86.81	90.94	CON	5825
2015-02-25 11:06:47	RAW/CbTLsfpAvzfff	161.3	305.4	512.2	686.6	1124	1170	571.7	369.5	263.9	186.7	172.1	128.9	119.2	128.2	MISC	1.012	3767	19.99	39.38	992.3	0.01663	0.01617	0.0164	0.0161	0.01648	0.01648	13.58	513.9	18.67	35.97	0	CAL	389.3	372.5	539.5	691.3	1120	1147	528.3	326.4	221.7	154.8	139.9	95.91	85.62	87.82	CON	5900
2015-02-25 11:06:57	RAW/CbTLsfpAvzfff	145.7	270.4	444.9	597.1	966.4	1048	544	349.8	246.1	174.5	154.4	113.6	108.4	118.1	MISC	1.007	3793	19.99	39.06	994.2	0.01656	0.0164	0.01663	0.01633	0.01648	0.01617	14.8	514	18.67	35.57	0	CAL	351.4	329.3	467.9	600.5	961.9	1027	505.8	311.6	208.7	146.2	125.8	84.25	78.5	82.23	CON	5282
2015-02-25 11:07:07	RAW/CbTLsfpAvzfff	140.7	257.3	414.7	571.7	919.5	1058	649.8	632.9	840.3	651.3	401.8	250.9	209.4	197.6	MISC	1.011	3820	19.99	39.06	993.3	0.0164	0.0164	0.01648	0.01633	0.01648	0.01625	14.75	514	18.68	34.75	0	CAL	339.8	313.2	435.5	575	915.1	1039	614.3	597.5	805.6	624.1	373.6	221.8	179.7	161.7	CON	7196
2015-02-25 11:07:17	RAW/CbTLsfpAvzfff	132.5	235.6	386	531.1	848.1	985.3	658.7	769	1120	860.4	495.5	290.8	218.8	184.5	MISC	1.017	3768	19.99	39.2	992.3	0.01663	0.01633	0.01625	0.0164	0.0164	0.01648	14.6	513.8	18.69	35.16	0	CAL	320.1	286.4	405.4	534.1	843.8	967.5	626.2	737	1088	835	468.7	263.2	190.5	150.3	CON	7716
2015-02-25 11:07:27	RAW/CbTLsfpAvzfff	135.1	246	420.8	566.3	888.2	1003	613.4	587.8	733.3	554.6	337.8	206.3	160.5	143.3	MISC	1.014	3806	19.99	39.39	993.3	0.01656	0.01671	0.01656	0.01633	0.01625	0.01625	14.32	514	18.69	35.16	0	CAL	326.1	299.4	443.1	570.2	883.8	983.7	578.9	553.5	699.5	528.2	310.6	178.3	131.9	108.8	CON	6596
2015-02-25 11:07:37	RAW/CbTLsfpAvzfff	136.7	237.4	420.2	580.4	914.4	1037	629.8	559.8	651.5	493.5	312.7	194.3	156.8	149	MISC	1.005	3768	19.99	40.37	991.3	0.01648	0.01648	0.0164	0.01648	0.0164	0.01625	13.91	513.8	18.69	34.75	0	CAL	330	288.2	442.5	585.1	910.8	1019	595.2	525.1	617.2	466.9	285.3	166.2	128.1	114.4	CON	6474
2015-02-25 11:07:47	RAW/CbTLsfpAvzfff	139.4	257.6	452.7	611.5	948.8	1067	631.5	506.7	523.6	390.9	264.2	172.4	145.6	140.7	MISC	1.019	3726	19.99	38.41	990.3	0.01656	0.01648	0.0161	0.0164	0.01648	0.01633	13.41	513.7	18.71	34.75	0	CAL	336.4	313.7	477.6	616.7	944.8	1048	595.2	470.1	487.4	363.2	235.8	143.3	116	105	CON	6253
2015-02-25 11:07:57	RAW/CbTLsfpAvzfff	140.1	252.2	450.7	577.1	885.1	982.6	564.9	428.3	393.8	287.3	209.8	137.5	118.4	115.4	MISC	1.007	3698	19.99	39.39	991.3	0.0161	0.01633	0.01648	0.01656	0.01648	0.01656	13.82	513.9	18.7	34.75	0	CAL	338.1	306.8	475.4	580.5	879.5	962.2	528.7	392.1	358.3	260.2	182.2	109.2	89.55	80.68	CON	5543
2015-02-25 11:08:07	RAW/CbTLsfpAvzfff	132	245.4	437.7	525.6	792.2	870	489.4	345.2	276.4	201.5	163.7	116.1	109.6	118.4	MISC	1.012	3787	19.99	39.11	992.3	0.01633	0.01625	0.0164	0.01656	0.01617	0.01656	13.56	513.7	18.72	35.16	0	CAL	318.2	298.9	462	527.4	785.5	849.8	455	311	242.9	176.1	137.9	89.61	82.68	86.11	CON	4823
2015-02-25 11:08:17	RAW/CbTLsfpAvzfff	136.7	244.9	439.3	538.1	814.4	900.9	507.3	364.3	299.6	214.2	173.8	124.7	112.8	121	MISC	1.017	3758	19.99	38.74	993.3	0.0164	0.01633	0.01648	0.01633	0.01663	0.0164	14.1	513.8	18.72	34.75	0	CAL	329.7	297.7	463.3	540.1	807.6	880.4	472.1	329.4	265.4	188.2	147.3	97.51	85.14	87.88	CON	4992
2015-02-25 11:08:27	RAW/CbTLsfpAvzfff	138.3	260.1	457.9	530.8	788.6	866.1	488.6	347.6	275.8	199	166.1	117	109.6	114.2	MISC	1.024	3670	19.99	39.39	992.3	0.01663	0.0164	0.01633	0.0164	0.01625	0.01656	13.81	513.8	18.72	35.16	0	CAL	333.5	317	483.2	531.6	780.4	844.5	452.6	312.1	241.1	172.7	139.3	89.51	81.61	80.66	CON	4860
2015-02-25 11:08:37	RAW/CbTLsfpAvzfff	137.6	259.6	442.8	487.4	717.4	793.5	453.5	316.2	243.1	176.5	153.2	112	106.2	114.3	MISC	1.015	3657	19.99	39.06	991.5	0.01625	0.0164	0.01633	0.01625	0.01648	0.01625	14.14	513.9	18.73	35.16	0	CAL	331.7	316.5	466.6	486.2	707.6	771.5	418.2	281.6	209.4	150.9	127.2	85.24	79	81.73	CON	4513
2015-02-25 11:08:47	RAW/CbTLsfpAvzfff	141.4	258.5	435.3	477.3	703.8	784.7	450.8	315.7	242	175.3	151.3	110.8	104.2	112.7	MISC	1.004	3740	19.99	38.77	993.3	0.0164	0.01633	0.01633	0.0164	0.0164	0.01625	14.25	513.6	18.73	34.75	0	CAL	340.8	314.6	458	475.3	693.4	762.3	415.2	280.9	208.2	149.6	125.1	83.84	76.76	79.92	CON	4464
2015-02-25 11:08:57	RAW/CbTLsfpAvzfff	146.2	262.6	425.1	456.1	671.1	750.6	433.2	304.5	231.3	167.8	149.3	109.7	103.9	111.2	MISC	1.021	3733	19.99	39.07	992.3	0.01663	0.01617	0.01633	0.01625	0.01648	0.01648	13.3	513.9	18.74	35.57	0	CAL	352.3	319.3	446.2	452.4	659.2	727.3	397.2	269.5	197.3	142	123	82.52	76.19	78.22	CON	4323
2015-02-25 11:09:07	RAW/CbTLsfpAvzfff	163.5	293.5	432.5	427	623.5	703.2	411.5	295.9	230.3	168.3	154.2	116.6	111.7	120.3	MISC	1.005	3729	19.99	39.72	992.3	0.01671	0.0164	0.01648	0.0164	0.01648	0.01625	13.3	514.1	18.74	35.57	0	CAL	394.2	356.8	451.6	419	607.6	676.4	372.4	258.4	194.2	140.8	126.1	87.45	81.96	85.13	CON	4252
2015-02-25 11:09:17	RAW/CbTLsfpAvzfff	145.2	276.4	439	423.2	598	662.5	387.2	276.2	210.4	155.7	143.2	108.2	105.8	111.7	MISC	1.012	3759	19.99	38.74	994.4	0.0164	0.01633	0.01648	0.01625	0.01663	0.01633	14.83	513.9	18.75	35.57	0	CAL	349.9	337	461.2	417.4	583.9	637.9	351	241.4	176.8	130.2	117.2	81.28	78.38	79.17	CON	4043
2015-02-25 11:09:27	RAW/CbTLsfpAvzfff	148.4	285.2	415.5	390.6	558.8	631	373.6	267.9	201.8	149	138.8	105.3	100.5	109.3	MISC	1.006	3757	19.99	39.41	995.2	0.01633	0.01656	0.01617	0.01648	0.01648	0.01663	13.37	513.9	18.75	34.75	0	CAL	357.7	347.9	434.7	382.7	543.4	605.9	337.3	233.2	168.4	123.5	112.8	78.32	73.1	76.85	CON	3876
2015-02-25 11:09:37	RAW/CbTLsfpAvzfff	134.1	253.8	373.2	361.6	524.6	601	358	248.5	179.9	132.1	122.2	92.9	90.86	99.56	MISC	1.004	3820	19.99	39.7	993.3	0.01663	0.0164	0.01648	0.01648	0.01633	0.01656	13.73	514.2	18.76	35.57	0	CAL	323	309.3	390.4	355.1	511.3	578.8	325.3	217.1	149.5	109	98.67	68.51	66.06	70.16	CON	3572
2015-02-25 11:09:47	RAW/CbTLsfpAvzfff	136.4	266.3	393.8	376.1	541.4	620.4	374.2	260.3	188.7	138.6	128.4	96.72	93.14	102.4	MISC	0.9993	3741	19.99	38.74	992.3	0.01678	0.01617	0.01671	0.01625	0.01648	0.01625	13.75	514	18.77	35.57	0	CAL	328.8	325.1	412.5	369.5	527.6	597.5	340.6	227.9	157.4	114.7	104.1	71.59	67.57	72.05	CON	3717
2015-02-25 11:09:57	RAW/CbTLsfpAvzfff	150.7	279.6	454.9	455.3	669.6	801.9	522.9	370.9	244.8	168.4	152.4	115.7	112.5	124.9	MISC	1.019	3758	19.99	39.72	993	0.01648	0.01602	0.01617	0.01648	0.01656	0.01656	13.9	514.1	18.77	35.57	0	CAL	363.5	340.6	478.1	450.4	656.4	778.1	486.1	334.6	209.3	141.4	124.9	87.32	83.63	90.44	CON	4625
2015-02-25 11:10:07	RAW/CbTLsfpAvzfff	156.2	292.9	488.4	495.8	736.3	894	597.1	420	269.7	179.5	160.7	120.5	115.8	126.8	MISC	1.018	3802	19.99	38.88	995.2	0.01671	0.0161	0.0164	0.01648	0.01648	0.01663	14.33	514	18.78	35.16	0	CAL	376.8	357	514.1	491.6	723.5	869.7	558.6	381.8	232	150.8	131.6	90.5	85.29	90.36	CON	5054
2015-02-25 11:10:17	RAW/CbTLsfpAvzfff	195.9	343.2	651.5	754.3	1195	1560	1123	787.1	442.3	264.3	228.1	172.9	168.7	182.1	MISC	1.012	3765	19.99	39.07	993.3	0.0164	0.0164	0.01656	0.0161	0.01633	0.01633	13.93	513.9	18.78	35.57	0	CAL	473.7	417	688.7	756.4	1186	1535	1075	736.9	391.3	225.6	188.9	132.7	127.7	132.7	CON	8068
2015-02-25 11:10:27	RAW/CbTLsfpAvzfff	184.1	327.2	603.8	685	1077	1385	983	690.6	383.5	224	192.1	140.3	131	137.1	MISC	1.009	3749	19.99	39.39	993.3	0.01648	0.0164	0.0164	0.0164	0.01663	0.01633	13.42	513.9	18.79	34.75	0	CAL	444.8	397.7	637.7	685.7	1068	1361	938.2	643.9	336.3	188.1	155.8	103	93.06	91.46	CON	7144
2015-02-25 11:10:37	RAW/CbTLsfpAvzfff	151.1	301.7	498.9	580.2	916.1	1130	767.6	536.5	308.3	185.3	161	117.4	110.5	119.7	MISC	1.013	3795	19.99	40.04	993.3	0.01648	0.0164	0.0164	0.01625	0.01648	0.01633	13.53	513.8	18.78	35.16	0	CAL	364.7	368.9	526	580.7	908.2	1109	729.2	497	268.7	155.2	130.5	86.25	78.79	81.54	CON	5884
2015-02-25 11:10:47	RAW/CbTLsfpAvzfff	173.5	321.4	556.9	673.5	1077	1286	843	602.9	350.8	212.7	186.4	137.9	130.5	140.7	MISC	1.026	3732	19.99	39.49	992.3	0.0164	0.01633	0.0164	0.01625	0.01663	0.01656	13.54	514	18.8	35.16	0	CAL	419	391.5	587.2	675.4	1070	1262	799.4	558.1	306	178.7	151.9	102.5	94.53	97.46	CON	6693
2015-02-25 11:10:57	RAW/CbTLsfpAvzfff	172.8	330.7	558.5	658.2	1050	1259	828.9	590.8	347.5	212.4	186.8	137.1	131.2	138.4	MISC	1.01	3760	19.99	39.07	990.3	0.01663	0.0161	0.01656	0.01656	0.01663	0.01656	14.59	514.1	18.8	35.97	0	CAL	417.4	403.6	588.7	659.1	1042	1235	785.2	546.1	302.8	178.4	152.4	101.9	95.31	95.2	CON	6603
2015-02-25 11:11:07	RAW/CbTLsfpAvzfff	172.8	321.4	553.1	649.9	1038	1276	857.8	606.7	352.1	213.1	184.6	138	130.6	140.8	MISC	1.016	3801	19.99	40.04	993.3	0.0164	0.01625	0.0164	0.0164	0.0164	0.01648	14.73	513.9	18.8	35.16	0	CAL	417.2	391.7	583.1	650.7	1030	1252	814.8	562.4	307.6	179.3	150.4	102.9	94.94	97.9	CON	6635
2015-02-25 11:11:17	RAW/CbTLsfpAvzfff	165.5	316.1	545.9	656.5	1053	1309	884.1	622.4	353.6	212	182.4	133.3	125.8	136.8	MISC	1.015	3811	19.99	38.41	994.5	0.0164	0.0164	0.01625	0.01625	0.01633	0.01656	14.27	513.9	18.8	35.16	0	CAL	399.7	385.7	576	658.6	1047	1287	842.4	579	309.9	178.8	148.8	98.99	90.87	94.63	CON	6697
2015-02-25 11:11:27	RAW/CbTLsfpAvzfff	172	321.7	580.2	705.5	1109	1355	908.3	638.7	365.1	218.6	188.2	140.4	133.6	143.4	MISC	1.005	3886	19.99	39.06	993.3	0.01671	0.01648	0.0164	0.01625	0.01617	0.01663	14.09	513.8	18.81	35.57	0	CAL	415.5	392.2	613.1	709	1102	1331	864.7	593.4	319.6	184	153.2	104.6	97.12	99.45	CON	6979
2015-02-25 11:11:37	RAW/CbTLsfpAvzfff	190.5	320.8	591	705.7	1066	1266	829.9	582	342.2	210	182	133.2	125.1	135.4	MISC	1.017	3782	19.99	38.15	993.3	0.01656	0.0164	0.01648	0.01656	0.01663	0.01633	13.56	514	18.81	35.57	0	CAL	460.1	388.9	623	707.1	1055	1239	783.4	534.7	295.2	174.3	145.7	95.94	87.12	89.87	CON	6679
2015-02-25 11:11:47	RAW/CbTLsfpAvzfff	201.9	322.9	590.1	701.9	1061	1274	832.1	584.1	348	217.3	188.5	140	133.9	144.2	MISC	1.017	3809	19.99	38.42	994.2	0.01633	0.01625	0.0164	0.01648	0.0164	0.0164	13.37	514	18.82	35.16	0	CAL	487.7	390.2	620.7	701.7	1050	1245	784	535.5	299.8	180.6	151.2	101.6	94.8	97.39	CON	6740
2015-02-25 11:11:57	RAW/CbTLsfpAvzfff	183.8	303.7	563.1	671.7	1014	1213	802.4	555.5	331.7	204.9	178.6	134	125	137.3	MISC	1.023	3745	19.99	39.06	994.2	0.01648	0.01656	0.01625	0.01656	0.01656	0.01633	13.86	514.1	18.82	35.16	0	CAL	443.9	367.7	593.4	672.7	1004	1187	757.9	510.2	286.7	170.7	143.9	98.32	88.61	93.76	CON	6419
2015-02-25 11:12:07	RAW/CbTLsfpAvzfff	174.3	290.3	535.6	642.7	956	1133	738.5	513.9	310.1	194.6	169.8	126.2	118.4	129.5	MISC	1.016	3751	19.99	39.39	992.9	0.0164	0.01633	0.0164	0.0164	0.01663	0.0164	13.2	513.9	18.82	34.75	0	CAL	420.8	351.6	564.4	643.9	946.1	1108	696.1	470.9	267.4	162.1	136.9	92.35	84	88.23	CON	6033
2015-02-25 11:12:17	RAW/CbTLsfpAvzfff	187.1	297.9	546	671.4	1002	1184	765.6	531.7	321.6	201.2	174.2	130.6	122.4	134.7	MISC	1.006	3688	19.99	39.3	993.3	0.01663	0.01633	0.01617	0.01656	0.01648	0.01656	13.59	514	18.82	35.16	0	CAL	451.7	359.9	574.3	672.4	991.4	1158	720.8	486.4	276.8	167	139.6	94.87	86.12	91.21	CON	6270
2015-02-25 11:12:27	RAW/CbTLsfpAvzfff	179.7	254.3	455.2	592.7	913.3	1101	697.2	456.8	270.5	164.9	141	101.1	91.92	97.69	MISC	1.018	3690	19.99	39.09	993.3	0.01648	0.01633	0.01648	0.01633	0.01633	0.01648	14.5	514.2	18.83	35.57	0	CAL	433.7	304.8	476.1	592.5	903.7	1078	656.2	415.3	229.7	133.7	109.4	68.39	58.64	58.04	CON	5518
2015-02-25 11:12:37	RAW/CbTLsfpAvzfff	166	214.5	364.9	495.2	783.6	961.7	611.6	386.8	232.5	147.1	127.6	94.02	87.59	103.4	MISC	1.013	3858	19.99	39.39	993.3	0.01663	0.01617	0.0164	0.01648	0.0164	0.01656	14.31	514	18.82	35.16	0	CAL	400.3	255.5	379	493.4	774.4	940.6	575.5	350.2	196.7	119.7	99.79	65.03	58.17	68.49	CON	4777
2015-02-25 11:12:47	RAW/CbTLsfpAvzfff	159.2	222.8	370.1	499.8	788	966.1	614.5	390	232.1	149	126	93.41	90.21	99.71	MISC	1.016	3741	19.99	39.39	993	0.01633	0.01633	0.01625	0.01633	0.01656	0.0164	14.23	514	18.83	35.16	0	CAL	384	266.9	385.3	498.6	779.5	945.5	578.9	353.8	196.7	121.9	98.46	64.88	61.24	65.26	CON	4801
2015-02-25 11:12:57	RAW/CbTLsfpAvzfff	162.9	228.7	384.1	512.9	806.6	989.2	628.9	402.8	237.2	152.1	131.4	95.05	89.7	100.5	MISC	1.009	3742	19.99	39.06	995.1	0.01663	0.0161	0.01656	0.0164	0.0164	0.01648	13.48	513.9	18.83	35.16	0	CAL	392.9	274	400.1	511.7	797.8	968.1	592.4	365.8	200.9	124.3	103.2	65.8	59.99	65.17	CON	4922
2015-02-25 11:13:07	RAW/CbTLsfpAvzfff	167.1	233.7	401	538.6	843.9	1036	663.4	424.5	254.1	160.3	137.8	101.9	96.63	109.2	MISC	1.006	3709	19.99	39.36	993.3	0.01625	0.01633	0.01633	0.0164	0.01633	0.01648	14.09	513.9	18.83	35.16	0	CAL	403.1	279.9	418.2	538	835.2	1015	625.9	386.3	216.5	131.6	108.6	71.69	65.95	72.7	CON	5169
2015-02-25 11:13:17	RAW/CbTLsfpAvzfff	153.3	250.4	423.3	573.2	864.5	1071	690.1	370.4	333.3	507.1	730.8	935	1036	1126	MISC	1.016	3742	19.99	39.72	994.2	0.01656	0.0164	0.0164	0.01633	0.01648	0.01656	13.78	513.9	18.84	34.75	0	CAL	370.2	303	443.8	575.3	857.2	1051	653.6	332.4	296.3	479.3	702.4	905.4	1005	1089	CON	9065
2015-02-25 11:13:27	RAW/CbTLsfpAvzfff	171.1	255.1	427.7	580.7	899.1	1123	719.1	405.2	300.8	325	414	503.8	564.1	640.4	MISC	1.022	3782	19.99	38.41	995.2	0.01663	0.01625	0.0164	0.0164	0.0164	0.01648	13.8	513.6	18.84	35.16	0	CAL	413.1	306.9	446.6	581.1	890.5	1101	679.9	364.8	261.3	295.1	383.6	472.1	531.7	601.4	CON	7329
2015-02-25 11:13:37	RAW/CbTLsfpAvzfff	167.7	258.2	432.8	601.4	926.2	1159	755.1	429.3	321.4	363.3	481.3	576.1	614.3	669.7	MISC	1.01	3743	19.99	39.72	994.2	0.01656	0.01633	0.01625	0.01633	0.01625	0.01625	14.64	513.9	18.85	35.16	0	CAL	404.9	311.2	452.6	603.1	918.5	1137	716.2	388.8	281.8	333.2	450.7	544.4	581.8	630.6	CON	7755
2015-02-25 11:13:47	RAW/CbTLsfpAvzfff	178.2	274.6	487.4	693.4	1114	1426	966.8	631.9	371.8	269.8	278.8	279.9	295.8	326	MISC	1.004	3761	19.99	39.12	992.3	0.01648	0.01633	0.01617	0.01648	0.01663	0.01663	14.66	514	18.86	35.57	0	CAL	430.5	331.1	511.3	697.8	1109	1406	925.3	587.9	327.5	236.1	244.7	244.8	260	282.9	CON	7594
2015-02-25 11:13:57	RAW/CbTLsfpAvzfff	174.1	275.7	489.1	707.6	1142	1466	1002	646.7	372.6	245.3	236.4	215.5	217.5	236.5	MISC	1.005	3855	19.99	39.39	993.3	0.0164	0.0161	0.0164	0.01633	0.01648	0.01648	14.44	514.1	18.85	35.16	0	CAL	420.7	333	513.6	713.2	1139	1446	961	602.8	328.4	211.7	202.4	180.5	181.9	193.6	CON	7428
2015-02-25 11:14:07	RAW/CbTLsfpAvzfff	169	259.3	464.3	658.9	1066	1368	939.6	617.1	345.1	219.6	202.4	177.7	184	204.6	MISC	1.011	3729	19.99	39.39	993.3	0.01656	0.01633	0.01633	0.0164	0.0164	0.01671	13.79	513.9	18.87	35.16	0	CAL	408.2	312.5	487.2	663.1	1061	1349	900.3	575.3	303.1	187.5	170	144.3	150	163.8	CON	6875
2015-02-25 11:14:17	RAW/CbTLsfpAvzfff	156.1	267.7	465.2	659.8	1062	1371	931	605.7	358.5	258.8	268.5	279.2	311.9	399.7	MISC	1.008	3780	19.99	40.04	994.5	0.01648	0.0164	0.0164	0.01625	0.0164	0.01656	14.33	514.1	18.85	35.16	0	CAL	377.1	324.8	489.3	665.3	1059	1354	893.2	565.2	317.6	227.7	237.1	247	279.1	360	CON	7396
2015-02-25 11:14:27	RAW/CbTLsfpAvzfff	159.5	249.6	448.5	637.5	1023	1313	891	563.1	340.7	265	288.5	299.9	340.5	435.4	MISC	1.023	3878	19.99	39.37	992.3	0.01671	0.01633	0.01625	0.01625	0.0164	0.01648	14.37	513.8	18.86	35.16	0	CAL	385.2	301.1	471	642	1019	1294	853.5	523.1	300.6	234.5	257.7	268.2	308.2	396.3	CON	7255
2015-02-25 11:14:37	RAW/CbTLsfpAvzfff	138.3	241	372.2	497.8	789.3	993.1	647.3	400.8	245.2	177.1	177.8	165.2	173.6	221.8	MISC	1.013	3771	19.99	39.06	992.3	0.0164	0.0164	0.0164	0.01633	0.01633	0.01625	14.58	514	18.87	35.16	0	CAL	333.7	292.5	389.2	498.4	782.7	975.1	614.2	366.6	211.3	151.4	151.7	138.3	146.3	189	CON	5241
2015-02-25 11:14:47	RAW/CbTLsfpAvzfff	149.9	242.5	390.1	531.7	855	1083	707.8	450.9	269.3	174.7	158.5	132.2	136.4	160.4	MISC	1.015	3728	19.99	39.72	993.3	0.01656	0.01633	0.01625	0.0164	0.0164	0.01656	13.2	513.9	18.88	35.57	0	CAL	361.7	293.2	407.8	532.5	848.5	1064	672.7	414.5	233.2	147.2	130.6	103.5	107.2	125.5	CON	5442
2015-02-25 11:14:57	RAW/CbTLsfpAvzfff	139.1	240.8	371.8	515.4	833	1063	694.3	433.3	254.2	156	134.2	97.94	94.69	105.9	MISC	1	3790	19.99	39.39	992.1	0.01671	0.01633	0.0164	0.01656	0.01625	0.01633	13.04	513.9	18.88	35.16	0	CAL	335.5	292.2	388.8	516.9	827.5	1046	661.1	398.7	219.8	129.8	107.6	70.63	66.93	72.61	CON	5134
2015-02-25 11:15:07	RAW/CbTLsfpAvzfff	140.8	234.3	373.7	540.7	883.3	1133	745.3	478.7	285.5	177.4	147.3	110.8	108.9	124.7	MISC	1.038	3809	19.99	39.49	992.3	0.0164	0.0164	0.01625	0.0164	0.0164	0.01656	12.77	514.1	18.89	34.75	0	CAL	339.8	283.7	390.9	543.4	879.1	1116	712	443.6	250.4	150.7	120.3	82.97	80.55	90.69	CON	5484
2015-02-25 11:15:17	RAW/CbTLsfpAvzfff	146.3	246.4	406.1	607.1	997.3	1288	846.1	532.8	304.4	174.1	141.7	101	90.47	101.4	MISC	1.006	3760	19.99	39.72	991.3	0.0164	0.0164	0.01625	0.0164	0.01633	0.01663	13.46	514	18.88	35.16	0	CAL	353.2	298.6	425.7	612	994.8	1272	810.9	495.2	266.6	145.4	112.7	71.23	60.22	65.01	CON	5983
2015-02-25 11:15:27	RAW/CbTLsfpAvzfff	135.8	220.6	354.7	509.6	821.6	1044	683.5	423.3	252.3	153.9	124.7	91.24	82.25	94.13	MISC	1.012	3782	19.99	39.39	993.3	0.01648	0.0164	0.01633	0.01648	0.01617	0.0164	12.99	514	18.89	35.16	0	CAL	327.6	266.8	370.8	511.8	816.9	1028	651.6	389.8	219	128.6	99.06	64.82	55.41	61.98	CON	4992
2015-02-25 11:15:37	RAW/CbTLsfpAvzfff	127.8	209.7	326.9	465.2	750.3	957	622.6	385.6	230.2	143.2	116.1	83.93	75.84	83.21	MISC	1.01	3701	19.99	39.06	995.1	0.01671	0.01625	0.01663	0.01656	0.01671	0.01617	13.62	514.2	18.89	35.16	0	CAL	308.2	253.6	341.2	466.5	745.4	941.4	592.6	354.3	199.1	119.6	92.18	59.28	50.8	53.26	CON	4577
2015-02-25 11:15:47	RAW/CbTLsfpAvzfff	121.8	180.9	283.7	398	633.1	794.8	512.6	310.4	193	121.7	96.45	68.39	60.24	67.66	MISC	1.009	3697	19.99	38.74	991.3	0.01648	0.01625	0.01633	0.01625	0.01671	0.01656	14.21	514.1	18.89	35.57	0	CAL	293.5	217.4	295	397.7	627	779.5	485.1	282.1	165.2	100.6	74.96	46.14	37.66	40.79	CON	3843
2015-02-25 11:15:57	RAW/CbTLsfpAvzfff	92.94	145.6	209.7	288.8	457.4	574.2	364.5	218.3	137	92.41	76.97	51.03	48.11	57.86	MISC	1.017	3754	19.99	39.09	993.3	0.01663	0.01656	0.0164	0.0164	0.01656	0.01633	13.84	514.1	18.88	35.57	0	CAL	223.8	175.6	217.4	287.6	452	562	343.4	196.9	116	76.45	60.75	34.22	31.05	37.61	CON	2815
2015-02-25 11:16:07	RAW/CbTLsfpAvzfff	88.85	143	203.4	287.2	453.3	572.5	365.1	215.1	133.5	89.54	72.73	51.82	46.47	53.86	MISC	1	3758	19.99	39.39	996.2	0.01656	0.01648	0.0164	0.0164	0.01648	0.0164	13.25	514	18.89	35.16	0	CAL	213.9	172.7	211	286.5	448.4	561	344.7	194.3	113.2	74.03	56.98	35.52	29.94	34.2	CON	2776
2015-02-25 11:16:17	RAW/CbTLsfpAvzfff	83.15	119.4	171.3	244.9	389.8	495	317.3	183.8	114.4	77.46	65.13	45.03	41.21	52.34	MISC	1.017	3804	19.99	38.74	995.2	0.01648	0.01633	0.01648	0.01625	0.01633	0.0164	13.57	514	18.89	35.57	0	CAL	200.1	143.2	176.9	243.6	385	484.4	299.1	165.3	96.3	63.66	51.11	30.44	26.42	34.83	CON	2400
2015-02-25 11:16:27	RAW/CbTLsfpAvzfff	73.62	102.4	146.5	214	340.8	436.6	276.6	157.9	95.52	65.34	54.65	36.14	32.87	42.01	MISC	1.007	3907	19.99	39.06	993.3	0.01633	0.01648	0.01656	0.0164	0.01648	0.01656	12.9	513.9	18.89	34.75	0	CAL	177.1	122.5	150.9	212.9	336.5	427.4	260.6	141.7	79.71	53.27	42.38	23.36	19.92	26.7	CON	2075
2015-02-25 11:16:37	RAW/CbTLsfpAvzfff	54.8	91.97	118.3	180.5	289	380.5	243.6	136	80.46	56.15	45.68	30.19	27.45	34.97	MISC	1.025	3823	19.99	39.65	993.3	0.01656	0.01617	0.01633	0.0164	0.01625	0.0164	12.55	513.8	18.9	35.16	0	CAL	131.8	111.4	122.1	180.2	286.2	373.7	231.1	123	67.74	46.48	35.87	20.05	17.17	22.74	CON	1770
2015-02-25 11:16:47	RAW/CbTLsfpAvzfff	53.74	81.23	107.1	169.4	272.2	360.2	233.8	129.3	76.2	54.06	44.6	31.22	28.67	40.52	MISC	1.013	3852	19.99	39.07	992.3	0.01663	0.0164	0.01617	0.0164	0.01671	0.01633	13.32	514	18.89	34.75	0	CAL	129.3	97.73	110.2	169.1	269.5	353.8	221.9	117	64.18	44.9	35.3	21.57	18.9	28.92	CON	1682
2015-02-25 11:16:57	RAW/CbTLsfpAvzfff	50.88	85.21	110.3	174.9	274.7	359.4	230.5	129	76.11	54.47	45.93	30.53	28.14	39.64	MISC	1.009	3777	19.99	39.06	992.3	0.01648	0.01648	0.0164	0.0164	0.01656	0.01633	12.38	513.8	18.88	34.75	0	CAL	122.4	103.2	113.9	175	272.3	353.1	218.8	116.9	64.2	45.43	36.76	21.05	18.53	28.21	CON	1690
2015-02-25 11:17:07	RAW/CbTLsfpAvzfff	53.14	84.5	120.2	190.6	284.1	358.9	228.7	129.7	75.65	55.78	45.33	32.07	29.21	40.52	MISC	1.004	3783	19.99	39.06	994	0.01648	0.01648	0.01633	0.0164	0.01656	0.01633	12.53	514	18.89	34.75	0	CAL	127.8	102	124.6	191.2	281.4	352.2	216.5	117.1	63.29	46.4	35.81	22.23	19.24	28.65	CON	1728
2015-02-25 11:17:17	RAW/CbTLsfpAvzfff	55.39	91.02	138.1	220.1	335.2	432.7	277.9	156.4	90.59	62.62	52.22	34.46	34.43	45.74	MISC	1.029	3865	19.99	39.61	992.3	0.01656	0.01648	0.01648	0.01648	0.01648	0.01625	12.77	513.8	18.89	34.34	0	CAL	133.3	110.1	143.9	221.7	333.2	426.1	264.8	142.7	76.99	52.32	41.81	23.74	23.56	32.74	CON	2027
2015-02-25 11:17:27	RAW/CbTLsfpAvzfff	51.46	86.75	128.5	205.9	308.9	394.7	250.3	137.8	79.47	57.58	46.91	33.23	28.53	40.23	MISC	1.012	3837	19.99	39.4	991.3	0.01656	0.01633	0.01656	0.01648	0.01633	0.01663	13.58	514	18.89	35.57	0	CAL	123.8	105.1	133.8	207.3	306.9	388.4	238.1	124.9	66.81	48	37.22	23.26	18.43	28.15	CON	1850
2015-02-25 11:17:37	RAW/CbTLsfpAvzfff	56.38	89.18	133.1	214.3	331.2	450.8	406.2	433.8	275.2	125.7	87.74	67.63	70.69	96.46	MISC	1.008	3787	19.99	39.39	990.3	0.01648	0.0164	0.01633	0.01648	0.01633	0.01648	12.01	514	18.88	35.16	0	CAL	135.7	107.6	138.4	215.5	329.2	444.5	394.3	421.3	261.6	115	76.84	56.41	59.31	82.78	CON	2838
2015-02-25 11:17:47	RAW/CbTLsfpAvzfff	55.48	90.69	132.7	219.8	350.5	519.3	617.8	796.2	459.6	130.1	62.21	31.86	15.66	11.73	MISC	1.012	3719	19.99	39.39	994.2	0.01648	0.01656	0.01633	0.01633	0.0164	0.01633	13.39	514.1	18.89	35.57	0	CAL	133.6	109.7	138	221.4	349.1	514.1	607.7	785	445.5	118.5	50.52	19.93	3.565	-2.894	CON	3494
2015-02-25 11:17:57	RAW/CbTLsfpAvzfff	67.19	77.02	113.9	176.5	275.6	366.1	254.9	174.5	101	58.77	45.82	30.67	25.93	35.23	MISC	1.009	3702	19.99	39.37	994.2	0.01648	0.0164	0.01617	0.0164	0.01625	0.01625	12.67	513.9	18.88	34.75	0	CAL	161.6	90.79	116.4	175.1	271.4	358.1	241.4	160.8	87.54	48.39	35.24	19.59	14.72	22.03	CON	1803
2015-02-25 11:18:07	RAW/CbTLsfpAvzfff	55.76	86.54	108	167.6	268.7	357.8	251.7	169.9	100.4	59.9	46.19	32.77	29.98	39.12	MISC	1.015	3795	19.99	39.39	995.2	0.01648	0.01633	0.01648	0.01656	0.01648	0.0164	12.57	514	18.89	35.16	0	CAL	134.1	104.3	110.8	166.8	265.5	351	239.7	157.4	88.04	50.42	36.56	22.77	19.86	27.11	CON	1774
2015-02-25 11:18:17	RAW/CbTLsfpAvzfff	52.04	89.38	109.4	168.9	269.9	360.1	251.3	165.2	98.7	59.44	46.77	32.15	29.43	39.01	MISC	1.022	3841	19.99	39.39	992.3	0.01656	0.01617	0.0164	0.01633	0.01648	0.01648	12.7	514	18.88	35.57	0	CAL	125.2	108.4	112.7	168.5	267.1	353.6	239.6	153	86.63	50.21	37.4	22.46	19.61	27.33	CON	1772
2015-02-25 11:18:27	RAW/CbTLsfpAvzfff	59.72	83.05	110.9	170.5	271.3	358.2	238.3	143.7	85.82	57.11	47.17	32.63	29.45	40.87	MISC	1.003	3787	19.99	38.74	991.6	0.01656	0.0164	0.01625	0.0164	0.0164	0.0164	12.4	513.9	18.87	35.16	0	CAL	143.7	99.37	113.7	169.4	267.8	350.9	225.6	130.7	73.1	47.37	37.27	22.31	19	28.51	CON	1729
2015-02-25 11:18:37	RAW/CbTLsfpAvzfff	58.65	83.62	110.8	172.3	273.2	360.9	238	137.2	81.36	56.16	46.2	33.02	28.89	39.02	MISC	1.008	3924	19.99	38.74	992.3	0.01671	0.01648	0.01633	0.0164	0.01671	0.01648	13.29	513.9	18.88	34.34	0	CAL	141.1	100.2	113.6	171.5	269.9	353.8	225.4	124.3	68.71	46.49	36.37	22.79	18.52	26.76	CON	1719
2015-02-25 11:18:47	RAW/CbTLsfpAvzfff	56.28	76.67	100.1	158.8	256	344	223.8	127.9	74.43	53.16	44.21	30.84	29.03	40.13	MISC	1.023	4028	19.99	39.71	993.3	0.01648	0.01633	0.0164	0.0164	0.0164	0.01633	13.54	514	18.87	35.57	0	CAL	135.4	91.61	102.3	157.8	252.8	337.4	212	115.7	62.52	44.05	34.95	21.18	19.25	28.57	CON	1615
2015-02-25 11:18:57	RAW/CbTLsfpAvzfff	56.81	76.78	99.29	159	258.2	346.7	227.5	128.3	74.51	53.9	44.85	31.17	29.02	40.1	MISC	1.024	3951	19.99	39.39	992.3	0.01633	0.01648	0.01633	0.01633	0.01656	0.0164	12.85	513.9	18.87	35.16	0	CAL	136.6	91.68	101.4	158	255	340.1	215.6	116	62.53	44.73	35.53	21.45	19.17	28.47	CON	1626
2015-02-25 11:19:07	RAW/CbTLsfpAvzfff	57.97	85.74	111.3	171.9	272	362.4	237.3	134.7	80.26	58.79	49.79	34.96	33.05	43.89	MISC	1.012	4041	19.99	39.06	994.7	0.01656	0.0164	0.0164	0.01656	0.01656	0.0164	13.04	513.9	18.87	35.16	0	CAL	139.4	103	114.2	171.1	268.7	355.3	224.7	121.7	67.62	49.14	39.99	24.76	22.71	31.66	CON	1734
2015-02-25 11:19:17	RAW/CbTLsfpAvzfff	63.19	96.99	126.1	178.7	277.3	371.3	259.1	165.1	97.75	68.05	57.17	42.37	41.03	51.45	MISC	1.006	3957	19.99	39.86	993.2	0.01648	0.0164	0.01648	0.0164	0.01633	0.0164	13.75	514	18.87	35.16	0	CAL	152	116.8	129.7	177.2	273	363.2	245.5	151.2	84.03	57.55	46.49	31.26	29.76	38.11	CON	1896
2015-02-25 11:19:27	RAW/CbTLsfpAvzfff	72.8	102.9	140	190.3	300.9	439	378.6	274.7	146.6	81.02	64.83	46.37	44.31	55.94	MISC	1.016	4075	19.99	38.74	993.3	0.01671	0.01625	0.01656	0.01633	0.01656	0.01625	14.37	514	18.87	35.16	0	CAL	175.2	123.3	143.9	188	295.8	430.3	364	259.4	131	69.02	52.62	33.66	31.43	40.69	CON	2338
2015-02-25 11:19:37	RAW/CbTLsfpAvzfff	68.89	102.3	124.9	174.4	277.1	381.5	282.7	182.5	101.9	63.41	51.79	35.05	32.1	40.27	MISC	1.009	4011	19.99	38.74	993.3	0.01656	0.01625	0.01625	0.01656	0.01617	0.01617	13.21	514.1	18.87	35.16	0	CAL	165.8	123	127.6	171.9	272	372.8	268.3	167.8	87.48	52.3	40.48	23.24	20.14	26.15	CON	1919
2015-02-25 11:19:47	RAW/CbTLsfpAvzfff	62.91	85.43	104.1	160.1	255.4	345.4	229.8	129	74.4	55.21	45.29	32.97	31.07	41.48	MISC	1	4038	19.99	39.06	994.9	0.01648	0.01633	0.0164	0.01648	0.01656	0.0164	11.95	513.9	18.87	35.16	0	CAL	151.3	102	105.8	158.2	251.1	337.6	216.7	115.7	61.53	45.35	35.25	22.46	20.43	28.95	CON	1653
2015-02-25 11:19:57	RAW/CbTLsfpAvzfff	67.63	81.37	104.6	160.6	259.1	351.2	234.5	131.9	77.99	57.45	47.11	34.83	33.09	43.51	MISC	1.02	3992	19.99	39.39	992.3	0.01656	0.01625	0.01625	0.01656	0.01625	0.01648	11.79	513.9	18.87	35.57	0	CAL	162.7	96.31	105.9	158.3	254.5	343.1	221	118.2	64.7	47.24	36.69	23.89	22.01	30.5	CON	1685
2015-02-25 11:20:07	RAW/CbTLsfpAvzfff	58.46	85.91	103.9	161.4	263.4	357.4	236.6	132.9	78.89	55.98	46.45	33.91	31.18	41.79	MISC	1.018	3772	19.99	39.06	993.3	0.0164	0.01625	0.0164	0.01633	0.01633	0.01633	12.67	514	18.87	34.75	0	CAL	140.6	103.2	106	160	259.9	350.4	224.1	120	66.39	46.42	36.73	23.78	20.92	29.66	CON	1688
2015-02-25 11:20:17	RAW/CbTLsfpAvzfff	66.18	74.42	101.9	157.7	257.4	349.5	228.6	129.6	76.26	55.21	46.7	32.98	30.05	40.81	MISC	1.018	3977	19.99	39.72	994.2	0.01625	0.01648	0.01633	0.01625	0.01663	0.0164	13	514	18.85	35.57	0	CAL	159.2	87.58	103.3	155.6	253.2	341.8	215.5	116.2	63.36	45.29	36.59	22.35	19.29	28.18	CON	1647
2015-02-25 11:20:27	RAW/CbTLsfpAvzfff	60.91	76.19	97.98	156.2	254.6	345.5	227.8	128.6	76	55.41	46.78	32.8	30.58	40.97	MISC	1.002	3709	19.99	39.39	989.3	0.01633	0.0164	0.0161	0.01633	0.01656	0.01648	13.35	513.9	18.85	34.75	0	CAL	146.5	90.45	99.49	154.7	250.9	338.4	215.4	115.9	63.67	45.95	37.14	22.71	20.36	28.93	CON	1631
2015-02-25 11:20:37	RAW/CbTLsfpAvzfff	61.2	71.24	96.39	153.7	249.2	338.7	220.2	123.2	72.03	52.49	43.4	30.16	27.49	38.68	MISC	1.008	3731	19.99	38.74	993.3	0.0164	0.0164	0.01648	0.0164	0.0164	0.0164	12.89	514	18.87	35.16	0	CAL	147.2	84.09	97.84	152.1	245.4	331.6	207.9	110.6	59.87	43.15	33.89	20.18	17.39	26.8	CON	1578
2015-02-25 11:20:47	RAW/CbTLsfpAvzfff	64.44	72.03	101.6	161	259.2	348.5	229.2	129.4	77.77	56.08	47.47	35.43	32.46	45.48	MISC	1.007	3745	19.99	39.08	994.2	0.01648	0.0164	0.0164	0.0164	0.01656	0.01648	13.68	514.1	18.85	35.16	0	CAL	155	84.72	103.2	159.4	255.3	341	216.3	116.3	65.08	46.33	37.54	25	21.91	33.06	CON	1660
2015-02-25 11:20:57	RAW/CbTLsfpAvzfff	62.75	74.45	101.8	160.8	258	349.4	227.4	129.8	77.18	55.18	48.01	33.72	31.61	43.89	MISC	1.007	3718	19.99	39.06	993.3	0.01633	0.01656	0.0164	0.01633	0.01648	0.01648	13.29	514	18.86	34.75	0	CAL	151	88.02	103.6	159.2	254.1	342	214.7	116.9	64.6	45.53	38.18	23.42	21.18	31.61	CON	1654
2015-02-25 11:21:07	RAW/CbTLsfpAvzfff	61.79	75.72	102	161.4	258.1	348.5	226.7	128.9	75.87	54.52	46.32	33.07	29.01	42.05	MISC	1.018	3639	19.99	38.74	992.3	0.0164	0.01617	0.01617	0.01633	0.01625	0.01656	13.8	514	18.87	35.16	0	CAL	148.6	89.75	103.8	160	254.3	341.2	214	116	63.36	44.92	36.55	22.84	18.65	29.85	CON	1644
2015-02-25 11:21:17	RAW/CbTLsfpAvzfff	65.73	74.4	104.4	163.5	260.5	349.7	227.9	130.2	75.92	56	46.73	31.16	29.97	40.55	MISC	1.008	3701	19.99	38.74	994.7	0.01671	0.01625	0.01648	0.01656	0.0164	0.01625	14.11	514	18.87	35.57	0	CAL	158.1	87.6	106.1	161.8	256.4	342	214.7	116.9	62.98	46.06	36.6	20.53	19.21	27.9	CON	1657
2015-02-25 11:21:27	RAW/CbTLsfpAvzfff	63.6	79.18	107.9	166.6	266.1	355	233.6	131.3	78.75	57	46.54	32.79	30.63	42.1	MISC	1.004	3738	19.99	39.66	991.3	0.01648	0.01648	0.01633	0.01633	0.0164	0.01625	12.96	513.9	18.87	34.75	0	CAL	153	93.97	110.1	165	262.1	347.3	220.5	118	65.81	47.09	36.45	22.22	19.93	29.5	CON	1691
2015-02-25 11:21:37	RAW/CbTLsfpAvzfff	75.23	76.95	118.1	181.6	283.8	371.1	243.8	140.8	86.39	62.23	52.49	37.24	34.37	47.13	MISC	1.016	3678	19.99	38.42	991.3	0.0164	0.01663	0.0164	0.01625	0.01648	0.0164	12.94	514	18.87	34.75	0	CAL	181	89.78	120.1	179.5	278.9	362.1	228.9	125.8	72	51.15	41.19	25.35	22.33	33.01	CON	1811
2015-02-25 11:21:47	RAW/CbTLsfpAvzfff	81.17	116.3	173.6	243	357.8	432.4	268.7	161.8	103.6	76.21	64.72	47.35	44.35	57.11	MISC	1.007	3806	19.99	39.06	992.3	0.01656	0.01648	0.0164	0.0164	0.0164	0.0164	12.07	513.8	18.86	35.16	0	CAL	195.3	139.4	179.7	241.8	352.3	421.3	250.7	143.8	86.14	62.9	51.18	33.25	30.06	40.21	CON	2228
2015-02-25 11:21:57	RAW/CbTLsfpAvzfff	85.62	136.1	209.1	287.5	408	472	281	175.3	116	84.56	72.45	53.7	49.15	62.12	MISC	1.027	3762	19.99	39.72	993	0.0164	0.01648	0.0164	0.0164	0.0164	0.01656	13	513.7	18.87	34.34	0	CAL	206.1	164.2	217.8	287.3	402.3	459.6	260.8	155.4	96.66	69.85	57.5	38.21	33.42	43.46	CON	2493
2015-02-25 11:22:07	RAW/CbTLsfpAvzfff	87.33	141.2	221.5	305.6	427.7	483	288.4	178.9	118.8	87.77	75.5	57.19	54.6	67.18	MISC	1.002	3740	19.99	39.02	994.2	0.01671	0.0164	0.01633	0.01648	0.01633	0.01648	13.86	513.9	18.86	34.75	0	CAL	210.2	170.7	231.2	305.8	421.9	470	267.6	158.3	98.82	72.57	60.05	41.21	38.38	47.9	CON	2595
2015-02-25 11:22:17	RAW/CbTLsfpAvzfff	93.03	153.3	256.4	357.2	483.3	531.6	310.8	193.7	131.8	96.2	83.93	65.27	60.16	73.19	MISC	1.007	3801	19.99	38.44	992.3	0.01663	0.01633	0.01625	0.01648	0.0164	0.0164	13.31	514	18.86	35.16	0	CAL	224	185.5	268.6	358.9	477.5	517.5	288	171.1	109.8	79.55	67.03	47.83	42.45	52.08	CON	2890
2015-02-25 11:22:27	RAW/CbTLsfpAvzfff	88.48	146.8	250.6	363	502	558.1	323.2	206.3	131.4	95.36	82.08	58.97	56.11	69.45	MISC	1.017	3719	19.99	39.72	995.2	0.01663	0.01617	0.01648	0.01633	0.01648	0.01656	13.64	514	18.87	36.38	0	CAL	213.1	177.7	263	365.7	497.5	545.2	301.2	184.3	109.9	79.1	65.6	42	38.88	48.86	CON	2932
2015-02-25 11:22:37	RAW/CbTLsfpAvzfff	86.11	129.4	223.5	330	470.4	535.5	312.4	191	120.7	87.51	74.21	53.28	50.04	61.73	MISC	1.026	3699	19.99	39.39	993	0.01648	0.01648	0.01625	0.01648	0.01625	0.01625	12.72	513.8	18.87	34.34	0	CAL	207.3	155.6	233.8	332	466.2	523.5	291.8	170.4	100.6	72.24	58.74	37.29	33.82	42.4	CON	2726
2015-02-25 11:22:47	RAW/CbTLsfpAvzfff	94.23	155.9	279.9	424.8	612.9	679.2	378.5	238.1	156.4	112.9	97.01	75.01	72.84	89.5	MISC	1.011	3737	19.99	39.57	992.3	0.01663	0.01633	0.01602	0.0164	0.0164	0.0164	12.76	514	18.87	35.16	0	CAL	227	188.6	294.4	429.6	610	666.1	354.5	213.9	132.5	94.92	78.79	56.31	53.85	66.71	CON	3467
2015-02-25 11:22:57	RAW/CbTLsfpAvzfff	107.9	188.1	349.8	539.5	767.6	837.3	458.8	292.1	187.7	128.4	110.1	78.87	73.51	84.8	MISC	1.013	3758	19.99	39.99	993.3	0.0164	0.01633	0.01633	0.01617	0.0164	0.0164	12.63	513.7	18.86	35.57	0	CAL	260.1	228.3	369.2	547.2	765.3	822.1	430.2	263.1	159	106.8	88.34	56.58	50.85	57.52	CON	4205
2015-02-25 11:23:07	RAW/CbTLsfpAvzfff	101.8	165.9	309.4	481.8	699.1	773.3	430.4	268.6	170.2	117.8	100.7	74.94	67.13	77.8	MISC	1.017	3723	19.99	38.41	993.3	0.01656	0.01617	0.01633	0.01648	0.01648	0.0164	13.25	513.8	18.86	35.16	0	CAL	245.3	200.6	325.9	488.1	696.9	759.5	404.3	242	144	97.97	80.67	54.47	46.33	52.8	CON	3839
2015-02-25 11:23:17	RAW/CbTLsfpAvzfff	103.4	159.3	305.6	485.5	713.3	803.9	445	276.3	174.8	120.7	102.9	77.02	71.99	88.31	MISC	1.02	3744	19.99	39.39	994.2	0.01656	0.01625	0.01633	0.01633	0.01656	0.01633	13.96	513.8	18.87	35.16	0	CAL	249.2	192	321.7	492.1	711.5	790.5	418.8	249.6	148.5	100.8	82.74	56.4	51.04	63.14	CON	3928
2015-02-25 11:23:27	RAW/CbTLsfpAvzfff	115	175.8	359.5	576.4	865.8	938.8	499.7	312.8	203.2	138.8	120.8	90.06	85.05	97.87	MISC	1.017	3726	19.99	39.72	993.4	0.01656	0.01625	0.01663	0.01656	0.01633	0.0164	13.69	513.8	18.86	35.16	0	CAL	277.2	211.8	379.5	585.5	865.6	923.9	469.8	282.3	173.1	116	97.86	66.6	61.21	69.14	CON	4579
2015-02-25 11:23:37	RAW/CbTLsfpAvzfff	114.5	176.5	356.4	549.9	834	895	463.4	292.4	191.7	134.3	119.1	87.6	80.73	91.84	MISC	1.027	3662	19.99	40.35	993.3	0.01663	0.01625	0.01633	0.01656	0.01648	0.0164	14.37	514	18.87	35.97	0	CAL	276	212.7	376.1	557.7	833	879.8	433.7	262.4	162	111.9	96.51	64.5	57.27	63.6	CON	4387
2015-02-25 11:23:47	RAW/CbTLsfpAvzfff	105.3	184.7	344.6	519.7	783.2	861.4	469.3	297	192.8	135.5	116.9	87.37	82.32	94.48	MISC	1.003	3796	19.99	39.39	991.3	0.01671	0.01633	0.01648	0.01633	0.01648	0.0164	14.23	513.9	18.86	35.16	0	CAL	253.8	224.3	363.8	526.8	781.9	847.1	441.3	268.4	164.6	114.2	95.37	65.41	60	67.57	CON	4275
2015-02-25 11:23:57	RAW/CbTLsfpAvzfff	98.77	168.6	310.2	474.2	718.6	857	533.2	342	207.6	130.4	111.1	81.3	76.53	88.34	MISC	1.009	3682	19.99	39.39	993.3	0.01656	0.01648	0.0164	0.01648	0.01633	0.01633	13.7	513.9	18.86	35.57	0	CAL	238.1	204.4	327	480.5	717.3	844.8	508.1	315.6	181.2	110.5	90.97	60.73	55.62	63.13	CON	4198
2015-02-25 11:24:07	RAW/CbTLsfpAvzfff	94.8	159	286.2	440.6	683.3	858.6	572.5	366.7	214	129.7	107.5	80.07	76.43	87.39	MISC	1.003	3714	19.99	39.06	992.3	0.01633	0.01648	0.01633	0.01671	0.01633	0.01633	14.47	513.8	18.86	35.16	0	CAL	228.5	192.5	301.3	446	682.2	847.8	549.2	341.7	188.8	110.6	88.17	60.36	56.41	63.25	CON	4157
2015-02-25 11:24:17	RAW/CbTLsfpAvzfff	107.3	168	323.7	508.8	789	1000	675.6	442.6	256.3	152.7	126.3	91.36	89.21	103.1	MISC	1.028	3769	19.99	39.39	994.2	0.01663	0.01633	0.01625	0.0164	0.0164	0.01656	13.33	513.7	18.86	34.34	0	CAL	258.7	202.7	341.1	515.8	788.4	988.5	649.7	414.5	227.8	131.1	104.5	69.05	66.54	75.74	CON	4834
2015-02-25 11:24:27	RAW/CbTLsfpAvzfff	105.6	194.1	360.9	564.6	919.7	1300	1049	747.6	411.4	206.3	159.5	118.9	113.5	131	MISC	1.015	3723	19.99	39.07	993.3	0.01663	0.01633	0.0164	0.01633	0.01633	0.01656	12.6	513.5	18.86	34.75	0	CAL	254.9	236.3	381.6	573.7	921.8	1292	1024	718	379.8	182.1	135.2	94.26	88.42	100.5	CON	6383
2015-02-25 11:24:37	RAW/CbTLsfpAvzfff	104.6	181.9	362.7	592.7	1007	1537	1344	978.9	528.5	258.3	199.3	160.5	160.8	192.8	MISC	1.015	3713	19.99	39.72	992.3	0.01633	0.01633	0.01633	0.01648	0.01656	0.01625	12.95	513.8	18.86	34.75	0	CAL	252.6	220.9	384	603.7	1011	1533	1321	949.3	495.7	233.1	173.9	134.9	134.8	160.8	CON	7609
2015-02-25 11:24:47	RAW/CbTLsfpAvzfff	68.08	152	301.6	565	1152	2248	2316	1681	836.1	342.2	231	174.2	171.3	190.5	MISC	1.023	3815	19.99	39.39	993.1	0.01633	0.01633	0.0164	0.01648	0.01648	0.01648	14.16	513.5	18.86	35.16	0	CAL	164.8	186.9	321.4	580.1	1167	2261	2307	1657	804.6	317.5	206.5	149.9	146.5	159.3	CON	10430
2015-02-25 11:24:57	RAW/CbTLsfpAvzfff	94.29	171	313.5	514.9	966.2	1702	1647	1191	597.2	242.9	164.9	113	102.2	108.3	MISC	1.023	3770	19.99	39.67	992.3	0.01671	0.01633	0.01648	0.01656	0.01648	0.01656	15.03	513.9	18.86	35.57	0	CAL	227.9	208.1	331.3	523.8	972.5	1703	1630	1165	565.9	218.6	140.5	88.56	77.34	77.59	CON	7929
2015-02-25 11:25:07	RAW/CbTLsfpAvzfff	94.26	168.5	300.1	476.9	873.9	1491	1413	1031	523.2	223.2	156.4	111.1	102	110.2	MISC	1.014	3677	19.99	39.71	991.3	0.01648	0.01625	0.01648	0.01625	0.01648	0.01663	13.88	513.7	18.87	34.34	0	CAL	227.6	204.9	316.5	484	877.8	1489	1395	1006	493.7	200.4	133.5	87.87	78.46	81.27	CON	7075
2015-02-25 11:25:17	RAW/CbTLsfpAvzfff	89.02	182.2	304.8	462.4	831.7	1384	1305	950.8	488.3	216.4	156.3	111.6	105.1	117.5	MISC	1.006	3728	19.99	39.39	993.3	0.01656	0.01617	0.01656	0.01648	0.01648	0.01633	13.43	513.5	18.87	34.34	0	CAL	215	223	321.8	468.9	834.7	1381	1286	925.4	459.6	194.3	134.1	89.17	82.35	89.54	CON	6705
2015-02-25 11:25:27	RAW/CbTLsfpAvzfff	93.73	186.1	303.2	441.8	780.4	1268	1170	854.7	438.3	194.7	141.9	100.5	92.66	99.63	MISC	1.025	3688	19.99	40.04	992.7	0.01648	0.0164	0.0164	0.01671	0.01633	0.01648	14.45	513.7	18.87	34.34	0	CAL	226.2	227.5	319.4	446.6	781.4	1262	1150	829.1	410	172.8	119.9	78.2	70.02	72.01	CON	6166
2015-02-25 11:25:37	RAW/CbTLsfpAvzfff	93.54	183.7	275.5	382	667.9	1065	952.2	686.6	362.4	168	124.3	90.8	83.6	94.93	MISC	1.027	3656	19.99	38.84	993.3	0.01656	0.0164	0.01625	0.01656	0.0164	0.01648	13.63	513.8	18.87	35.57	0	CAL	225.6	224.4	288.9	383.9	666.3	1058	931.9	662.2	336.2	147.8	103.9	70.04	62.49	69.35	CON	5231
2015-02-25 11:25:47	RAW/CbTLsfpAvzfff	89.02	163.2	261.6	385.1	686.6	1128	1042	759.6	393.6	182.4	134.7	99.94	95.68	111.6	MISC	1.013	3896	19.99	38.75	994.2	0.01656	0.01648	0.01648	0.01648	0.01633	0.01663	13.56	513.7	18.86	34.75	0	CAL	214.7	198.7	274.7	388.4	686.8	1122	1023	736.4	368.1	162.7	114.9	79.74	75.15	86.62	CON	5532
2015-02-25 11:25:57	RAW/CbTLsfpAvzfff	77.38	151.7	244.6	381.8	737.9	1350	1367	1008	496.7	210	147.8	107.8	104.7	120.1	MISC	1.006	3688	19.99	39.72	994.2	0.0164	0.0164	0.01663	0.0164	0.0164	0.01663	14.88	513.9	18.87	35.16	0	CAL	186.8	185.4	257.4	386.7	741.4	1350	1353	986.9	471.5	190.4	128.1	87.94	84.56	95.35	CON	6505
2015-02-25 11:26:07	RAW/CbTLsfpAvzfff	81.39	150.2	241.1	366.7	714.8	1337	1379	1006	484.4	197	134.1	93.78	87.48	100.8	MISC	1.011	3693	19.99	39.72	995.2	0.01633	0.01625	0.01617	0.0164	0.01656	0.01663	14.12	513.9	18.88	34.75	0	CAL	196.5	183	253.2	370.4	717.4	1337	1365	984.7	459	177.3	114.2	73.75	67.12	75.9	CON	6374
2015-02-25 11:26:17	RAW/CbTLsfpAvzfff	79.55	144.1	230	347.5	673.4	1243	1269	931.2	450.8	185.1	127.5	89.02	81.45	93.81	MISC	1.011	3748	19.99	39.39	992.5	0.01633	0.01656	0.01633	0.01663	0.0164	0.01617	13.95	513.8	18.88	35.16	0	CAL	192	175.3	241.3	350.8	675.4	1242	1255	910.4	426.6	166.3	108.6	69.88	62	70.03	CON	5946
2015-02-25 11:26:27	RAW/CbTLsfpAvzfff	75.57	158.1	229.9	323.1	624.1	1154	1178	859	414.8	176.1	124.9	86.93	80.75	93.81	MISC	1.022	3804	19.99	39.11	993.3	0.01671	0.01633	0.01656	0.01663	0.01625	0.01648	13.45	513.4	18.89	34.34	0	CAL	182.3	193.7	241.2	325.1	624.9	1152	1164	838.7	391.4	157.9	106.7	68.48	62	70.9	CON	5579
2015-02-25 11:26:37	RAW/CbTLsfpAvzfff	89.94	193.6	278.7	341.8	630.1	1087	1036	757.3	380.1	171	130.5	92.95	86.8	98.24	MISC	1.016	3685	19.99	39.07	992.3	0.01656	0.01656	0.0164	0.01617	0.01625	0.01648	14.27	513.6	18.89	35.57	0	CAL	217	237.5	292.6	341.7	627.8	1081	1017	733.5	354.1	150.9	110.3	72.4	65.91	72.88	CON	5374
2015-02-25 11:26:47	RAW/CbTLsfpAvzfff	90.7	199.8	293.4	363.1	672	1156	1094	798.1	403	182.7	137.2	98.66	92.25	104.4	MISC	1.026	3699	19.99	39.06	995.2	0.01671	0.01633	0.01625	0.01633	0.01656	0.0164	13.56	513.7	18.89	34.75	0	CAL	218.8	245.3	308.5	363.7	670.4	1150	1074	773.6	376.1	161.9	116.2	77.43	70.65	78.16	CON	5685
2015-02-25 11:26:57	RAW/CbTLsfpAvzfff	85.67	194.4	286.1	363.8	678.5	1154	1082	784.7	393.6	176.4	129.7	93.14	85.21	96.76	MISC	1.009	3727	19.99	39.72	993.3	0.01648	0.01648	0.0164	0.01648	0.01625	0.01648	13.74	513.6	18.89	35.16	0	CAL	206.7	239.1	301.2	365.3	677.9	1149	1063	760.9	367.3	156.2	109.3	72.56	64.28	71.26	CON	5605
2015-02-25 11:27:07	RAW/CbTLsfpAvzfff	92.62	179.8	272.5	344.1	633.5	1044	961.1	692.4	349.6	160.6	120.6	85.38	79.32	89.19	MISC	1.018	3668	19.99	39.37	992.3	0.01656	0.0164	0.01625	0.01648	0.01648	0.01663	14.43	513.7	18.89	35.16	0	CAL	223.4	219.5	285.9	344.3	631.3	1037	941.6	668.7	323.9	140.8	100.7	65.05	58.66	64.18	CON	5105
2015-02-25 11:27:17	RAW/CbTLsfpAvzfff	90.92	199.2	300.1	383.9	684.5	1030	870.6	621.5	324.8	159.5	124.3	90.17	83.46	93.67	MISC	1.016	3722	19.99	39.06	994.2	0.01648	0.01625	0.01633	0.01633	0.01648	0.0164	14	513.7	18.89	35.16	0	CAL	219.3	244.6	315.9	385.5	683	1021	849.2	596.5	298.3	139.2	103.9	69.41	62.34	68.06	CON	5056
2015-02-25 11:27:27	RAW/CbTLsfpAvzfff	105.9	207.6	324	406.9	681.5	941.4	716.7	504.7	281.2	152.8	125.8	91.56	87.03	96.06	MISC	1.01	3706	19.99	39.39	993.3	0.01656	0.0164	0.01625	0.0164	0.01633	0.01625	14.33	513.7	18.89	34.75	0	CAL	255.5	253.5	340.4	407.7	677.5	929	691.3	477.2	253	131.3	104.1	69.34	64.44	68.85	CON	4723
2015-02-25 11:27:37	RAW/CbTLsfpAvzfff	103	220.6	336.9	418	688	938	702.2	496.9	281	154.7	128.7	94.4	88.16	100.1	MISC	1.015	3759	19.99	39.31	994.2	0.0164	0.0164	0.01648	0.01648	0.01648	0.01633	13.62	513.7	18.9	35.16	0	CAL	248.2	270.5	354.6	419.1	684	925.4	676.5	469.2	252.6	133.1	106.9	72.13	65.52	72.82	CON	4751
2015-02-25 11:27:47	RAW/CbTLsfpAvzfff	132.1	231.9	360.3	427.1	655	846	619.9	446.3	267.9	158.1	135.1	100.4	94.47	105.6	MISC	1.026	3684	19.99	39.4	993.3	0.01663	0.01625	0.0164	0.01633	0.01656	0.01648	13.37	513.6	18.9	34.75	0	CAL	318.5	281.6	377.1	425	646	827.7	589.2	414.8	236.5	134	110.7	75.24	68.86	75.03	CON	4580
2015-02-25 11:27:57	RAW/CbTLsfpAvzfff	127.1	256.2	426	524	777.8	998.5	732.1	529.5	309.3	179.3	151.7	113.6	107.5	119.9	MISC	1.02	3765	19.99	38.41	994.2	0.01633	0.01648	0.01617	0.01617	0.0164	0.01633	12.77	513.7	18.9	34.34	0	CAL	306.6	313.3	449.4	526.2	771.1	980.9	700.2	496	275.4	153.5	125.6	86.9	80.31	87.19	CON	5353
2015-02-25 11:28:07	RAW/CbTLsfpAvzfff	124.2	264.3	455.9	577.7	846.3	1076	790.3	566.5	331.9	189	159.8	119.3	115.1	128.7	MISC	1.015	3730	19.99	39.39	994.2	0.01663	0.01633	0.0164	0.01625	0.01633	0.01633	13.72	513.6	18.9	35.16	0	CAL	299.7	324.1	482.4	582.5	841.1	1059	757.9	532.1	296.8	162.4	132.9	91.93	87.26	95.03	CON	5745
2015-02-25 11:28:17	RAW/CbTLsfpAvzfff	143.2	287.9	561.2	745	1033	1258	889.9	636.6	375.3	216.1	181.6	134.3	126	138.2	MISC	1.003	3694	19.99	39.73	993.3	0.01648	0.01625	0.0164	0.0164	0.01671	0.0164	14.55	513.7	18.9	35.16	0	CAL	345.9	352.2	596.1	754.8	1028	1238	851.6	596.1	334.1	184.9	150.1	102.3	93.47	98.71	CON	6727
2015-02-25 11:28:27	RAW/CbTLsfpAvzfff	136	275.2	519.3	689.3	932.7	1080	725.7	509.3	306.8	183.6	154.7	112.3	102.9	113.7	MISC	1.014	3675	19.99	40.04	994.2	0.01656	0.01625	0.01633	0.01648	0.01656	0.01648	14.48	513.7	18.9	34.75	0	CAL	328.3	336.6	550.9	697.7	926.9	1060	688.9	471.2	268.6	154.7	125.6	82.6	72.68	77.14	CON	5842
2015-02-25 11:28:37	RAW/CbTLsfpAvzfff	134.3	271.2	502.3	673	907.4	1018	646.1	456.3	280.6	174.7	149.5	109.3	100.8	112.6	MISC	1.003	3657	19.99	39.72	994.2	0.01671	0.01633	0.0164	0.01656	0.0164	0.0164	13.87	513.7	18.9	34.34	0	CAL	324.1	331.7	532.4	681	901.5	996.8	609.5	419	243.3	146.5	121.1	80.41	71.35	76.98	CON	5536
2015-02-25 11:28:47	RAW/CbTLsfpAvzfff	136.6	277.4	537.3	750.7	1024	1173	771.9	542.6	326.7	200	168.6	125	117.7	134.1	MISC	0.9976	3783	19.99	38.41	992.3	0.01648	0.01625	0.01625	0.0164	0.01648	0.01656	13.26	513.7	18.9	34.75	0	CAL	329.8	339.4	570.7	762	1020	1153	734.2	503.4	287.1	170.2	138.5	94.4	86.53	96.37	CON	6286
2015-02-25 11:28:57	RAW/CbTLsfpAvzfff	142.8	275.6	559.8	800.2	1102	1309	894.7	629.5	368.9	215.1	180.4	131.5	123.8	139.5	MISC	1.021	3714	19.99	39.03	993.3	0.01648	0.01617	0.01633	0.01656	0.01648	0.01625	13.61	513.6	18.91	34.75	0	CAL	344.8	336.5	594.9	813.3	1099	1290	856.2	588.6	327.3	183.7	148.7	99.32	90.99	99.73	CON	6873
2015-02-25 11:29:07	RAW/CbTLsfpAvzfff	163.7	291.5	628.3	908.6	1235	1445	973.5	686.5	403.4	237.1	199.2	145.2	137	151.3	MISC	1.004	3656	19.99	38.74	992.3	0.01656	0.0164	0.0164	0.01648	0.01648	0.0164	13.28	513.7	18.91	35.16	0	CAL	395.7	354.5	667.9	923.9	1232	1423	929.9	640.5	356.8	201.8	163.6	109.1	100.1	106.6	CON	7606
2015-02-25 11:29:17	RAW/CbTLsfpAvzfff	154	288.2	605.9	882.6	1212	1392	909.2	629.8	377	223.5	187.1	134.9	125.7	139.5	MISC	1.018	3766	19.99	39.39	993.3	0.01663	0.01648	0.01633	0.0164	0.0164	0.01633	14.18	513.6	18.91	35.16	0	CAL	372.1	351.4	644.2	898	1210	1371	867.1	585.5	332.2	189.7	153	100.4	90.45	96.69	CON	7262
2015-02-25 11:29:27	RAW/CbTLsfpAvzfff	177.6	339.9	729.5	1046	1408	1530	919.2	648.5	408.2	254.6	220.5	160.7	151.4	166.4	MISC	1.014	3684	19.99	39.39	992.8	0.0164	0.0164	0.0164	0.01633	0.01671	0.01633	14.65	513.7	18.91	34.75	0	CAL	429.4	414.9	776.7	1065	1405	1504	868.8	596.7	356.2	215.4	181	120.7	110.5	116.8	CON	8160
2015-02-25 11:29:37	RAW/CbTLsfpAvzfff	169.2	339.3	721.4	1041	1408	1534	925.5	655.7	409.1	254.9	218.7	161.4	151.2	168.8	MISC	1.007	3715	19.99	38.93	990.4	0.01663	0.0164	0.01633	0.01663	0.01648	0.0164	14.8	513.8	18.91	34.75	0	CAL	409.2	415.1	768.8	1061	1407	1509	876.5	605	358.1	216.5	180	122.2	111.2	120.2	CON	8160
2015-02-25 11:29:47	RAW/CbTLsfpAvzfff	198.6	361.9	872.5	1203	1590	1662	944.3	676.6	449.1	287.7	253.7	186.8	170.3	181.7	MISC	1.007	3847	19.99	39.72	993.3	0.01648	0.01648	0.0164	0.01648	0.01625	0.01656	14.03	513.9	18.92	35.16	0	CAL	480.5	440.8	931.8	1226	1587	1631	886.9	618.2	390.7	243.7	209.5	141.9	124.5	125.9	CON	9038
2015-02-25 11:29:57	RAW/CbTLsfpAvzfff	174.6	338.2	782.9	1079	1431	1495	835.3	592.9	396.7	259.1	227.5	168	158.7	171.4	MISC	1.007	3736	19.99	39.06	992.3	0.01678	0.0164	0.0164	0.0164	0.0164	0.01633	14.62	513.9	18.92	35.57	0	CAL	422.2	413.1	836	1099	1429	1468	783.8	540.6	344.4	219.8	188	128	117.8	121.6	CON	8111
2015-02-25 11:30:07	RAW/CbTLsfpAvzfff	179.8	357.5	854.6	1191	1596	1631	857.9	610.7	418.1	281	248.6	183.9	173.5	191.2	MISC	0.995	3696	19.99	39.72	992.3	0.01663	0.0164	0.01656	0.01656	0.01633	0.0164	14.8	513.9	18.92	34.75	0	CAL	434.9	437.2	914.1	1215	1596	1602	802.7	554.8	362.3	239.2	206.4	141.4	130.1	138.2	CON	8775
2015-02-25 11:30:17	RAW/CbTLsfpAvzfff	177.1	371.1	879.8	1244	1679	1701	872.2	613.1	418.9	280	246	181.4	168.3	179.7	MISC	1.023	3816	19.99	38.74	992.3	0.01678	0.01633	0.0164	0.01648	0.0164	0.01633	14.43	513.8	18.92	35.16	0	CAL	428.7	455	942	1271	1681	1672	816	556	361.9	237.3	203.1	138.1	124.1	125.7	CON	9012
2015-02-25 11:30:27	RAW/CbTLsfpAvzfff	166.1	350.2	802.1	1131	1531	1580	824.2	576.7	387.6	256	224.7	163.9	151	162.8	MISC	1.026	3721	19.99	39.37	993.3	0.01648	0.0164	0.01625	0.01633	0.01633	0.0164	14.46	513.8	18.92	35.57	0	CAL	401.7	429.4	857.9	1155	1531	1554	772.2	523.8	334.8	216.4	184.9	123.8	110.1	112.8	CON	8308
2015-02-25 11:30:37	RAW/CbTLsfpAvzfff	150.6	316.7	679.4	941.5	1282	1352	732.7	505.1	335.8	219.6	192.8	137.9	127.1	136.3	MISC	1.007	3693	19.99	39.39	997.2	0.01663	0.01663	0.01633	0.01625	0.0164	0.0164	14.24	513.9	18.93	35.16	0	CAL	363.9	388.3	724.9	958.8	1281	1328	687.2	458.8	289.6	184.9	157.9	102.7	91.21	92.56	CON	7109
2015-02-25 11:30:47	RAW/CbTLsfpAvzfff	143.1	300.8	605.9	818	1118	1198	655.7	455.5	300.1	197.7	173.7	125.5	115.4	124.4	MISC	1.001	3692	19.99	39.39	990.3	0.01648	0.01625	0.01625	0.0164	0.01633	0.0164	13.94	513.6	18.93	34.34	0	CAL	345.6	368.7	645	830.8	1114	1176	613.7	413	257.9	166	141.7	93.09	82.38	84.3	CON	6332
2015-02-25 11:30:57	RAW/CbTLsfpAvzfff	139	272.6	489.9	617.4	855.8	946.6	538.4	371	245.7	164.5	145.5	105.4	98.35	109.6	MISC	1.015	3654	19.99	40.04	994.8	0.01663	0.01648	0.0164	0.01625	0.01648	0.01617	14.52	513.6	18.94	35.16	0	CAL	335.2	333	518.1	622.1	848.3	924.6	501	333.7	209.1	136.8	117.5	76.77	69.17	74.46	CON	5100
2015-02-25 11:31:07	RAW/CbTLsfpAvzfff	125.5	278.2	489.7	625.4	866.6	954.3	538.9	371.3	247.3	165.6	148.6	110.2	102.9	114.3	MISC	1.028	3691	19.99	38.96	994.2	0.0164	0.01625	0.01633	0.01633	0.01648	0.01648	14.3	513.7	18.95	35.16	0	CAL	302.8	341.7	519.2	631.7	860.7	933.9	503.1	335.3	211.7	138.9	121.6	82.66	74.89	80.5	CON	5139
2015-02-25 11:31:17	RAW/CbTLsfpAvzfff	118.2	264.8	431.9	535.5	756.4	843.3	478.3	329	220.1	149.3	133.4	97.68	90.46	99.76	MISC	1.004	3697	19.99	39.39	995.2	0.0164	0.01633	0.01625	0.0164	0.01633	0.0164	15.05	514	18.95	35.16	0	CAL	284.9	325.4	456.6	539	749.7	824	445.2	296.1	187.7	124.8	108.6	72.45	64.79	68.84	CON	4548
2015-02-25 11:31:27	RAW/CbTLsfpAvzfff	111	250.4	380.7	456	653.6	741.4	423.3	290.7	196.9	136.9	122.1	90.61	86.26	94.39	MISC	1.014	3748	19.99	38.09	993.3	0.01671	0.0164	0.01633	0.01625	0.0164	0.01625	14.79	513.9	18.94	34.75	0	CAL	267.6	307.6	401.2	457	646.1	723.2	392.9	260.6	167.3	114.6	99.48	67.5	62.75	66.17	CON	4034
2015-02-25 11:31:37	RAW/CbTLsfpAvzfff	131.8	253.4	375.1	430.9	623.7	710.6	411.4	287.1	201.8	142.4	129.6	96.06	91.4	99.09	MISC	1.011	3704	19.99	39.06	992.7	0.01656	0.01633	0.0164	0.01648	0.01656	0.01648	14.7	513.8	18.95	35.16	0	CAL	317.7	309.2	392.7	428.2	613.1	689.5	378.5	254.9	170.5	118.7	105.4	71.1	66.03	68.86	CON	3984
2015-02-25 11:31:47	RAW/CbTLsfpAvzfff	135.8	270.8	377.4	420.3	611.1	697.3	406.5	288.6	207.5	148.6	136.7	103.1	97.07	106.6	MISC	1.01	3762	19.99	39.57	993.3	0.01671	0.01625	0.0164	0.0164	0.01633	0.0164	14.37	513.8	18.96	34.75	0	CAL	327.2	330.9	394.4	416.2	599.2	675.2	372.5	255.6	175.6	124.3	112	77.54	71.07	75.68	CON	4007
2015-02-25 11:31:57	RAW/CbTLsfpAvzfff	142.2	277.5	399.2	436.4	627.2	716.9	417.3	293.1	207.6	147.8	134.4	100.6	94.74	102.5	MISC	1.033	3748	19.99	40	992.3	0.01656	0.0164	0.0164	0.01648	0.01663	0.01648	13.97	514	18.97	34.75	0	CAL	342.7	338.8	417.6	432	614.6	693.7	381.9	258.7	174.3	122.5	108.7	74.02	67.67	70.27	CON	4097
2015-02-25 11:32:07	RAW/CbTLsfpAvzfff	136.5	271.3	379.2	411.9	598.9	689.5	401.4	282.3	200	142.9	129.5	96.49	91.65	102	MISC	1.009	3731	19.99	39.39	995.2	0.01648	0.01656	0.01648	0.01648	0.01617	0.01656	14.77	513.7	18.97	35.16	0	CAL	328.9	331.5	396.3	407.2	586.6	667.3	367.4	249.3	168	118.6	104.8	70.92	65.65	71.1	CON	3933
2015-02-25 11:32:17	RAW/CbTLsfpAvzfff	126.3	265.2	360.7	384.7	561.5	651.9	378.3	264.7	187	134	121.7	90.42	85.54	95.18	MISC	1.014	3713	19.99	39.06	992.3	0.01648	0.01625	0.0161	0.01648	0.01648	0.0164	14.66	513.9	18.96	35.16	0	CAL	304.3	324.8	377.1	380	549.8	630.9	346.3	233.6	156.9	111.1	98.44	66.4	61.1	66.11	CON	3707
2015-02-25 11:32:27	RAW/CbTLsfpAvzfff	120.3	279.2	364.3	370.2	538.8	627.4	369.1	259.7	186.3	132.8	124.1	91.61	87.09	97.89	MISC	1.008	3722	19.99	39.06	992.2	0.01671	0.01663	0.0164	0.0164	0.01617	0.01656	14.68	513.9	18.96	35.57	0	CAL	289.9	343.5	381.3	365	526.9	606.6	337.6	229.2	156.7	110.4	101.3	68.08	63.14	69.36	CON	3649
2015-02-25 11:32:37	RAW/CbTLsfpAvzfff	125	278.8	369.9	371.7	536	625.2	371.3	261.3	188.2	135.4	125.2	94.1	88.59	97.61	MISC	1.007	3666	19.99	38.82	991.3	0.01656	0.01625	0.01648	0.01656	0.01656	0.0164	14.98	514	18.97	35.57	0	CAL	301.3	342.4	387	366	523.4	603.7	339.2	230.2	158.1	112.5	101.9	70.06	64.14	68.51	CON	3668
2015-02-25 11:32:47	RAW/CbTLsfpAvzfff	128.3	292.8	389.9	376.9	535.7	622.8	371.5	268.2	196.4	142.1	132.1	100.1	94.09	104.4	MISC	0.9981	3642	19.99	39.06	993.3	0.01648	0.01633	0.01633	0.01633	0.01656	0.01648	15.32	514.1	18.97	35.16	0	CAL	309.2	359.9	408.4	370.6	522	600.2	338.2	236.1	165.3	118.5	108.1	75.32	68.89	74.44	CON	3755
2015-02-25 11:32:57	RAW/CbTLsfpAvzfff	130.2	300.7	406.8	381.9	529	609.4	368.1	272.6	201.9	147.1	137	102	97.31	104.9	MISC	1.015	3702	19.99	40.04	994.2	0.01656	0.0164	0.01633	0.01633	0.01633	0.01633	14.94	513.9	18.97	34.75	0	CAL	313.9	369.8	426.6	375.3	514.5	586	334.1	240	170.3	123.1	112.6	76.85	71.67	74.38	CON	3789
2015-02-25 11:33:07	RAW/CbTLsfpAvzfff	118.2	271.2	367.9	349.9	488.5	573.2	346.5	252.8	183.1	132.9	123	91.44	85.97	92.08	MISC	1.011	3674	19.99	39.06	992.3	0.01656	0.0164	0.0164	0.0161	0.01633	0.01617	14.98	513.8	18.97	34.75	0	CAL	284.8	333.5	385.8	344.1	475.6	552.3	315.8	223.2	154.3	111.1	100.8	68.55	62.67	64.35	CON	3477
2015-02-25 11:33:17	RAW/CbTLsfpAvzfff	106.4	231.9	316.2	302.1	424.2	506.3	313.4	223.7	158.7	114.6	105.8	77.41	74.33	83.62	MISC	1.004	3647	19.99	39.39	992.4	0.01633	0.01617	0.01633	0.01625	0.01648	0.01633	14.26	513.8	18.97	34.34	0	CAL	256.3	284.5	331	296.7	412.8	488	286.5	197.7	133.4	95.39	86.21	57.24	53.82	59.24	CON	3039
2015-02-25 11:33:27	RAW/CbTLsfpAvzfff	108.5	232.1	310	293.7	409.8	492	305.9	215.1	150.7	110.6	101.5	76.85	73	82.98	MISC	1.004	3738	19.99	38.77	991.3	0.01656	0.0164	0.01648	0.01633	0.0164	0.01648	13.53	513.7	18.97	35.16	0	CAL	261.3	284.5	324	287.7	397.7	473.4	278.8	189	125.4	91.43	81.95	56.62	52.42	58.57	CON	2963
2015-02-25 11:33:37	RAW/CbTLsfpAvzfff	102.2	223.1	289.2	277.9	391.8	472.5	297.2	207.9	147.3	107.3	98.3	74.52	70.71	80.27	MISC	1.002	3763	19.99	39.07	990.3	0.0164	0.01617	0.01625	0.01625	0.01625	0.01656	13.8	513.8	18.97	34.75	0	CAL	246	273.7	301.9	272.2	380.5	455	271.6	183.2	123.4	89.17	79.77	55.36	51.24	57.15	CON	2840
2015-02-25 11:33:47	RAW/CbTLsfpAvzfff	116.9	259.8	349.2	316	429.8	504.8	320.6	236	176	130.1	121.2	91.6	88.68	98.23	MISC	1.011	3740	19.99	39.72	993.3	0.01648	0.01633	0.01633	0.0164	0.01648	0.0164	13.45	513.8	18.97	35.16	0	CAL	281.7	319	365.6	309.1	416.1	483.9	291	207.6	148.5	109.3	99.92	69.59	66.28	71.64	CON	3239
2015-02-25 11:33:57	RAW/CbTLsfpAvzfff	132.9	305.6	444.3	377.8	484.1	548.9	346.5	272.4	207.5	154.2	145.2	109.8	106.1	115.1	MISC	1.024	3663	19.99	39.39	991.6	0.01648	0.01625	0.01625	0.01625	0.01633	0.01625	14.39	513.9	18.98	35.57	0	CAL	320.2	375.8	467.5	370.1	467.5	523.9	311.7	239.3	175.5	129.9	120.4	84.24	80.04	84.15	CON	3750
2015-02-25 11:34:07	RAW/CbTLsfpAvzfff	130.6	298.3	436.2	371.8	473.2	536.5	340.6	267.4	208.2	153.9	144.5	108.9	102	110.7	MISC	1.024	3703	19.99	39.06	995.2	0.01671	0.01648	0.01648	0.01633	0.01633	0.01625	13.28	513.9	18.98	34.75	0	CAL	314.6	366.8	459	364.3	456.9	511.9	306.5	235	176.8	130.1	120.2	83.9	76.46	80.38	CON	3683
2015-02-25 11:34:17	RAW/CbTLsfpAvzfff	135.7	297.3	411	353.4	461.5	529.3	336.7	263.7	204.3	150.7	142.2	107.2	102.1	110.7	MISC	1.009	3747	19.99	39.06	991.3	0.0164	0.0164	0.01633	0.01633	0.0164	0.01625	14.06	513.9	18.98	34.75	0	CAL	327	364.9	430.8	344.7	444.7	504.4	302.4	231.1	172.9	126.8	117.8	81.95	76.35	80.17	CON	3606
2015-02-25 11:34:27	RAW/CbTLsfpAvzfff	130.8	312.1	423.3	363.3	472.5	541.2	342.4	271.2	209.7	156	145.6	110	103.4	111.6	MISC	1.012	3680	19.99	39.06	993.3	0.01656	0.01656	0.0164	0.0164	0.01656	0.01648	15.26	513.9	18.98	35.57	0	CAL	315.2	384.4	444.4	355.2	455.9	516.5	308.1	238.5	178.2	132.1	121.1	84.74	77.72	81.03	CON	3693
2015-02-25 11:34:37	RAW/CbTLsfpAvzfff	142.9	300.7	436.9	374.8	479.4	544.7	345.5	273.1	213	157.7	148.2	111.3	105.9	116.6	MISC	1.007	3691	19.99	39.39	997	0.01633	0.01633	0.01633	0.0164	0.0164	0.01656	14.7	513.5	18.98	34.75	0	CAL	344.4	368.4	458.4	366.1	461.7	518.6	309.7	239.1	180.2	132.7	122.7	84.88	79.05	84.72	CON	3751
2015-02-25 11:34:48	RAW/CbTLsfpAvzfff	136.8	319.1	477.9	411.7	509.1	564.9	354.8	286.7	225.1	167.7	156.4	118	112	120.9	MISC	1.018	3750	19.99	39.39	994.8	0.01648	0.0161	0.01656	0.0164	0.0164	0.01648	15.01	513.6	18.98	35.16	0	CAL	329.8	392.6	503.8	404.6	491.9	538.6	318.4	252.1	191.6	142.3	130.6	91.37	84.88	88.54	CON	3961
2015-02-25 11:34:59	RAW/CbTLsfpAvzfff	133.4	295.8	508.7	455.7	537.9	579.6	360.4	289.7	224.4	167.2	153.3	114.1	105.3	114.6	MISC	1.02	3837	19.99	39.72	993.3	0.01656	0.01656	0.0164	0.0164	0.01656	0.0164	14.63	513.9	18.98	35.57	0	CAL	321.5	363.2	538.8	451.6	521.9	553.9	324.4	255.4	191.1	142	127.6	87.78	78.45	82.53	CON	4040
2015-02-25 11:35:13	RAW/CbTLsfpAvzfff	126.9	297.5	484.5	433.5	523.2	569.9	355.4	275.8	210.5	154.5	139.9	104.6	96.52	105.9	MISC	1.014	3693	19.99	39.72	992.3	0.0164	0.01625	0.0164	0.0164	0.01648	0.01648	14.44	513.8	18.98	35.16	0	CAL	305.7	366.1	512.7	429.2	507.9	545.2	320.7	242.7	178.3	130.2	115.1	79.22	70.61	74.94	CON	3879
2015-02-25 11:35:24	RAW/CbTLsfpAvzfff	124.5	275.2	485.9	447.2	529.1	573.8	355.1	278.3	213.9	157.4	142.2	104.8	96.3	106.9	MISC	1.008	3861	19.99	39.4	994.2	0.01648	0.01625	0.01625	0.01656	0.0164	0.01633	14.17	513.7	18.98	34.75	0	CAL	299.9	337.9	515.1	444.4	514.7	550	321.3	245.9	182.3	133.6	118	79.91	70.95	76.57	CON	3891
2015-02-25 11:35:37	RAW/CbTLsfpAvzfff	114.6	248.3	435.2	411.7	494.5	541.5	336	260.3	198	146.7	131.4	95.93	89.05	99.5	MISC	1.015	3704	19.99	39.39	991.3	0.01656	0.01625	0.0161	0.0164	0.01633	0.01633	14.04	513.7	18.98	34.75	0	CAL	276.2	304.6	461	409.4	481.8	520.1	305.2	230.7	169.1	124.9	109.2	73.14	65.84	71.75	CON	3603
2015-02-25 11:35:49	RAW/CbTLsfpAvzfff	115.5	243.6	414.8	394.6	483.7	533.7	335.2	259.3	196.4	144.7	131.9	95.92	88.28	98.25	MISC	1.014	3728	19.99	39.49	992.3	0.01663	0.01617	0.0164	0.0164	0.01617	0.0164	14.54	514	18.99	34.75	0	CAL	278.3	298.5	438.6	391.7	471	512.5	304.8	230.1	168	123.2	110	73.36	65.32	70.84	CON	3536
2015-02-25 11:36:01	RAW/CbTLsfpAvzfff	115.7	249	411.6	391.8	479.4	534.9	335.8	256.5	193.5	142.3	131.3	94.83	89.57	101	MISC	1.02	3934	19.99	39.39	994.2	0.01617	0.01625	0.01633	0.01663	0.0164	0.01625	14.49	514.1	18.99	35.16	0	CAL	278.8	305.3	434.8	388.6	466.4	513.6	305.3	227.1	165	120.7	109.3	72.21	66.53	73.51	CON	3527
2015-02-25 11:36:12	RAW/CbTLsfpAvzfff	111.6	245.4	409.7	393.6	478.7	531.7	336	253.9	193.1	143.3	130.1	95.43	89.33	101.1	MISC	1.027	3831	19.99	39.72	994.2	0.0164	0.0164	0.01648	0.01648	0.01633	0.01648	14.69	514	19.01	35.16	0	CAL	268.8	301.2	433.3	391.1	466.3	511	306.1	225.1	165.1	122.2	108.6	73.3	66.79	74.18	CON	3513
2015-02-25 11:36:22	RAW/CbTLsfpAvzfff	122.3	247.8	424.7	405.1	496.7	552.7	349.1	268	202.7	149.1	134.9	99.18	93.05	105.8	MISC	1.013	3901	19.99	39.72	993.3	0.01625	0.01633	0.0164	0.01648	0.01648	0.0164	14.66	514	19.01	35.57	0	CAL	294.6	303	448.6	401.7	483.3	530.6	317.5	237.6	173.1	126.7	112.1	75.68	69.14	77.3	CON	3651
2015-02-25 11:36:32	RAW/CbTLsfpAvzfff	106.4	221.1	385.9	395.9	512	598.9	383.1	279.7	196.4	140.1	125.1	92.2	84.76	97.86	MISC	1.015	3878	19.99	39.06	992.6	0.01648	0.01633	0.0164	0.01656	0.01633	0.01633	14.63	513.9	19.01	35.97	0	CAL	256.3	270.7	408.2	395	502.1	580.7	355.1	252.2	169.3	119.7	104.3	70.89	63.07	71.89	CON	3619
2015-02-25 11:36:42	RAW/CbTLsfpAvzfff	100.4	202.5	360.5	388	516.3	617.4	403.1	281.1	189	134	117.4	86.26	79.48	91.62	MISC	1.004	3943	19.99	39.01	992.3	0.01648	0.0164	0.01648	0.01625	0.01648	0.01656	14.35	513.8	19.01	34.75	0	CAL	241.8	247.6	381.4	388	508	601	376.9	255	163.3	114.5	97.67	66.01	58.87	66.92	CON	3567
2015-02-25 11:36:52	RAW/CbTLsfpAvzfff	111.3	208.8	404.1	454.4	616.5	761.9	517.4	356.4	236	162.5	140.6	106.7	101.8	118.8	MISC	1.009	3971	19.99	39.4	993.3	0.0164	0.01633	0.0164	0.0164	0.01625	0.01617	15.17	513.8	19.02	35.16	0	CAL	268.2	254.5	428.1	456.2	608.8	745.1	489	327.3	207.2	140.7	118.5	83.99	78.76	91.04	CON	4297
2015-02-25 11:37:02	RAW/CbTLsfpAvzfff	115.1	224	455.6	548.5	775.2	1003	706.7	467.2	281.3	180	153.9	111.9	101.8	113	MISC	1.024	3928	19.99	38.74	994.2	0.0164	0.01648	0.0164	0.01633	0.01633	0.01656	14.22	513.9	19.02	35.16	0	CAL	277.6	273.5	484.2	553.8	770.2	987.3	676.6	435.2	248.9	155.5	129.2	86.78	76.19	82.02	CON	5237
2015-02-25 11:37:12	RAW/CbTLsfpAvzfff	104.7	185.4	390.1	528	819.6	1162	865.5	528.9	288.1	171.8	145.9	105.3	101.3	114.2	MISC	1.022	3900	19.99	39.72	991.3	0.01671	0.01633	0.01648	0.0164	0.01625	0.01633	14.97	514	19.02	35.57	0	CAL	252.7	225.3	414.2	535.2	819	1152	839.7	499.5	257.7	148.8	122.7	81.8	77.36	85.15	CON	5511
2015-02-25 11:37:22	RAW/CbTLsfpAvzfff	97.79	160.9	348.2	488.2	761.9	1078	800.4	485.9	260.4	153.6	128.2	96.17	90.83	101.6	MISC	1.018	3917	19.99	39.06	993.1	0.01671	0.0164	0.01663	0.0164	0.01656	0.0164	14.94	514.1	19.03	34.75	0	CAL	235.9	194.8	369.3	495.1	761.7	1069	776.8	458.9	232.5	132.6	107	74.62	68.92	75.05	CON	5052
2015-02-25 11:37:32	RAW/CbTLsfpAvzfff	98.76	176.3	377	529.8	818.9	1144	842.6	518.4	281.7	165.2	139.9	102.1	97.62	113.3	MISC	1.016	3945	19.99	39.06	992.3	0.01648	0.01633	0.0164	0.01633	0.0164	0.01617	14.46	514	19.03	35.16	0	CAL	238.3	214.3	400.5	538	819.3	1134	817.8	490	252.4	143	117.6	79.52	74.63	85.31	CON	5405
2015-02-25 11:37:42	RAW/CbTLsfpAvzfff	100.8	185.8	395.3	562.3	877.9	1238	916	551	298.9	175.9	145.6	108.8	100.3	118.2	MISC	1.01	3707	19.99	39.39	991.3	0.01656	0.01633	0.01633	0.01633	0.01648	0.01656	14.07	513.9	19.04	34.75	0	CAL	243.2	226.2	420.3	571.6	879.2	1229	890.5	521.3	268.1	152.7	122.3	85.19	76.31	88.9	CON	5775
2015-02-25 11:37:52	RAW/CbTLsfpAvzfff	106.5	188.2	410.4	572.7	877.7	1220	889.7	541.1	298.6	179.5	148.1	111.2	104.2	119.1	MISC	1.022	3794	19.99	39.06	992.3	0.01656	0.01648	0.0164	0.01648	0.01648	0.0164	14.44	514	19.04	35.16	0	CAL	257	228.6	436.2	581.7	878	1210	862.9	510.4	267	155.7	124.1	86.94	79.47	89	CON	5767
2015-02-25 11:38:02	RAW/CbTLsfpAvzfff	107.2	192.1	416.3	550.4	820	1113	803	492	272.8	162.7	136.6	99.5	87.86	100.9	MISC	1.014	3703	19.99	39.06	995.2	0.01656	0.01663	0.0164	0.01656	0.01625	0.0164	14.41	514	19.04	35.97	0	CAL	258.7	233.5	442.6	558	818.4	1102	775.8	461.7	241.8	139.3	113	75.56	63.51	71.37	CON	5355
2015-02-25 11:38:12	RAW/CbTLsfpAvzfff	113.1	208.7	436.8	539.1	782.7	1034	730.3	464.9	270	168	143.5	104.4	96.64	109.5	MISC	1.005	3905	19.99	39.72	996.1	0.01663	0.01656	0.01625	0.0164	0.01633	0.0164	13.9	514.3	19.04	35.16	0	CAL	272.7	254.1	464.1	544.7	778.8	1019	701.3	433.6	238.4	144.1	119.4	79.86	71.62	79.24	CON	5201
2015-02-25 11:38:22	RAW/CbTLsfpAvzfff	110.4	224.2	432.5	479.4	666.9	833.6	563	366.8	225.8	147.1	126.5	91.02	82.92	91.38	MISC	1.023	3978	19.99	38.43	992.3	0.01648	0.0164	0.01648	0.01633	0.01633	0.01633	13.64	514	19.05	35.16	0	CAL	266.1	274.3	459.2	481.8	659.9	817	533.8	336.7	195.7	124.4	103.5	67.6	59.08	62.64	CON	4442
2015-02-25 11:38:32	RAW/CbTLsfpAvzfff	115.3	244.7	463.8	492.2	670	814.5	547.2	375.4	242.1	162.1	143.8	107.4	98.8	113	MISC	1.028	3986	19.99	39.72	992.3	0.01656	0.01625	0.01633	0.0164	0.01656	0.01633	13.83	513.9	19.05	34.34	0	CAL	277.9	299.9	492.6	493.9	661.6	796	516.1	343.8	210.6	138.4	119.8	82.94	73.84	82.88	CON	4590
2015-02-25 11:38:42	RAW/CbTLsfpAvzfff	117.3	237.4	465	520.7	713.7	825.1	519.2	358.2	232.7	157.5	140.9	103.7	94.94	110.1	MISC	0.9961	3995	19.99	39.72	991.3	0.01648	0.01633	0.01663	0.01656	0.01633	0.01648	14.24	514	19.05	34.75	0	CAL	282.9	290.3	493.9	523.8	706.4	806.3	487.4	326.1	200.9	133.5	116.6	78.93	69.72	79.7	CON	4597
2015-02-25 11:38:52	RAW/CbTLsfpAvzfff	107.7	203.8	404.4	486.1	684.2	762.6	440.8	298.3	196	137.5	120.9	87.6	80.97	92.66	MISC	1.015	3909	19.99	39.55	995	0.01633	0.01625	0.01617	0.01648	0.01656	0.01633	14.28	514	19.05	35.16	0	CAL	259.5	248.4	429.1	490	678.8	745.9	411.8	269.2	167.3	115.9	98.98	65.23	58.22	65.27	CON	4104
2015-02-25 11:39:02	RAW/CbTLsfpAvzfff	120.8	246.3	510.6	637.2	902.3	976.2	539.7	370.7	253.9	178.2	157.7	118	110.4	127.7	MISC	1.011	3908	19.99	40.04	991.3	0.01663	0.01633	0.01633	0.01633	0.01648	0.01633	14.64	514	19.05	35.16	0	CAL	291.3	301.4	543.7	645.4	898.6	957.2	504.9	335.6	219.1	152.1	131.4	91.26	83.08	94.64	CON	5250
[truncated: 36 more columns]

## Sheet: Current.chart
							Date	25/02/2015		Filename	elpi_20150225_113126.dat
	Current values		(Not corrected for small particle losses)				Time	2015-02-25 09:51:36		Note	1.01
											Distribution average range
											From	2015-02-25 09:51:36	0
											1	2015-02-25 09:51:36	3069
											To	2015-02-25 11:39:02	3069
											639	2015-02-25 11:39:02	0
											Move distribution
											Move distribution start point
											Move distribution end point

## Sheet: calculated.moment
								Date	25/02/2015		Filename	elpi_20150225_113126.dat
		ELPI Calculated moment						Time	2015-02-25 09:51:36		Note	1.01
			Current I [fA] concentration	1	TRUE
		FALSE				Density	1								Concentration
						Dilution	1								From Ch	1
	Status	Calculated moment													To Ch	14
Time		0.0100995	0.0218174	0.0394208	0.0721135	0.120902	0.202168	0.315946	0.482879	0.761291	1.23093	1.95551	3.08806	5.15881	8.12607
2015-02-25 09:51:36	RAW/CbTLsfpAvzfff	1231	890.6	543.6	263.2	479.3	477.9	189.3	174.9	294.6	203	212	152.7	164.1	148.3	5424.5
2015-02-25 09:51:46	RAW/CbTLsfpAvzfff	1264	888.6	548.5	263.9	479.4	475.5	186.1	169.6	290.7	197.6	206.5	147.7	152.4	130.6	5401.1
2015-02-25 09:51:56	RAW/CbTLsfpAvzfff	957.3	663.7	436	233.4	435.9	479.7	194.6	144.2	223.6	152.5	158.1	114.6	122.3	113.9	4429.8
2015-02-25 09:52:06	RAW/CbTLsfpAvzfff	1266	920	531.3	242.9	458.1	476.2	201.8	178	300.8	220.6	242.3	200.2	217.5	222.5	5678.2
2015-02-25 09:52:16	RAW/CbTLsfpAvzfff	1293	954.4	526.4	239.2	452	465.9	194.2	183	319.4	227.4	247.2	192.1	211.5	196	5701.7
2015-02-25 09:52:26	RAW/CbTLsfpAvzfff	1016	722	427.6	210.8	406.3	430.4	170.7	143.9	235.6	164.4	174.9	128.7	135.5	122.2	4489
2015-02-25 09:52:36	RAW/CbTLsfpAvzfff	1106	792.6	451.1	214.8	418.3	441.9	177.7	158.9	263.9	183.8	193.4	141.8	149	138.3	4831.5
2015-02-25 09:52:46	RAW/CbTLsfpAvzfff	1184	871.7	480.7	217.6	424.9	444.4	180.1	165.4	283.3	194.9	204.2	148.2	155.2	140.8	5095.4
2015-02-25 09:52:56	RAW/CbTLsfpAvzfff	1422	1103	553.3	221.4	443.5	461.3	190.5	196.8	345.7	238.7	251.8	181.3	190.6	172.7	5972.6
2015-02-25 09:53:06	RAW/CbTLsfpAvzfff	1743	1382	637.1	231	475.3	487.2	204.7	235.4	429.6	296.5	315.6	227.4	236.1	209.6	7110.5
2015-02-25 09:53:16	RAW/CbTLsfpAvzfff	1946	1592	713.7	246.3	502	505.9	215.8	259	479.5	330.8	350.6	252.7	262.3	230.6	7887.2
2015-02-25 09:53:26	RAW/CbTLsfpAvzfff	1888	1516	701.6	243.4	492.7	494.8	206.6	244.5	454.4	310.3	329.4	235	240.5	204	7561.2
2015-02-25 09:53:36	RAW/CbTLsfpAvzfff	1823	1445	681.3	236	479.1	487.1	202.9	237.7	436.3	300.5	316.7	228.9	234.9	203.7	7313.1
2015-02-25 09:53:46	RAW/CbTLsfpAvzfff	1861	1461	698.3	237.3	482.7	487.2	204.2	239.9	441.1	303.9	320.7	228.2	236.9	202.1	7404.5
2015-02-25 09:53:56	RAW/CbTLsfpAvzfff	1898	1488	736	253.1	496.9	497.3	207	242.2	445.1	305	320.3	228.2	235.2	205.1	7557.4
2015-02-25 09:54:06	RAW/CbTLsfpAvzfff	1832	1402	712.2	249.1	485	487	200.2	228.5	416.6	285.4	302.1	213	220.5	189	7222.6
2015-02-25 09:54:16	RAW/CbTLsfpAvzfff	1226	861.7	498	211.4	420.9	456.4	180.5	160.8	272.8	182.4	189	127.6	127	98.6	5013.1
2015-02-25 09:54:26	RAW/CbTLsfpAvzfff	748.5	483.7	340.4	180.4	363.1	410.1	158.4	114.7	170	115.2	116.6	78.28	80.2	68.6	3428.18
2015-02-25 09:54:36	RAW/CbTLsfpAvzfff	725.9	473.2	337.5	186.8	369.8	411.3	161.1	117.3	171.6	119.2	121.3	84.37	89.75	81.6	3450.72
2015-02-25 09:54:46	RAW/CbTLsfpAvzfff	858.3	571.5	374.5	192.9	382.5	418.8	164.7	130.2	200.7	139.1	142.6	101	104.9	93.77	3875.47
2015-02-25 09:54:56	RAW/CbTLsfpAvzfff	1063	736	466.7	212.6	408.9	437.2	177.1	154.3	248.5	174.8	182	133.3	138.8	132.7	4665.9
2015-02-25 09:55:06	RAW/CbTLsfpAvzfff	1339	1025	706.6	272.4	459.2	458.8	185.5	183.7	310.6	219.6	231.6	171.7	182.1	168.6	5914.4
2015-02-25 09:55:16	RAW/CbTLsfpAvzfff	1569	1236	858	305.1	491.6	473.1	194.9	208.7	364.6	263.1	279.6	212.2	228.4	211	6895.3
2015-02-25 09:55:26	RAW/CbTLsfpAvzfff	1650	1387	999.9	352.9	535.2	497.7	207.5	231	405.4	289.2	306.4	232.2	242.9	221.6	7558.9
2015-02-25 09:55:36	RAW/CbTLsfpAvzfff	1487	1241	870.5	314.6	499.3	471.7	198	212.7	372.3	263.7	279.3	205.5	216	194.1	6825.7
2015-02-25 09:55:47	RAW/CbTLsfpAvzfff	1479	1178	743	289.8	494.5	473.2	202.8	223.9	394.8	275.5	292.1	210.8	216.8	179.3	6653.5
2015-02-25 09:55:59	RAW/CbTLsfpAvzfff	1012	844	605.8	276.4	449.6	439.8	180.5	178	294.2	206.9	219.1	158.5	161.7	143.2	5169.7
2015-02-25 09:56:09	RAW/CbTLsfpAvzfff	704.2	557.5	519.9	270.8	416.2	406.1	161.3	139.2	214.6	150.3	156.1	111.3	114.2	100.3	4022
2015-02-25 09:56:21	RAW/CbTLsfpAvzfff	786	573.4	528.2	279.5	423.7	411.7	168.4	149.5	229.5	165.2	169.6	125.5	134.3	132	4276.5
2015-02-25 09:56:32	RAW/CbTLsfpAvzfff	3119	2553	1223	390.4	699.5	636.7	293.6	422.8	787.2	554.7	591.6	435.6	450.1	395.2	12552.4
2015-02-25 09:56:46	RAW/CbTLsfpAvzfff	1316	1129	733.4	339	519.4	479.7	195.2	210.5	357.6	248.8	260.2	183.9	187.5	157.4	6317.6
2015-02-25 09:56:59	RAW/CbTLsfpAvzfff	1155	974	632.2	282.3	463.1	453.2	186.2	189.9	313.2	222.1	232.9	169.8	176.1	161.2	5611.2
2015-02-25 09:57:11	RAW/CbTLsfpAvzfff	1185	1005	632.8	274	459.9	452	184.5	189.1	315.5	222	233.4	166.9	173.7	151.6	5645.4
2015-02-25 09:57:22	RAW/CbTLsfpAvzfff	1237	1080	702.1	296.8	483	465.7	188.5	193.4	320.5	226.8	236.6	171.4	177.1	159.1	5938
2015-02-25 09:57:33	RAW/CbTLsfpAvzfff	1239	1049	666.1	275.3	465.5	458.1	186	190.3	318.4	223.5	234.1	167.3	172.1	154.8	5799.5
2015-02-25 09:57:44	RAW/CbTLsfpAvzfff	1180	956.6	604.3	251.5	436.9	440.7	176.1	176	293.4	206.7	216.3	153.9	158.1	136.6	5387.1
2015-02-25 09:57:54	RAW/CbTLsfpAvzfff	964.7	743.5	507.4	227	400.5	415.9	164.4	149.5	240.1	169.2	176.6	125.7	129.5	115.9	4529.9
2015-02-25 09:58:04	RAW/CbTLsfpAvzfff	889.9	674	478.3	223.1	393.8	411.3	163	144.4	225.4	160.3	166.7	119.3	123.7	112	4285.2
2015-02-25 09:58:14	RAW/CbTLsfpAvzfff	928.6	680.5	490.6	227.6	398.7	413.2	163.2	144	226.8	161.3	167.9	119.2	122.7	110.8	4355.1
2015-02-25 09:58:24	RAW/CbTLsfpAvzfff	913.5	671	497.6	233.7	404.7	416	163.7	142.6	221.3	157.4	162.7	117.4	120.4	108.6	4330.6
2015-02-25 09:58:34	RAW/CbTLsfpAvzfff	948.7	682.7	513	242.3	409	417.1	162.1	143	223.2	159	163.1	116	120.4	107	4406.6
2015-02-25 09:58:44	RAW/CbTLsfpAvzfff	876.1	621	492.3	241.4	404.6	410.6	159.8	136.9	209.8	149	153.3	108	112.4	99.66	4174.86
2015-02-25 09:58:54	RAW/CbTLsfpAvzfff	894.7	653.7	546.9	279.2	436.2	422.8	165.4	145.4	222.7	158.6	161.4	115	118.4	106.2	4426.6
2015-02-25 09:59:04	RAW/CbTLsfpAvzfff	910.5	669.5	575.7	305	459.6	429.1	168.4	151.6	232.6	166.2	171.3	122.7	125.5	116.3	4604
2015-02-25 09:59:14	RAW/CbTLsfpAvzfff	937.2	680.5	574.7	298.5	457.2	438.6	180.6	160.3	237.5	165.7	168.9	119.1	123.5	111.5	4653.8
2015-02-25 09:59:24	RAW/CbTLsfpAvzfff	932.9	643.5	542.5	278.8	448.3	459.1	220.6	191	253.3	166.5	162	113.4	115.3	105.1	4632.3
2015-02-25 09:59:34	RAW/CbTLsfpAvzfff	855.7	591.6	505.6	265.2	432	453.1	225.8	190.4	241.9	155.8	150.5	104.5	107.6	97.14	4376.84
2015-02-25 09:59:44	RAW/CbTLsfpAvzfff	737.4	503.2	442.5	236.1	402.9	454.9	262.6	215.4	239.8	143.6	129.8	89.02	91.96	87.79	4036.97
2015-02-25 09:59:54	RAW/CbTLsfpAvzfff	718.3	472.9	418.6	222.5	395.5	466.8	295	243.5	254.8	146	130.1	92.41	95.71	92.31	4044.43
2015-02-25 10:00:04	RAW/CbTLsfpAvzfff	661.2	433	385.5	207.7	382.5	475.5	327	267.4	263	143.8	122.4	85.54	89.1	89.49	3933.13
2015-02-25 10:00:14	RAW/CbTLsfpAvzfff	657.5	437.3	380.6	203.4	389.4	504.5	377.3	314.9	294.6	151.2	118.4	77.75	78.33	73.52	4058.7
2015-02-25 10:00:24	RAW/CbTLsfpAvzfff	652.5	430.3	374.3	204.8	376.9	460.5	294.7	243	242.6	133.2	112.4	74.78	76.26	71.43	3747.67
2015-02-25 10:00:34	RAW/CbTLsfpAvzfff	652.8	427.8	371.3	207.6	375.5	450.1	271.8	223	229.5	130.8	113.7	77.34	81.34	77.88	3690.46
2015-02-25 10:00:44	RAW/CbTLsfpAvzfff	667.5	434.5	379.8	217.5	392.2	460.2	267.6	217	226.9	128.8	113.9	75.1	77.81	73.15	3731.96
2015-02-25 10:00:54	RAW/CbTLsfpAvzfff	630.4	407.9	354.2	205.4	372.7	433.9	237.3	189.8	198.9	116.2	103	67.64	68.51	64.01	3449.86
2015-02-25 10:01:04	RAW/CbTLsfpAvzfff	580.3	382	328.4	196	359.9	421.5	222.9	175.3	182.6	108.6	96.38	65.33	67.68	65.46	3252.35
2015-02-25 10:01:14	RAW/CbTLsfpAvzfff	602.9	375.5	331.2	198.7	367.4	431.3	231.4	182.3	188.2	110.8	97.08	64.11	67.96	61.85	3310.7
2015-02-25 10:01:24	RAW/CbTLsfpAvzfff	596.4	378.3	338.4	209.5	385.6	456	249.1	193.6	196.2	113.7	98.68	65.18	67.76	64.72	3413.14
2015-02-25 10:01:34	RAW/CbTLsfpAvzfff	602.9	412.4	357.8	222	403.6	479	259.4	203.5	206.9	120	104.6	72.02	73.26	70.39	3587.77
2015-02-25 10:01:44	RAW/CbTLsfpAvzfff	782.8	563.3	426.8	260.6	461.7	506.2	242.2	193.5	221.1	137.7	127.9	86.92	90.08	84.42	4185.22
2015-02-25 10:01:54	RAW/CbTLsfpAvzfff	870.4	663.1	470.2	291	501.8	510.8	220	181.8	226.3	148.7	142.7	99.74	103	97.11	4526.65
2015-02-25 10:02:04	RAW/CbTLsfpAvzfff	897.6	701.5	485.3	300.2	507.7	503.5	210	178.7	229.4	153	150.1	103.7	105.2	98.01	4623.91
2015-02-25 10:02:14	RAW/CbTLsfpAvzfff	944.9	742.8	495.3	301	506.7	493.2	201.9	177.4	238	162.4	158.6	111	115.3	109.2	4757.7
2015-02-25 10:02:24	RAW/CbTLsfpAvzfff	1077	859.1	532.3	306.4	519.2	496.1	199.3	186.4	268.2	186.5	186.8	132.9	136.8	130.6	5217.6
2015-02-25 10:02:34	RAW/CbTLsfpAvzfff	1014	788.4	508.2	300.4	505.2	484.9	193.2	176.5	249.5	172.3	173.5	120	124.5	116.2	4926.8
2015-02-25 10:02:44	RAW/CbTLsfpAvzfff	979.6	734.3	478.5	275	471.6	462	183.4	164.7	231	159.9	159.4	109.5	114.2	105.8	4628.9
2015-02-25 10:02:54	RAW/CbTLsfpAvzfff	1040	751.5	478.5	255.7	447	450.5	180.7	166.8	239.4	166.2	166.5	116.7	119.2	111.4	4690.1
2015-02-25 10:03:04	RAW/CbTLsfpAvzfff	1103	810.9	508.4	271.2	468.4	460.9	185.4	176.7	256.7	181.5	184.4	130	135.9	129.6	5003
2015-02-25 10:03:14	RAW/CbTLsfpAvzfff	979.1	721.3	478.8	280.3	491.1	499.1	205	173.8	235.5	162.4	162.1	112.2	112.9	103.4	4717
2015-02-25 10:03:24	RAW/CbTLsfpAvzfff	925.6	678.2	450.9	262.4	458.3	468.5	189.8	162.5	222.4	154.9	154.1	108.2	111	104.7	4451.5
2015-02-25 10:03:34	RAW/CbTLsfpAvzfff	908.4	708.6	462.7	269.6	456.8	454.5	180.9	160.3	225.7	161.7	163.1	115.3	118.3	117.5	4503.4
2015-02-25 10:03:44	RAW/CbTLsfpAvzfff	893.2	703.7	465.2	278.7	474.5	466	179.6	158.4	222.4	159.4	159.5	114.1	119.1	117.1	4510.9
2015-02-25 10:03:54	RAW/CbTLsfpAvzfff	857.6	715.9	485.3	280.8	469.1	460.6	177.7	157.1	219.1	157.6	158.7	113.8	118.6	119.1	4491
2015-02-25 10:04:04	RAW/CbTLsfpAvzfff	897	755.8	509.8	282.9	471.5	468.9	182.4	162.1	228.3	164.3	165.8	120.6	124.4	125.8	4659.6
2015-02-25 10:04:14	RAW/CbTLsfpAvzfff	874.5	711	498.4	287.7	480.7	475.7	182.5	159.5	219	157.9	157.4	113.4	118.8	120.2	4556.7
2015-02-25 10:04:24	RAW/CbTLsfpAvzfff	875.2	693.7	483.9	284.5	476.5	472	181.3	157.3	217.2	156.3	156.2	111.4	116.2	117.9	4499.6
2015-02-25 10:04:34	RAW/CbTLsfpAvzfff	1504	1134	678.9	303.3	528.8	519.7	213.7	227.4	347.4	256.7	261.4	191.3	207.6	213.4	6587.6
2015-02-25 10:04:44	RAW/CbTLsfpAvzfff	2553	1860	1056	351.7	610.7	573	233.5	306.6	522.8	373.2	389.6	271.7	276.9	240	9618.7
2015-02-25 10:04:54	RAW/CbTLsfpAvzfff	2692	1858	1092	355.7	612.5	574.5	234.4	313.8	535.7	386.4	402	282.7	292.5	260.4	9892.6
2015-02-25 10:05:04	RAW/CbTLsfpAvzfff	2323	1663	980.4	328.4	560.1	533.1	214.1	275.7	462.7	331.7	344.5	237.5	243.6	204.9	8702.7
2015-02-25 10:05:14	RAW/CbTLsfpAvzfff	1971	1449	821.1	281.6	502	500.8	207.1	254.1	421.3	309.2	321.5	231	240.8	223.9	7734.4
2015-02-25 10:05:24	RAW/CbTLsfpAvzfff	2661	1989	1070	313.7	568	541.6	221.1	309.5	534.8	384.4	403.6	281.4	282	240.8	9800.9
2015-02-25 10:05:34	RAW/CbTLsfpAvzfff	2130	1553	869.8	278.8	507.8	502.9	205	257.2	427.9	312.7	322.7	227.8	234.4	221.3	8051.3
2015-02-25 10:05:44	RAW/CbTLsfpAvzfff	1350	963.5	573.1	207.4	401.4	423.6	160.7	167.1	266.6	188.4	195.2	129.1	125.3	105.7	5257.1
2015-02-25 10:05:54	RAW/CbTLsfpAvzfff	890.6	707.7	396	177.2	353.4	398.3	163.2	147.7	214.5	162.3	165	121.2	130.8	143.3	4171.2
2015-02-25 10:06:04	RAW/CbTLsfpAvzfff	1330	1086	561.7	215.4	413.5	440.3	180.6	193.6	303.4	224.1	232.8	166.6	175.6	172.7	5696.3
2015-02-25 10:06:14	RAW/CbTLsfpAvzfff	1494	1212	651.4	233.1	435	449.4	181.1	203.2	329.1	238.6	249	174.7	177.6	163.8	6192
2015-02-25 10:06:24	RAW/CbTLsfpAvzfff	1476	1189	620.9	222.7	427	448.1	182.6	204	325.9	238.5	249.2	176.6	180.6	174.2	6115.3
2015-02-25 10:06:34	RAW/CbTLsfpAvzfff	1390	1155	587.6	218.2	419.5	444.7	182.5	198.9	312.4	231.7	242.2	172	182.1	179.6	5916.4
2015-02-25 10:06:44	RAW/CbTLsfpAvzfff	1859	1480	698.6	226.8	460.7	477.1	200.2	246.5	408.7	300.1	314.9	226.2	232.4	218.6	7349.8
2015-02-25 10:06:54	RAW/CbTLsfpAvzfff	2136	1631	721.4	220.4	478.2	498	214.3	279.9	470.2	347.5	367.5	267.2	276.7	263.7	8172
2015-02-25 10:07:04	RAW/CbTLsfpAvzfff	1640	1163	541.8	180.3	398.8	432.7	179.3	208.7	342.9	252.5	266.6	189.4	194.3	180.7	6171
2015-02-25 10:07:14	RAW/CbTLsfpAvzfff	1694	1295	597.5	201	424.6	451.4	187.9	224	364.2	269.4	283.1	202.9	210.8	196.8	6602.6
2015-02-25 10:07:24	RAW/CbTLsfpAvzfff	1348	1110	529.6	207.3	410.5	436.6	175.2	186.8	291	214.1	223.7	158.4	162.4	152.3	5605.9
2015-02-25 10:07:34	RAW/CbTLsfpAvzfff	1355	1098	520.2	208.9	416.7	444	177.9	189.6	296.4	216.7	226.8	160.5	163.8	154.1	5628.6
2015-02-25 10:07:44	RAW/CbTLsfpAvzfff	1339	1078	507.3	209.5	418.8	445.6	180.9	194.2	301.8	223.2	232.5	167.4	174	169.7	5641.9
2015-02-25 10:07:54	RAW/CbTLsfpAvzfff	1384	1085	514.1	209.4	424.9	448.2	179.6	193.4	301.8	223	231.6	164.3	170	160.1	5689.4
2015-02-25 10:08:04	RAW/CbTLsfpAvzfff	1321	1052	510.6	213.1	424.7	451.2	179.5	188.9	289.4	213.8	221.7	156.9	162.5	152.7	5538
2015-02-25 10:08:14	RAW/CbTLsfpAvzfff	1299	1025	507.3	224	445.1	469.5	186.4	189.9	285.8	210.9	219.1	155.3	161	155.3	5533.6
2015-02-25 10:08:24	RAW/CbTLsfpAvzfff	1263	1025	508.1	226	445.2	469.2	185.8	187.2	279.2	205.6	213.5	150.4	153.8	147.2	5459.2
2015-02-25 10:08:34	RAW/CbTLsfpAvzfff	1188	984.7	506	229.7	444.8	472.3	189	179.8	260.4	192.6	198.1	140.3	144	142.8	5272.5
2015-02-25 10:08:44	RAW/CbTLsfpAvzfff	1116	987.3	553.6	253.3	464.4	493.3	195.1	173.3	239.1	174.7	175.9	122.7	128.9	125.9	5203.5
2015-02-25 10:08:54	RAW/CbTLsfpAvzfff	1088	943.5	543.6	262.9	482.2	513.9	205.7	175.3	235	171.3	172.4	119.3	123.8	120.4	5157.3
2015-02-25 10:09:04	RAW/CbTLsfpAvzfff	1089	877	523.8	306.2	577.5	627.7	261	200.2	243.5	173.9	172.7	119.8	124.7	127	5424
2015-02-25 10:09:14	RAW/CbTLsfpAvzfff	1089	741	536.9	410.7	768.9	848	366.7	241.8	248	169	162.1	111	114.4	117.7	5925.2
2015-02-25 10:09:24	RAW/CbTLsfpAvzfff	1016	573	521.7	473.2	867.4	948.1	410.3	251	227.3	148.3	138.8	92.44	92.64	98.42	5858.6
2015-02-25 10:09:34	RAW/CbTLsfpAvzfff	999.4	557.6	509.4	457.8	834.7	911.9	392.2	239.9	218.9	144.6	135.3	88.28	90.7	94.07	5674.75
2015-02-25 10:09:44	RAW/CbTLsfpAvzfff	926.4	493.6	468.6	435.8	802.7	879.5	378.6	228.8	206.1	135	126	83.95	85.07	89.73	5339.85
2015-02-25 10:09:54	RAW/CbTLsfpAvzfff	903.6	472	453.8	428.7	792	865.9	373.1	226.9	202.9	133.4	124.1	82.87	84.16	88.42	5231.85
2015-02-25 10:10:04	RAW/CbTLsfpAvzfff	856.3	454.9	435.7	411.6	754.6	819.1	348.8	213.3	192.4	129.2	119.3	80.08	82.78	86.99	4985.05
2015-02-25 10:10:14	RAW/CbTLsfpAvzfff	819.1	467.1	424.3	380.7	693.1	748.8	313	192.6	180.9	121.1	113.3	75.38	75.62	82.84	4687.84
2015-02-25 10:10:24	RAW/CbTLsfpAvzfff	818.6	534.5	437.1	353.8	630.9	675.2	280.1	183.3	186.6	129.1	123.5	83.8	83.98	93.05	4613.53
2015-02-25 10:10:34	RAW/CbTLsfpAvzfff	879.7	576.3	455.4	348.5	620	658.7	274.6	185.7	196.7	137.4	133.6	91.99	93.69	98.77	4751.05
2015-02-25 10:10:44	RAW/CbTLsfpAvzfff	799.9	494.8	411.4	331.8	597.9	643.5	265.4	172.6	174.4	121.9	116.2	78.8	80.1	84.77	4373.47
2015-02-25 10:10:54	RAW/CbTLsfpAvzfff	727.3	463.9	374.3	296.3	536.5	583.9	237.1	155	159.9	111.9	108.3	72.21	73.1	77.84	3977.55
2015-02-25 10:11:04	RAW/CbTLsfpAvzfff	726.9	473.2	365.2	274.1	499	540	217.9	146.2	156.6	113.9	109.9	76.24	77.13	87.94	3864.21
2015-02-25 10:11:14	RAW/CbTLsfpAvzfff	911.4	721.6	448.5	302.1	545.9	575.3	230.4	172.6	205.3	149.8	148.1	104.9	109.5	116.4	4741.8
2015-02-25 10:11:24	RAW/CbTLsfpAvzfff	866.2	672.3	431.9	296.1	527.2	552.5	215.6	159.3	189	136	133.8	91.75	91.94	91.3	4454.89
2015-02-25 10:11:34	RAW/CbTLsfpAvzfff	979.2	848.9	484.7	301.6	538.8	559	218.2	174.2	217.6	161.1	160.9	112.1	117	123.9	4997.2
2015-02-25 10:11:44	RAW/CbTLsfpAvzfff	887.9	885.4	502.5	293.7	511.9	520	193.2	153	194.1	143.9	142.2	98.05	98.82	100.7	4725.37
2015-02-25 10:11:54	RAW/CbTLsfpAvzfff	1078	1121	565	316.9	557.8	554.9	206.7	183.9	248.4	187.9	189.2	135.6	143.2	148.2	5636.7
2015-02-25 10:12:04	RAW/CbTLsfpAvzfff	1162	1198	597.6	335.7	588.2	573.5	206.7	186.5	259.4	191.9	194.8	133.4	134.9	129.1	5891.7
2015-02-25 10:12:14	RAW/CbTLsfpAvzfff	715.3	591.7	383.4	269.6	482.4	517.2	195.3	133.9	153.2	110.5	108	70.52	69.09	70.58	3870.69
2015-02-25 10:12:24	RAW/CbTLsfpAvzfff	642.4	455.8	343	261.3	473	518.2	201.8	130.7	140.2	102.8	98.89	67.32	69.86	76.78	3582.05
2015-02-25 10:12:34	RAW/CbTLsfpAvzfff	651.3	475.6	364.1	271.5	488	530.6	203.5	134.6	145.6	107.7	103.3	70.69	72.28	77.99	3696.76
2015-02-25 10:12:44	RAW/CbTLsfpAvzfff	615.2	431.5	347.8	274	502.5	554	214.2	136	142.5	103.4	98.83	66.79	67.52	74.71	3628.95
2015-02-25 10:12:54	RAW/CbTLsfpAvzfff	633.6	415.9	362	294.3	546.4	604.7	233.5	145.5	149.4	106.1	102.1	69.19	70.89	78.42	3812
2015-02-25 10:13:04	RAW/CbTLsfpAvzfff	667.1	442.8	409.8	338	624.5	699.7	276.8	170.2	170.2	122.4	115.6	80.01	81.99	92.15	4291.25
2015-02-25 10:13:14	RAW/CbTLsfpAvzfff	640.9	386.9	376.2	330.7	626.4	717.6	281.5	162.3	155.6	108.6	101.4	67.71	67.09	74.77	4097.67
2015-02-25 10:13:24	RAW/CbTLsfpAvzfff	618.5	366	354.3	326	629.3	731.5	288.6	162.7	153.3	106.6	100.5	67.27	69.06	74.71	4048.34
2015-02-25 10:13:34	RAW/CbTLsfpAvzfff	632.5	380.5	365.9	329.3	625.7	723.7	285.5	164.5	157.5	110.8	103.8	70.95	71.33	80.38	4102.36
2015-02-25 10:13:44	RAW/CbTLsfpAvzfff	691	415.5	412.7	378.9	708.2	822.1	333.3	190.8	180.5	125	117.3	80.35	83.78	94.06	4633.49
2015-02-25 10:13:54	RAW/CbTLsfpAvzfff	782.5	432.8	468.9	456.8	854	1012	417.6	228.8	205.1	139.1	126.8	84.55	86.66	92.44	5388.05
2015-02-25 10:14:04	RAW/CbTLsfpAvzfff	784.7	445.3	496.5	474.2	852.4	988.8	406.7	225	208	139.5	128.9	86.51	88.71	87.83	5413.05
2015-02-25 10:14:14	RAW/CbTLsfpAvzfff	738.6	410.3	455.4	448	821.2	974.7	405.3	218	193.6	130.5	119.1	78.08	79.47	86.53	5158.78
2015-02-25 10:14:24	RAW/CbTLsfpAvzfff	744.5	399.3	448.5	450.3	830.7	993	413.4	219.8	193.6	130	118.8	79.34	80.58	90.5	5192.32
2015-02-25 10:14:34	RAW/CbTLsfpAvzfff	770.6	358.1	440	481.6	917.1	1121	466	233.4	195	131.2	118.8	77.63	81.16	91.5	5483.09
2015-02-25 10:14:44	RAW/CbTLsfpAvzfff	809.1	361.5	453.8	541.5	1068	1331	547.8	260.7	208.7	135.6	119.4	77	78.39	88.13	6080.62
2015-02-25 10:14:54	RAW/CbTLsfpAvzfff	805.5	341.5	446.3	535.9	1060	1326	546.2	259.8	203.9	133.1	115.8	75.38	77.01	84.6	6010.99
2015-02-25 10:15:04	RAW/CbTLsfpAvzfff	827.1	340.3	459	564.4	1119	1407	585.6	276.8	215.1	138.4	120	79.03	81.04	88.85	6301.62
2015-02-25 10:15:14	RAW/CbTLsfpAvzfff	782.9	336.9	442.9	531.1	1032	1274	525.5	249.5	196.6	125.7	110.3	69.36	71.09	74.18	5822.03
2015-02-25 10:15:24	RAW/CbTLsfpAvzfff	754.9	324	419.5	496.3	953.8	1179	492.9	237.7	191.9	126.9	110.7	74.44	75.22	82.68	5519.94
2015-02-25 10:15:34	RAW/CbTLsfpAvzfff	744.4	318.6	430.8	499	935.9	1145	475.1	232.2	186.9	122.7	107.9	68.48	70.31	76.46	5413.75
2015-02-25 10:15:44	RAW/CbTLsfpAvzfff	672.8	299.9	404.2	453.1	830.5	1004	416.8	208.1	171.6	114.5	101.7	65.3	66.15	71.01	4879.66
2015-02-25 10:15:54	RAW/CbTLsfpAvzfff	731.6	315	434.7	507.5	943.1	1159	494.8	247.3	198.7	133.7	118.8	79.93	84.87	98.05	5547.05
2015-02-25 10:16:04	RAW/CbTLsfpAvzfff	753	291.3	426.4	515.1	975.1	1217	516.6	246.9	188.6	120.1	104.7	67.15	64.59	70.84	5557.38
2015-02-25 10:16:14	RAW/CbTLsfpAvzfff	706.7	298.8	415.5	496.4	927.1	1151	494.3	241.5	187.5	122.8	108.2	71.42	69.89	79.25	5370.36
2015-02-25 10:16:24	RAW/CbTLsfpAvzfff	613	254	351.7	416.5	781.7	970.1	409.6	197.1	151.6	98.77	86.79	53.3	52.9	58.37	4495.43
2015-02-25 10:16:34	RAW/CbTLsfpAvzfff	476.5	181.5	248.4	333	665.1	856.1	366.9	170.3	124.8	84.15	73.34	49.14	52.44	65.99	3747.66
2015-02-25 10:16:44	RAW/CbTLsfpAvzfff	597.9	238.6	332.6	428.6	840.6	1051	450	214.9	161.9	106.4	93.34	62.31	64.54	72.94	4715.63
2015-02-25 10:16:54	RAW/CbTLsfpAvzfff	617	249.7	349.8	438.5	836.8	1029	435.9	210.9	160.8	106	92.12	59.2	60.37	69.08	4715.17
2015-02-25 10:17:04	RAW/CbTLsfpAvzfff	613.7	303.4	402.1	444.9	798.8	927	385.4	200.8	170.9	118.5	108.1	72.31	74.29	80.65	4700.85
2015-02-25 10:17:14	RAW/CbTLsfpAvzfff	635.9	310.3	429.6	448.2	781.4	893.4	371.4	200.4	178.2	125.3	116.9	81.75	82.37	92.01	4747.13
2015-02-25 10:17:24	RAW/CbTLsfpAvzfff	852.6	379.9	575.4	628	1092	1259	534	281.5	240.8	164.5	151	103.8	107.3	113.7	6483.5
2015-02-25 10:17:34	RAW/CbTLsfpAvzfff	781.3	325	508.3	579.7	1030	1197	499	252.2	207.8	138.4	125.7	81.74	82.13	87.52	5895.79
2015-02-25 10:17:44	RAW/CbTLsfpAvzfff	805.8	349.7	545.1	604.3	1043	1199	506.1	263.9	220.8	149.3	135.4	91.36	92.2	100.7	6106.66
2015-02-25 10:17:54	RAW/CbTLsfpAvzfff	869.5	346.2	558.9	650.3	1148	1328	557.3	282.8	231.1	153.8	138.2	91.08	92.39	96.69	6544.26
2015-02-25 10:18:04	RAW/CbTLsfpAvzfff	839.4	330	529.6	630.1	1125	1304	545.2	271.5	218.3	143.4	129.3	82.74	82.66	84.61	6315.81
2015-02-25 10:18:14	RAW/CbTLsfpAvzfff	705.1	257.2	416.2	514.1	942.8	1113	463.4	223.9	172.9	112.8	99.7	61.11	59.94	61.98	5204.13
2015-02-25 10:18:24	RAW/CbTLsfpAvzfff	624.1	224.4	354.3	449.4	840	1006	423.1	203	155.7	105.9	92.81	60.9	61.83	70.92	4672.36
2015-02-25 10:18:34	RAW/CbTLsfpAvzfff	633.8	236.2	368.3	461.5	850.5	1011	424.6	205	160.4	109.7	99.69	68.29	70.4	77.45	4776.83
2015-02-25 10:18:44	RAW/CbTLsfpAvzfff	546.5	188.6	297.9	393	750.7	899.6	373.3	174.2	129.8	87.58	76.02	48.37	48.08	54.87	4068.52
2015-02-25 10:18:54	RAW/CbTLsfpAvzfff	624.6	229.7	379.4	469.5	862.5	988.3	403.1	201.6	161.1	112.9	100.6	68.24	70.81	81.61	4753.96
2015-02-25 10:19:04	RAW/CbTLsfpAvzfff	678.9	285.7	468.2	539.9	948.5	1033	407.4	209.6	177	121.3	110.5	71.73	71.38	72.72	5195.83
2015-02-25 10:19:14	RAW/CbTLsfpAvzfff	607.2	252.5	409.7	486.8	859.1	933.9	365.4	186.7	154.8	108.1	94.89	62.61	61.46	66.31	4649.47
2015-02-25 10:19:24	RAW/CbTLsfpAvzfff	555.6	212.9	348.3	436.9	788.3	877.4	346.1	169.3	134.7	92.8	82.57	52.69	52.23	59.44	4209.23
2015-02-25 10:19:34	RAW/CbTLsfpAvzfff	634.7	238.2	395.5	494.1	857.6	928.5	368.1	185.4	152.9	107.9	96.06	63.68	67.57	74.71	4664.92
2015-02-25 10:19:44	RAW/CbTLsfpAvzfff	598.7	221.6	361.9	454.9	795.2	866	344	170.3	138	97.65	87.83	56.56	58.76	66.28	4317.68
2015-02-25 10:19:54	RAW/CbTLsfpAvzfff	678.8	261.2	426.1	537.5	912.7	964.5	379.6	190.7	157.5	111	97.36	63.57	65.08	69.82	4915.43
2015-02-25 10:20:04	RAW/CbTLsfpAvzfff	755.5	298	483	613.9	1021	1047	405.8	202.5	167.6	115.5	100.7	62.29	61.85	61.59	5396.23
2015-02-25 10:20:14	RAW/CbTLsfpAvzfff	691.2	254.5	416.3	534.3	914.4	969.7	382.5	190	155.8	107.5	95.92	60.99	61.57	68.72	4903.4
2015-02-25 10:20:24	RAW/CbTLsfpAvzfff	675.1	248.7	400.1	524.8	910.5	976.9	386.7	187.1	149.3	103.6	90.59	57.29	57.67	61.86	4830.21
2015-02-25 10:20:34	RAW/CbTLsfpAvzfff	698.6	238.6	393.1	532.6	938.3	1014	404.9	194.2	154.7	107.6	95.98	61.87	64.28	73.25	4971.98
2015-02-25 10:20:44	RAW/CbTLsfpAvzfff	699.9	234.1	383.4	522.6	924.3	1002	399.5	189.7	149	105.8	93.7	62.97	62.85	70.85	4900.67
2015-02-25 10:20:54	RAW/CbTLsfpAvzfff	701.6	260.7	367.2	492.5	869.7	947.5	379.2	187.5	161.2	122.6	117.2	88.33	95.47	111.9	4902.6
2015-02-25 10:21:04	RAW/CbTLsfpAvzfff	913.4	485.1	357.7	431.8	736.4	818	371.9	263.2	380	408.6	485.1	501.4	553.4	629.7	7335.7
2015-02-25 10:21:14	RAW/CbTLsfpAvzfff	777.5	442.3	360.9	423.9	661.3	714.8	350.6	292.6	476.5	553.2	671.6	683	709.7	769.4	7887.3
2015-02-25 10:21:24	RAW/CbTLsfpAvzfff	724.9	435.5	394	437.1	720	722.8	295.7	217.7	298.7	308.4	355.1	344.2	366.3	409.1	6029.5
2015-02-25 10:21:34	RAW/CbTLsfpAvzfff	675.5	394.2	357	417.9	673.5	701.9	297.5	232.3	352.4	394.8	480.8	490.8	532.9	580.9	6582.4
2015-02-25 10:21:44	RAW/CbTLsfpAvzfff	693.7	406.6	359.8	435.5	667.3	702.2	323.9	274.2	456.6	548.8	687.6	734.5	786.7	877.1	7954.5
2015-02-25 10:21:54	RAW/CbTLsfpAvzfff	732.7	444.4	394.2	478.1	699.2	735	340.3	315.9	544.6	677.1	847.9	910.5	953.4	1048	9121.3
2015-02-25 10:22:04	RAW/CbTLsfpAvzfff	759.8	437.5	395.8	481.9	703.6	743.4	331.8	306.5	516.9	619.4	785.8	837.6	877.2	970.1	8767.3
2015-02-25 10:22:14	RAW/CbTLsfpAvzfff	732.3	435.2	410.6	492.7	709.1	740.5	324.2	295.7	475.9	560.1	709.7	757.3	806	860.9	8310.2
2015-02-25 10:22:24	RAW/CbTLsfpAvzfff	706.6	423.1	399	466.8	686.5	706	296.9	260.3	398.1	455.1	572.4	592.7	619.9	667.9	7251.3
2015-02-25 10:22:34	RAW/CbTLsfpAvzfff	597.3	382.7	374.7	397.4	598.1	619.6	252.6	191.9	258.9	264.7	315	307.8	325.5	354.2	5240.4
2015-02-25 10:22:44	RAW/CbTLsfpAvzfff	645	390.7	428	458.8	678.2	680.1	274.8	201	265.1	263.8	311.7	303.1	314.4	340.9	5555.6
2015-02-25 10:22:54	RAW/CbTLsfpAvzfff	716.1	454.8	520.3	534.5	789.6	767.3	296.7	210.9	253.4	228.6	254.5	229	239.5	260.6	5755.8
2015-02-25 10:23:04	RAW/CbTLsfpAvzfff	705.4	430	504.1	521.7	783.1	776.3	302.5	201.7	231.4	199.4	219.4	185	192.1	215.4	5467.5
2015-02-25 10:23:14	RAW/CbTLsfpAvzfff	708.4	422.1	503	526.9	796	794.4	306.5	196.8	219.4	184.1	192.4	163.6	168.1	179.1	5360.8
2015-02-25 10:23:24	RAW/CbTLsfpAvzfff	645.7	402.4	466.7	453.5	667.8	664.2	261.3	176.1	201.8	170.7	181.4	148.9	155.5	164.4	4760.4
2015-02-25 10:23:34	RAW/CbTLsfpAvzfff	589.5	361.8	426.6	442	664.9	676.5	266.8	167.6	177.1	147.5	154.7	123.3	128.9	143.2	4470.4
2015-02-25 10:23:44	RAW/CbTLsfpAvzfff	581.8	323.2	404	437	667.5	695.1	275.7	161.2	162.5	130.3	133.3	103.5	109.2	118.7	4303
2015-02-25 10:23:54	RAW/CbTLsfpAvzfff	560.1	312.3	391	428.6	662.8	694.8	278.5	158.3	153.6	124	123.9	97.28	96.43	109.8	4191.41
2015-02-25 10:24:04	RAW/CbTLsfpAvzfff	570.5	324.6	398.6	436.4	673	704.7	281.9	161.9	161.7	130	131.5	103.2	107.2	120.8	4306
2015-02-25 10:24:14	RAW/CbTLsfpAvzfff	588.5	326.1	403.6	437.7	671.1	700	281	163.5	162.8	130.7	132.8	106.5	108.6	121.8	4334.7
2015-02-25 10:24:24	RAW/CbTLsfpAvzfff	584	332.4	409.4	445	680	710.4	283.9	166.4	166.9	135	138.3	107.6	115.3	127.3	4401.9
2015-02-25 10:24:34	RAW/CbTLsfpAvzfff	631.8	365.9	430.5	442.9	668	690.7	278.2	169.5	180.2	149.2	152.5	125.1	127.2	139.8	4551.5
2015-02-25 10:24:44	RAW/CbTLsfpAvzfff	851.3	601.1	414.2	358	567.1	596.1	250.9	186.8	231.2	188.1	197.5	155.5	161.4	167.3	4926.5
2015-02-25 10:24:54	RAW/CbTLsfpAvzfff	947.7	739.5	391.1	284.8	479.3	516	224.4	187.1	246.3	196.8	209.4	158.7	160.4	163.3	4904.8
2015-02-25 10:25:04	RAW/CbTLsfpAvzfff	1037	788.8	393.4	271.6	466.3	508.6	226.7	196.4	264.4	211.3	223.4	171.1	173.6	178.4	5111
2015-02-25 10:25:14	RAW/CbTLsfpAvzfff	1042	837.2	401.8	257.4	452	493.4	218.9	197.1	264.6	212	224.9	167.2	173	167.9	5109.4
2015-02-25 10:25:24	RAW/CbTLsfpAvzfff	939.8	766.9	396.9	271.8	458	496.9	218.4	186.4	244.3	194.9	205.6	154.9	154.4	153.3	4842.5
2015-02-25 10:25:34	RAW/CbTLsfpAvzfff	696.1	522.6	366.1	303.5	479.2	518.1	220.4	157.8	186.4	148.9	155.2	118.7	118	122.1	4113.1
2015-02-25 10:25:44	RAW/CbTLsfpAvzfff	623.4	471.9	359.9	311.7	488.7	529.1	224.3	151.2	170.6	138.4	141.2	109.6	111.8	118	3949.8
2015-02-25 10:25:54	RAW/CbTLsfpAvzfff	610.4	431.9	362.9	322.2	497.9	536.1	226.2	148	165.2	132.8	136	102.1	105.7	111.5	3888.9
2015-02-25 10:26:04	RAW/CbTLsfpAvzfff	561	383.6	360.4	308	468.9	501.7	211.1	136.7	148.5	119.1	117.9	88.15	89.99	95.52	3590.56
2015-02-25 10:26:14	RAW/CbTLsfpAvzfff	598.2	409	446.9	386.4	574.8	599.2	240.9	150.6	158.3	125.8	125.3	88	97.31	104.1	4104.81
2015-02-25 10:26:24	RAW/CbTLsfpAvzfff	615.2	477.8	528.4	396.6	526.4	505.4	211.1	154.9	181.2	142.4	140.5	102.7	102.1	105	4189.7
2015-02-25 10:26:34	RAW/CbTLsfpAvzfff	577.9	450.7	463	344.4	474.8	472.3	198.7	142	161.9	129.1	126.6	94.33	95.44	101.1	3832.27
2015-02-25 10:26:44	RAW/CbTLsfpAvzfff	562.2	429	443.9	335.6	472.3	475.6	197.9	137.1	154	123.4	122.3	89.98	94.28	104	3741.56
2015-02-25 10:26:54	RAW/CbTLsfpAvzfff	584.8	414.1	441.7	340.6	479.2	482.8	198.7	137.9	153.2	123.7	122	88.86	90.2	101.1	3758.86
2015-02-25 10:27:04	RAW/CbTLsfpAvzfff	583.4	407.4	434.7	337.6	475.5	483.1	200.4	135.5	150.7	122.2	120.1	87.2	91.63	99.79	3729.22
2015-02-25 10:27:14	RAW/CbTLsfpAvzfff	607.1	419.5	454.2	356.9	504.5	512.9	210.7	142.1	157.7	128.4	125.5	92.87	98.43	105.5	3916.3
2015-02-25 10:27:24	RAW/CbTLsfpAvzfff	638.8	436.9	491	395.9	574	587.9	242.2	160.5	172.2	138.4	135.8	102.5	107	124	4307.1
2015-02-25 10:27:34	RAW/CbTLsfpAvzfff	754.6	514	620.1	539.5	832.8	878.3	351	205.5	197.2	154.9	150	111	114.9	131	5554.8
2015-02-25 10:27:44	RAW/CbTLsfpAvzfff	737.8	498.2	600.6	510.5	782.2	824.6	328	193.4	186.5	145.8	141.7	101.5	106.9	120.2	5277.9
2015-02-25 10:27:54	RAW/CbTLsfpAvzfff	645	443.2	554.1	495.2	795.8	868.5	349.6	190.4	169.4	129.8	124.8	91.15	93.22	109	5059.17
2015-02-25 10:28:04	RAW/CbTLsfpAvzfff	706.9	482.2	599.9	508.1	790.8	847.9	342.5	193.5	181.5	138.3	133.7	99.62	105.1	115.9	5245.92
2015-02-25 10:28:14	RAW/CbTLsfpAvzfff	798	609.6	604.9	467	720.4	767.6	318.6	200.1	205.5	159.4	158.3	116.4	120.9	135.4	5382.1
2015-02-25 10:28:24	RAW/CbTLsfpAvzfff	1198	1037	661.3	370.4	580.2	599.5	264.4	233.5	301.2	234.9	242.5	175.3	176.1	174.7	6249
2015-02-25 10:28:35	RAW/CbTLsfpAvzfff	913.3	757.3	612	406.8	627.4	666.3	284	202.8	230.3	177.8	178.7	127.9	129	129.3	5442.9
2015-02-25 10:28:45	RAW/CbTLsfpAvzfff	607.5	440.2	517.2	417.9	655.4	719.9	299.3	172	157.6	120.1	115.6	82.74	85.15	96.59	4487.18
2015-02-25 10:28:56	RAW/CbTLsfpAvzfff	608.5	448.6	504	400.5	633.6	696.9	290.6	168	157.9	123.5	118.5	87.77	91.18	104.2	4433.75
2015-02-25 10:29:07	RAW/CbTLsfpAvzfff	631.7	473.8	487.1	379.1	604.3	663.6	279.1	167.1	161.8	124.8	121.2	91.22	95.25	102	4382.07
2015-02-25 10:29:21	RAW/CbTLsfpAvzfff	621.5	481.8	486.2	357.6	554.4	602.9	256.4	160	162.1	129.9	130.1	101.7	105.6	116.8	4267
2015-02-25 10:29:33	RAW/CbTLsfpAvzfff	587.8	437.9	457.3	326.1	500	542.1	228	139.7	138.1	109.8	105.5	76.28	75.28	84.86	3808.72
2015-02-25 10:29:47	RAW/CbTLsfpAvzfff	528.5	402.1	443.5	328.3	498	529.5	225.5	141.1	137.6	106.9	102.9	74.31	76.54	86.85	3681.6
2015-02-25 10:29:59	RAW/CbTLsfpAvzfff	527.1	396.3	434.8	325.6	497.2	526.8	225.2	142.2	136.6	105.5	101.6	72.67	72.16	77.49	3641.22
2015-02-25 10:30:11	RAW/CbTLsfpAvzfff	562.3	431.4	463.9	349.9	526.7	541.8	228.9	149.4	148.5	114.9	110.9	76.52	79.62	87.07	3871.81
2015-02-25 10:30:23	RAW/CbTLsfpAvzfff	611.1	474.8	489.7	364.5	551.4	567.1	242	160.5	162.7	125.4	121.5	86.19	86.93	93.63	4137.45
2015-02-25 10:30:34	RAW/CbTLsfpAvzfff	620.4	470.7	504.7	388.1	607.2	667.5	304.1	191.8	173.8	126.9	122.1	83.86	86.32	89.67	4437.15
2015-02-25 10:30:45	RAW/CbTLsfpAvzfff	569.4	416.1	475.7	386.8	615.5	700.8	335.8	207.4	172.4	125.7	118.6	85.01	86.11	95.56	4390.88
2015-02-25 10:30:55	RAW/CbTLsfpAvzfff	674.1	449.9	543.3	503.5	857.9	1015	493.4	295.7	222.5	153.4	141.4	99.19	102.8	111.3	5663.39
2015-02-25 10:31:05	RAW/CbTLsfpAvzfff	799.4	451.6	594.6	634	1151	1381	654.1	371.1	255.6	162.9	145.8	97.02	95.4	96.84	6890.36
2015-02-25 10:31:15	RAW/CbTLsfpAvzfff	571.5	361.2	447.1	442.4	769.7	905.2	421.6	235.8	164.9	109.1	97.73	65.13	61.11	65.26	4717.73
2015-02-25 10:31:25	RAW/CbTLsfpAvzfff	490.5	336.8	400	368.9	615.9	710.7	333.9	192.2	143.4	99.1	90.13	60.87	62.1	67.45	3971.95
2015-02-25 10:31:35	RAW/CbTLsfpAvzfff	485.8	335.6	396.9	351.1	571.5	642.8	296.5	174.9	134.7	96.03	86.37	59.16	57.06	65.17	3753.59
2015-02-25 10:31:45	RAW/CbTLsfpAvzfff	529.8	394.2	445.9	369.9	581	628.9	284.3	178.3	151	110.3	103.1	70.49	71.49	79.39	3998.07
2015-02-25 10:31:55	RAW/CbTLsfpAvzfff	598.7	441.3	492.6	404.3	628.4	672.7	303.4	196.1	166.9	122.9	114.7	79.82	78.89	85.33	4386.04
2015-02-25 10:32:05	RAW/CbTLsfpAvzfff	579.3	440.9	495.4	409.9	637.5	681	308.2	196.1	167.6	120.8	113.4	77.07	76.24	79.83	4383.24
2015-02-25 10:32:15	RAW/CbTLsfpAvzfff	608.3	455.1	541.1	446	686	726.3	331	218.7	188.6	136	125.6	88.75	88.55	92.16	4732.16
2015-02-25 10:32:25	RAW/CbTLsfpAvzfff	602.8	425.5	521.5	432	666.4	707	324.1	213.6	182.1	126.5	117.1	78.3	76.65	81.87	4555.42
2015-02-25 10:32:35	RAW/CbTLsfpAvzfff	609.2	398	496.7	414	631.7	667.8	310.3	208.6	179.5	124.2	111.6	76.04	74.19	78.32	4380.15
2015-02-25 10:32:45	RAW/CbTLsfpAvzfff	598.4	387.8	490.2	399.7	597	630.8	293.6	202.4	176.4	123.3	112.3	76.61	76.4	78.59	4243.5
2015-02-25 10:32:55	RAW/CbTLsfpAvzfff	636.2	413.7	523.4	437.9	651.8	681.4	320.2	222.6	194.5	135.4	125.1	86.23	87.32	94.38	4610.13
2015-02-25 10:33:05	RAW/CbTLsfpAvzfff	692	467.4	613	512.5	744.2	765.1	355.7	252.7	225.7	157.2	143.6	99.48	99.26	107.4	5235.24
2015-02-25 10:33:15	RAW/CbTLsfpAvzfff	743.4	498.6	687.6	570	799	803.2	368.2	264.9	239.5	166.9	152.7	104.9	102.4	103.2	5604.5
2015-02-25 10:33:25	RAW/CbTLsfpAvzfff	729.7	514.7	706	572.7	782.5	779.9	358	259.5	240.1	170.4	157.6	108	105.5	108.1	5592.7
2015-02-25 10:33:35	RAW/CbTLsfpAvzfff	716.8	497.4	687	548.9	732.2	721.3	327.4	239.1	226.8	160.3	148.5	101.9	100.8	102.5	5310.9
2015-02-25 10:33:45	RAW/CbTLsfpAvzfff	1059	637.9	826.5	616.3	766.3	705.4	307.4	238.7	242.9	180.3	168.9	114.7	116.4	122.7	6103.4
2015-02-25 10:33:55	RAW/CbTLsfpAvzfff	1222	701.2	929.2	694.3	840.7	752	314.8	241.6	247.8	178.4	165.6	105.5	103.3	96.2	6592.6
2015-02-25 10:34:05	RAW/CbTLsfpAvzfff	1224	714.2	937.5	715.5	885.2	808.9	340.9	252.6	257.4	190.2	175	115.9	115.6	115.9	6848.8
2015-02-25 10:34:15	RAW/CbTLsfpAvzfff	1344	865.5	1043	757.5	931.9	838.4	338.3	253.3	262.5	192.9	179.2	113.6	108.9	103.1	7332.1
2015-02-25 10:34:25	RAW/CbTLsfpAvzfff	1173	856.6	955.4	670.5	815.6	735.9	302.3	229.5	242.3	181.2	170.5	112.4	111.1	109.2	6665.5
2015-02-25 10:34:35	RAW/CbTLsfpAvzfff	1338	1136	1172	756.3	910.7	819.9	341.6	270.1	289.1	217.6	205.9	134.7	135.1	131.4	7858.4
2015-02-25 10:34:45	RAW/CbTLsfpAvzfff	1415	1371	1338	809.5	959.7	856.2	359.1	292	313.2	238.9	223.7	149.4	148.5	143.8	8618
2015-02-25 10:34:55	RAW/CbTLsfpAvzfff	1669	2141	1802	899.8	1048	901.7	373.6	334.3	379.4	288.1	276.4	181.3	176.6	167	10638.2
2015-02-25 10:35:05	RAW/CbTLsfpAvzfff	1567	2111	1730	846.3	979.6	841.1	345	311.7	358.2	273.2	260.1	170.6	165.8	149.4	10109
2015-02-25 10:35:15	RAW/CbTLsfpAvzfff	1479	1962	1613	795.9	918.7	789.7	325.7	296.5	343	262.1	251.9	166.6	159.8	143.9	9507.8
2015-02-25 10:35:25	RAW/CbTLsfpAvzfff	1345	1589	1468	811.3	928.9	802.4	330.1	279.3	308.7	236.4	224.1	147.5	142.5	133.6	8746.8
2015-02-25 10:35:35	RAW/CbTLsfpAvzfff	1382	1669	1612	914.1	1025	878.1	372.5	317.9	344.9	263.4	253	170	169.2	163.9	9535
2015-02-25 10:35:45	RAW/CbTLsfpAvzfff	1321	1532	1633	965.1	1062	914.2	392.4	318.9	328.3	247.2	233.1	150.3	145.3	129.1	9371.9
2015-02-25 10:35:55	RAW/CbTLsfpAvzfff	1220	1328	1522	943.7	1037	905.5	394.2	309	309.8	233.8	219.9	144.9	139	133	8839.8
2015-02-25 10:36:05	RAW/CbTLsfpAvzfff	1224	1292	1493	952.4	1069	953.2	425.2	324.7	316.1	236.4	221.3	146.9	143.9	142.8	8940.9
2015-02-25 10:36:15	RAW/CbTLsfpAvzfff	1208	1305	1507	979.9	1110	1006	458.3	343.4	319.9	236.3	220.3	143.4	139.6	130	9107.1
2015-02-25 10:36:25	RAW/CbTLsfpAvzfff	1150	1226	1403	970.3	1129	1061	506.2	361.8	316	229.8	212.7	139.1	137.5	132	8974.4
2015-02-25 10:36:35	RAW/CbTLsfpAvzfff	1172	1253	1485	1038	1240	1201	597.1	419.6	347.6	248.8	228.6	154.2	152.2	150.1	9687.2
2015-02-25 10:36:45	RAW/CbTLsfpAvzfff	1179	1276	1543	1114	1387	1402	728.1	491.7	371.5	257	234.6	152.9	148.9	137.2	10422.9
2015-02-25 10:36:55	RAW/CbTLsfpAvzfff	1091	1187	1466	1097	1401	1454	771.3	511.9	368.5	249.1	227.7	149.1	144.4	141.2	10259.2
2015-02-25 10:37:05	RAW/CbTLsfpAvzfff	1002	1164	1442	1083	1408	1450	759.5	507.8	364	248.6	227.7	150.1	143.5	137.2	10087.4
2015-02-25 10:37:15	RAW/CbTLsfpAvzfff	946.5	1050	1332	1023	1344	1412	752.4	495.7	344.9	232.4	210.2	138.1	132.9	129.7	9543.8
2015-02-25 10:37:25	RAW/CbTLsfpAvzfff	885.9	980.3	1241	973.9	1310	1406	762.6	492.1	327.7	219	198.5	126.5	124.4	119.7	9167.6
2015-02-25 10:37:35	RAW/CbTLsfpAvzfff	903.2	972.7	1229	970.6	1304	1393	750.4	487.7	329	221.5	198.1	131.1	124.9	120.9	9136.1
2015-02-25 10:37:45	RAW/CbTLsfpAvzfff	748.3	728.4	941.7	811.6	1127	1229	665.5	416.1	263.8	169.1	151.4	93.15	85.68	78.75	7509.48
2015-02-25 10:37:55	RAW/CbTLsfpAvzfff	691.2	627.9	814.4	719	1011	1113	610.4	382.4	248.1	167.2	145.4	98.04	96.21	101.1	6825.35
2015-02-25 10:38:05	RAW/CbTLsfpAvzfff	687	690.9	898.5	780	1097	1211	668.9	423.2	268.3	178.3	157.1	105.5	101.4	103.3	7370.4
2015-02-25 10:38:15	RAW/CbTLsfpAvzfff	724.3	710.8	951.6	813.9	1138	1250	689.1	441.4	280.4	183.7	163.5	109.9	107	107.4	7671
2015-02-25 10:38:25	RAW/CbTLsfpAvzfff	761.4	793	1059	879.8	1197	1299	712.6	466.6	306.3	205.2	183.9	124.2	121.6	124.8	8234.4
2015-02-25 10:38:35	RAW/CbTLsfpAvzfff	824.4	880.7	1144	960.7	1300	1406	778.5	510.6	333.6	221.1	199	132.1	127.4	126.2	8944.3
2015-02-25 10:38:45	RAW/CbTLsfpAvzfff	839	911.3	1181	965.6	1271	1355	749.4	502.4	337.6	225.7	204.8	136	130.3	126.8	8935.9
2015-02-25 10:38:55	RAW/CbTLsfpAvzfff	838.8	920.4	1161	927.4	1199	1265	696.5	472.7	325.1	220.6	200.7	133.4	127.9	124.1	8612.6
2015-02-25 10:39:05	RAW/CbTLsfpAvzfff	739.9	791.8	1006	836.5	1111	1194	662.9	437.1	289.3	192.4	172.5	113.7	107.5	100.7	7755.3
2015-02-25 10:39:15	RAW/CbTLsfpAvzfff	674.3	668	852.8	732.8	985	1069	602	395.5	259.3	171.9	152.3	100.4	96.69	94.37	6854.36
2015-02-25 10:39:25	RAW/CbTLsfpAvzfff	642.9	605.3	769.8	679.2	932.7	1026	589.3	386.5	249.7	164.2	144.6	95.6	92.39	94	6472.19
2015-02-25 10:39:35	RAW/CbTLsfpAvzfff	673	623.1	785.9	701.9	971.2	1078	629.1	413.5	264.6	174.1	153.8	102.6	99.38	102.4	6772.58
2015-02-25 10:39:45	RAW/CbTLsfpAvzfff	689.8	649.9	796.2	711.1	989.7	1099	643.5	425.4	269	173.4	152.4	99.92	95.42	96.86	6891.6
2015-02-25 10:39:55	RAW/CbTLsfpAvzfff	688.3	659.9	787.3	701.7	978.5	1090	642.1	425.9	269.5	176.5	155.7	102.2	100.6	101.3	6879.5
2015-02-25 10:40:05	RAW/CbTLsfpAvzfff	670.7	663.3	751.4	653.8	908.7	1010	589.1	390.4	244.8	156.3	136.7	84.06	79.14	77.69	6416.09
2015-02-25 10:40:15	RAW/CbTLsfpAvzfff	623.9	636.9	697.9	589.2	808.3	896.1	519.6	349.7	231.6	155.4	137.5	91.6	91.94	96.21	5925.85
2015-02-25 10:40:25	RAW/CbTLsfpAvzfff	801.9	825.3	981.2	743.5	897.7	914.3	503	372.4	294.1	208.9	196.9	135.1	132.3	129.9	7136.5
2015-02-25 10:40:35	RAW/CbTLsfpAvzfff	815.3	863.6	1014	752.8	886.2	877.6	470.2	361.4	306.3	225.1	213.6	151	150.3	149.1	7236.5
2015-02-25 10:40:45	RAW/CbTLsfpAvzfff	865.8	896.5	1164	857.9	954.7	899.8	461.3	369.8	332.4	244.8	234.8	163.6	159.5	152	7756.9
2015-02-25 10:40:55	RAW/CbTLsfpAvzfff	896.9	894.6	1216	914.5	1020	952.4	482.5	389	349.5	259.6	248.4	173.5	169.7	166.5	8133.1
2015-02-25 10:41:05	RAW/CbTLsfpAvzfff	960.9	951	1268	1001	1181	1147	594.6	462.3	392.7	285.5	272.1	191.4	187.9	186.4	9081.8
2015-02-25 10:41:15	RAW/CbTLsfpAvzfff	888	852.1	1105	924.6	1167	1200	638.7	457.7	344.5	235.3	216.9	145.3	133.2	118.4	8426.7
2015-02-25 10:41:25	RAW/CbTLsfpAvzfff	742.7	717	886.4	791.2	1072	1181	669.1	455.3	313.7	213.1	193.7	132.5	133.3	137.2	7638.2
2015-02-25 10:41:35	RAW/CbTLsfpAvzfff	810.1	783.4	978.4	878.2	1191	1307	735.5	503.3	343.5	229	209.4	140.8	135.4	132.4	8377.4
2015-02-25 10:41:45	RAW/CbTLsfpAvzfff	825.8	819.3	982.2	891.1	1226	1373	787.9	530.4	352.1	234.6	210.9	144	140	139.1	8656.4
2015-02-25 10:41:55	RAW/CbTLsfpAvzfff	854.8	829.5	985.4	889.7	1224	1373	787.8	530.5	352.7	226.5	207.3	139.5	132.9	128.5	8662.1
2015-02-25 10:42:05	RAW/CbTLsfpAvzfff	854.2	850.1	990.6	888.8	1215	1354	775.8	526.2	349.7	232.4	210	142.5	135.7	135.5	8660.5
2015-02-25 10:42:15	RAW/CbTLsfpAvzfff	810.5	789.4	919.2	827.2	1130	1256	716.2	482.5	320.3	210.7	192.9	127	118.8	112.2	8012.9
2015-02-25 10:42:25	RAW/CbTLsfpAvzfff	656.1	612.1	730.6	694.3	969.1	1092	616.8	400.1	259.8	170.5	151.9	100.3	92.33	88.84	6634.77
2015-02-25 10:42:35	RAW/CbTLsfpAvzfff	580	545.1	661.8	656.2	925.9	1060	603.4	385.3	245.3	160.7	143.4	95.59	92.94	97.01	6252.64
2015-02-25 10:42:45	RAW/CbTLsfpAvzfff	588.2	543.8	657.6	639.1	895.8	1023	583.1	375.1	241.8	158.5	141.2	93.46	91.22	88.24	6120.12
2015-02-25 10:42:55	RAW/CbTLsfpAvzfff	598.7	565.1	676.8	651.2	908.5	1036	593.3	384.9	250	167.3	148.7	100.4	96.81	101.7	6279.41
2015-02-25 10:43:05	RAW/CbTLsfpAvzfff	634.9	588.5	703.3	677.1	942.7	1074	614.2	399.2	258.4	170.4	152.7	102.3	95.87	98.52	6512.09
2015-02-25 10:43:15	RAW/CbTLsfpAvzfff	633.7	578.4	687	660	920.4	1050	599.4	389.4	254	167.3	151.6	99.81	93.26	94.95	6379.22
2015-02-25 10:43:25	RAW/CbTLsfpAvzfff	528.4	485.1	574.5	540.6	741.2	839.5	472	303.5	201.3	135.8	122.6	81.24	75.36	78.15	5179.25
2015-02-25 10:43:35	RAW/CbTLsfpAvzfff	557.7	528.5	611	564.2	759.3	850.4	478.5	314.1	215.9	149.1	134.8	90.31	87.59	90.39	5431.79
2015-02-25 10:43:45	RAW/CbTLsfpAvzfff	561.3	535	589.7	512.5	655.1	690.1	370.4	254.7	197.3	142.4	133.7	90.97	88.17	91.22	4912.56
2015-02-25 10:43:55	RAW/CbTLsfpAvzfff	719.2	665.3	762.4	678.7	831.1	788.5	392.9	291.8	252.1	187.2	178.6	124.6	119.8	117.7	6109.9
2015-02-25 10:44:05	RAW/CbTLsfpAvzfff	568.7	492	589.3	522.9	663.9	681.8	353.4	244.3	193.5	141	132.4	88.99	83.62	80.42	4836.23
2015-02-25 10:44:15	RAW/CbTLsfpAvzfff	666.5	587.2	766.2	745.7	982.9	982.2	492	339	267.1	195.3	183.6	127	128.6	133.2	6596.5
2015-02-25 10:44:25	RAW/CbTLsfpAvzfff	626.4	556	753.3	801	1136	1152	557	362.6	269.4	190.7	177	121.1	117.5	117.3	6937.3
2015-02-25 10:44:35	RAW/CbTLsfpAvzfff	561.4	478.1	673.9	743.5	1085	1128	552.4	349.2	250.5	174.6	159.5	109.4	104.9	104.3	6474.7
2015-02-25 10:44:45	RAW/CbTLsfpAvzfff	583.4	450.3	644.6	676.8	990.8	1159	661.1	399.2	257.1	169.3	152.4	100.9	97.11	98.8	6440.81
2015-02-25 10:44:55	RAW/CbTLsfpAvzfff	618.2	480.5	680.2	722.5	1078	1342	812.5	479.6	288.4	185.4	160.7	105.4	99.98	98.97	7152.35
2015-02-25 10:45:05	RAW/CbTLsfpAvzfff	611.9	457.1	660.1	727.8	1106	1375	835.6	494.6	299.3	196.2	167.9	121.2	120.8	125.5	7299
2015-02-25 10:45:15	RAW/CbTLsfpAvzfff	746.9	512.6	801.6	978.7	1588	2036	1251	714.4	394.5	238.7	203.9	137.7	131.3	128.8	9864.1
2015-02-25 10:45:25	RAW/CbTLsfpAvzfff	657.3	461.2	710.9	902.2	1483	1897	1147	634.5	338.7	196.6	168.3	105.3	92.35	86.12	8880.47
2015-02-25 10:45:35	RAW/CbTLsfpAvzfff	489.1	338.5	501.5	608.5	982.4	1281	802.2	450.7	242.1	143.8	122.3	77.84	70.06	71.18	6181.18
2015-02-25 10:45:45	RAW/CbTLsfpAvzfff	499.9	367.8	542	664.5	1071	1394	901.3	535.9	296	170.4	139	89.71	85.95	89.02	6846.48
2015-02-25 10:45:55	RAW/CbTLsfpAvzfff	438.2	304.6	446.3	551.8	904.8	1216	834.5	517.2	277.1	144.2	112.4	69.61	61.27	57.53	5935.51
2015-02-25 10:46:05	RAW/CbTLsfpAvzfff	431	297.2	424.9	522.1	850.3	1110	708.1	413.1	224.8	132.6	110.1	71.71	67.31	69.85	5433.07
2015-02-25 10:46:15	RAW/CbTLsfpAvzfff	403.9	251.4	366.1	453.6	741.6	966.9	603.7	340.8	181.9	107.7	87.98	54.89	48.77	50.32	4659.56
2015-02-25 10:46:25	RAW/CbTLsfpAvzfff	379.6	237.7	350.1	445.2	745.1	1021	716.7	453.5	252.5	143	113.6	85.38	78.82	98.97	5121.17
2015-02-25 10:46:35	RAW/CbTLsfpAvzfff	329.2	294.8	499.2	770.8	1453	2450	2410	1856	1012	415.8	270.4	191.1	191.6	220.4	12364.3
2015-02-25 10:46:45	RAW/CbTLsfpAvzfff	329.2	310.7	541.5	884.3	1730	3018	3046	2349	1223	433.1	244.7	142.4	115.8	102.1	14469.8
2015-02-25 10:46:55	RAW/CbTLsfpAvzfff	329	277.7	473.2	759.7	1487	2595	2605	2005	1058	398.8	241.5	153.2	143.9	154.4	12681.4
2015-02-25 10:47:05	RAW/CbTLsfpAvzfff	342.9	244.5	431.3	684.9	1325	2255	2205	1679	867.9	301	166.1	88.4	63.47	43.78	10698.2
2015-02-25 10:47:15	RAW/CbTLsfpAvzfff	327.7	230.9	371.6	558.2	1055	1729	1645	1258	674.6	271.6	172.4	113.3	109.9	123.4	8640.6
2015-02-25 10:47:25	RAW/CbTLsfpAvzfff	341.5	249.1	402.1	592.7	1122	1859	1803	1388	732.2	269.1	156.2	90.12	75.99	66.89	9147.9
2015-02-25 10:47:35	RAW/CbTLsfpAvzfff	332	260.1	409.7	603.1	1139	1893	1850	1433	770.5	295.9	182.4	116	111	120.1	9515.8
2015-02-25 10:47:45	RAW/CbTLsfpAvzfff	379.5	289.9	478.7	696.5	1296	2159	2157	1679	893.6	334	199.4	122	108.8	109.9	10903.3
2015-02-25 10:47:55	RAW/CbTLsfpAvzfff	369.8	265.5	426.6	623.4	1155	1890	1846	1426	754.6	281	164.2	96.47	82.87	76.94	9458.38
2015-02-25 10:48:05	RAW/CbTLsfpAvzfff	364.6	271.6	409.3	578.7	1040	1628	1536	1176	628.5	244.5	150.6	90.72	82.27	82.54	8283.33
2015-02-25 10:48:15	RAW/CbTLsfpAvzfff	392.3	284.9	437.5	609.2	1054	1551	1401	1075	586.3	242.2	157.7	97.34	91.42	96.95	8076.81
2015-02-25 10:48:25	RAW/CbTLsfpAvzfff	369.5	276.1	421.9	599.5	1058	1590	1462	1121	607.9	243.5	154.6	94.77	86.7	85.78	8171.25
2015-02-25 10:48:35	RAW/CbTLsfpAvzfff	323.2	218.7	345.8	515.9	971.8	1572	1504	1151	615	239.7	146	89.77	86.05	87.71	7866.63
2015-02-25 10:48:45	RAW/CbTLsfpAvzfff	321.6	225.1	359.7	544.8	1037	1708	1663	1282	685.5	265.4	165.2	103.1	96.62	102.1	8559.12
2015-02-25 10:48:55	RAW/CbTLsfpAvzfff	318.6	211.3	359.4	554.4	1021	1658	1614	1238	655.5	247.1	143.8	87.4	77.67	76.71	8262.88
2015-02-25 10:49:05	RAW/CbTLsfpAvzfff	309.1	212.5	374.3	579.6	999.4	1539	1471	1133	603.7	233	141	87.17	78.02	80.55	7841.34
2015-02-25 10:49:15	RAW/CbTLsfpAvzfff	352.9	255.7	451.7	667.8	1122	1672	1575	1228	666.8	268.8	171.8	111.1	107.4	114	8765
2015-02-25 10:49:25	RAW/CbTLsfpAvzfff	390.7	285.6	505.7	737.3	1248	1861	1763	1375	744.3	292.9	183.5	113.2	104.8	103.4	9708.4
2015-02-25 10:49:35	RAW/CbTLsfpAvzfff	393	282.9	502.9	707.9	1168	1710	1594	1237	671.4	263.7	165.3	101.3	90.97	88.26	8976.63
2015-02-25 10:49:45	RAW/CbTLsfpAvzfff	388.9	289.5	495.5	661.4	1057	1508	1379	1072	590.2	246	163	104.2	98.94	100.8	8154.44
2015-02-25 10:49:55	RAW/CbTLsfpAvzfff	397.4	301.2	521.1	694.1	1106	1569	1427	1108	609.2	250.3	164.3	104.8	94.25	93.12	8439.77
2015-02-25 10:50:05	RAW/CbTLsfpAvzfff	395.5	292.4	506.5	674.7	1078	1523	1376	1065	585.5	245.2	161.6	104.9	96.53	96.24	8201.07
2015-02-25 10:50:15	RAW/CbTLsfpAvzfff	392.9	299.9	516.2	662	1042	1453	1299	1004	552.3	231.9	153.4	97.05	88.14	86.36	7878.15
2015-02-25 10:50:25	RAW/CbTLsfpAvzfff	416.6	312.2	543.1	653.4	1002	1373	1212	941.3	527.8	231.9	160.9	105.5	96.85	99.91	7676.46
2015-02-25 10:50:35	RAW/CbTLsfpAvzfff	441.6	342.9	584.8	629.4	930.7	1244	1070	832.8	476.6	217.7	156.8	101.9	94.81	91.77	7215.78
2015-02-25 10:50:45	RAW/CbTLsfpAvzfff	469.4	363	623.2	625.2	894.6	1159	976.6	765.4	452.6	217.2	165.4	109.1	103	104.5	7028.2
2015-02-25 10:50:55	RAW/CbTLsfpAvzfff	475.3	367	633.5	603.8	840.7	1063	873.6	688.4	414.1	204.4	160.1	104.8	97.73	96.02	6622.45
2015-02-25 10:51:05	RAW/CbTLsfpAvzfff	450.7	357	603.2	590.5	821.3	1041	854	672.9	399.1	199	152.4	101	93.78	91.43	6427.31
2015-02-25 10:51:15	RAW/CbTLsfpAvzfff	423	331.5	552.4	555.8	759.4	948.5	761	592.1	351.1	173.4	132.9	87.22	77.96	73.23	5819.51
2015-02-25 10:51:25	RAW/CbTLsfpAvzfff	415.2	340.9	523.8	543.5	670.1	751.2	544.9	421.3	267.4	151.3	125.5	87.89	82.52	84.72	5010.23
2015-02-25 10:51:35	RAW/CbTLsfpAvzfff	448.6	384.9	597.1	673.4	748	758.3	524.4	408	269.2	158	135.7	95.84	92.1	93.19	5386.73
2015-02-25 10:51:45	RAW/CbTLsfpAvzfff	516.5	468.1	627.4	673.8	738.1	716.5	466.4	382.5	275.6	176.6	161.1	113.3	109.3	110.1	5535.3
2015-02-25 10:51:55	RAW/CbTLsfpAvzfff	424.2	350.4	598.2	701.6	781.6	816.7	579.5	446.1	278.5	157	129.4	89.92	85.84	87.6	5526.56
2015-02-25 10:52:05	RAW/CbTLsfpAvzfff	381.9	336.2	585.9	692.8	774.8	820.2	593.9	451.8	275.3	151	122.4	84.2	77.73	80.46	5428.59
2015-02-25 10:52:15	RAW/CbTLsfpAvzfff	434.8	396.8	628.5	700.6	741	716.1	471.5	365	243.7	149.7	129.7	91.04	87.32	88.37	5244.13
2015-02-25 10:52:25	RAW/CbTLsfpAvzfff	465.1	452.9	624.3	648.4	686	642.9	396.8	316.2	227.7	149.6	136.7	94.83	90.75	90.65	5022.83
2015-02-25 10:52:35	RAW/CbTLsfpAvzfff	500.5	481.4	621.9	613.2	652.9	609	368.5	301	227.4	155.9	145.5	103.5	99.82	98.65	4979.17
2015-02-25 10:52:45	RAW/CbTLsfpAvzfff	500.9	446.9	623.8	613.3	659	627.9	389.4	312.9	229.6	151.9	140.1	98.61	94.18	95.09	4983.58
2015-02-25 10:52:55	RAW/CbTLsfpAvzfff	475.1	447.8	626.9	582.4	642.5	636.5	405.1	326.8	234.5	153.8	139.2	99.01	93.72	94.28	4957.61
2015-02-25 10:53:05	RAW/CbTLsfpAvzfff	473.1	445.2	640.3	577.9	645.7	653.4	423.2	341.5	242.6	158	141.1	99.71	94.58	94.06	5030.35
2015-02-25 10:53:15	RAW/CbTLsfpAvzfff	520.5	495	705.3	587.9	654.1	650.6	415	348.2	258.4	172.5	156.9	112.7	106.6	106.5	5290.2
2015-02-25 10:53:25	RAW/CbTLsfpAvzfff	513.9	481.6	733.3	582.4	655.6	671.4	447.5	370.4	272	178.7	161.2	114.4	113	115.3	5410.7
2015-02-25 10:53:35	RAW/CbTLsfpAvzfff	502.1	485.9	731.3	584.4	665.9	693.2	466.7	390.9	280.3	178.8	159.8	113.9	107.2	105.8	5466.2
2015-02-25 10:53:45	RAW/CbTLsfpAvzfff	498.5	467.5	723.2	597.7	694.8	753.8	537.3	443.2	306.8	187	164.5	114.8	110.1	109.9	5709.1
2015-02-25 10:53:55	RAW/CbTLsfpAvzfff	483.4	468.6	720.9	602.5	708.6	779	565.2	465.1	317.1	190.3	164	114.6	108.2	107.2	5794.7
2015-02-25 10:54:05	RAW/CbTLsfpAvzfff	462.2	435.5	689	592.1	710.4	803.5	595.3	485.3	318.2	183.2	153.3	106.6	101.7	99.97	5736.27
2015-02-25 10:54:15	RAW/CbTLsfpAvzfff	450.1	441.8	686.3	590.4	711.8	806.3	598.9	485.9	320.3	183.2	153.5	106.9	100.8	98.77	5734.97
2015-02-25 10:54:25	RAW/CbTLsfpAvzfff	437.4	420.3	656.3	572.6	701.4	800.1	585.9	471.8	306.4	175.6	146.4	101.4	94.91	95.55	5566.06
2015-02-25 10:54:35	RAW/CbTLsfpAvzfff	419.2	410.2	633.8	554.5	681.2	775.9	567.3	453.5	293.5	167.5	140	97.99	90.38	92.25	5377.22
2015-02-25 10:54:45	RAW/CbTLsfpAvzfff	441.9	398.2	585.1	500.9	615.1	687.7	482.1	380.8	251.6	148.5	125.8	85.57	77.68	75.36	4856.31
2015-02-25 10:54:55	RAW/CbTLsfpAvzfff	365.4	337.8	425.3	367.7	467.2	519.6	331	247.8	169.7	109.5	95.48	65.54	61.52	62.41	3625.95
2015-02-25 10:55:05	RAW/CbTLsfpAvzfff	430.8	373.8	481.8	413.9	514.9	560.9	355.7	277.7	196.3	130.3	116	80.48	76.09	78.97	4087.64
2015-02-25 10:55:15	RAW/CbTLsfpAvzfff	427.7	402.8	496.2	427.2	522.5	535.7	312.3	245.8	182.4	125.6	115.7	80.05	75.07	74.91	4023.93
2015-02-25 10:55:25	RAW/CbTLsfpAvzfff	492.8	439.3	511.5	433.7	534.6	549.3	321.7	261.3	200.3	140.4	129.8	89.99	85.77	84.67	4275.13
2015-02-25 10:55:35	RAW/CbTLsfpAvzfff	464.4	420.2	482.8	416.3	520.2	533.6	308.3	245.4	188.4	132.2	123.6	86.27	81.16	82.79	4085.62
2015-02-25 10:55:45	RAW/CbTLsfpAvzfff	504.7	440.5	488	416.3	519.6	533.3	309.9	252.4	197	139.6	131.2	91.25	88.09	88.14	4199.98
2015-02-25 10:55:55	RAW/CbTLsfpAvzfff	544.4	476.6	491.9	411.8	516.8	528.6	303.7	250.4	203.7	147.1	140.9	99.7	94.02	93.8	4303.42
2015-02-25 10:56:05	RAW/CbTLsfpAvzfff	538.5	488.9	470.4	388.3	498.1	512.2	290.1	242.4	199.9	146.2	141.1	100.2	94.03	92.86	4203.19
2015-02-25 10:56:15	RAW/CbTLsfpAvzfff	581.6	506.4	493.3	406.9	524.5	539.5	300.5	254.1	213	157.5	151.5	108.7	104.1	104.2	4445.8
2015-02-25 10:56:25	RAW/CbTLsfpAvzfff	503.3	438.8	432.1	350.3	464.8	487.5	266.4	212	174.3	127.4	122.7	84.5	79.47	75.21	3818.78
2015-02-25 10:56:35	RAW/CbTLsfpAvzfff	466.7	427.8	433.4	348.8	461.5	482.5	261.7	209.4	171.1	127.6	121.9	86.36	82.36	84.43	3765.55
2015-02-25 10:56:45	RAW/CbTLsfpAvzfff	533.1	434.7	406.9	321	439.1	467.7	255.6	205.3	170.6	126.9	124	85.45	81.27	79.4	3731.02
2015-02-25 10:56:55	RAW/CbTLsfpAvzfff	522.9	443.3	374.6	292.4	414.9	453.9	249.8	199.7	167	126.6	123	87.92	84.02	84.99	3625.03
2015-02-25 10:57:05	RAW/CbTLsfpAvzfff	531	435.4	368.2	288.8	413.6	456.3	252.5	200	167	126.8	123.5	87.25	84.03	89.12	3623.5
2015-02-25 10:57:15	RAW/CbTLsfpAvzfff	541.6	460.4	368	284.2	412.1	457.9	253.4	204	173.8	132.3	131.5	98.09	93.95	99.98	3711.22
2015-02-25 10:57:25	RAW/CbTLsfpAvzfff	518.4	453.6	367.9	286.2	417	468.9	258.4	202.7	168.2	130.6	128.1	94.63	92.68	100.3	3687.61
2015-02-25 10:57:35	RAW/CbTLsfpAvzfff	526.6	446.1	384.5	306.5	454.8	520.4	288.1	212.8	170.4	130.5	128.4	94.97	94.33	104.2	3862.6
2015-02-25 10:57:45	RAW/CbTLsfpAvzfff	556.5	486.5	384.6	304.4	456.7	525.3	292.5	220.1	181.8	138.4	137.4	104.8	101.3	108.7	3999
2015-02-25 10:57:55	RAW/CbTLsfpAvzfff	559.9	480.1	385.5	305.6	456.5	527.9	292.6	220.8	180.5	138.3	137.1	102.1	99.26	103.1	3989.26
2015-02-25 10:58:05	RAW/CbTLsfpAvzfff	508.7	463.8	359.8	286	430.3	495.6	271.7	204.9	166.1	127.5	124	93.51	90.35	96.31	3718.57
2015-02-25 10:58:15	RAW/CbTLsfpAvzfff	483.6	425.6	346.2	283.6	425.9	489.5	267.4	192.8	154.5	118	114.5	84.31	81.63	89.73	3557.27
2015-02-25 10:58:25	RAW/CbTLsfpAvzfff	486.3	431.4	354.8	299.7	454.2	524.3	285.4	203.1	159.8	122.9	119.4	85.42	84.82	91.67	3703.21
2015-02-25 10:58:35	RAW/CbTLsfpAvzfff	454.2	394.9	358.3	325.9	498	586.1	321.2	216	160	120.2	112.8	82.96	80.62	88.1	3799.28
2015-02-25 10:58:45	RAW/CbTLsfpAvzfff	492.9	423.4	380.4	371.7	563.8	671.4	377.2	242.4	175.9	129.2	121.3	86.42	84.07	89.4	4209.49
2015-02-25 10:58:55	RAW/CbTLsfpAvzfff	434.7	387	359.7	361.2	552.6	672	379.4	235.1	164.1	116.8	108.6	77.08	73.27	78.3	3999.85
2015-02-25 10:59:05	RAW/CbTLsfpAvzfff	460.4	419.4	477	541.6	778.8	904	497.6	295.2	195.7	139.6	124.8	88.8	83.95	93.23	5100.08
2015-02-25 10:59:15	RAW/CbTLsfpAvzfff	437.1	397.8	420.1	446.4	658.8	773.8	427.2	253.8	171.3	120.7	110.2	76.17	71.28	77.39	4442.04
2015-02-25 10:59:25	RAW/CbTLsfpAvzfff	606.4	495.6	645	831.6	1348	1838	1109	585.9	353.9	237.8	207.3	151.5	161.3	188.2	8759.5
2015-02-25 10:59:35	RAW/CbTLsfpAvzfff	721	571.2	795.7	1095	1810	2531	1537	751.2	416.6	245	204.3	130.3	117.3	104.6	11030.2
2015-02-25 10:59:45	RAW/CbTLsfpAvzfff	576.2	471.9	674.3	948.9	1580	2209	1351	663.1	359.3	220.8	181.9	123.2	113.5	119.8	9592.9
2015-02-25 10:59:55	RAW/CbTLsfpAvzfff	512.7	375.8	562.5	805.7	1362	1909	1177	573.2	303.2	181.8	149	96.07	83.39	87.83	8179.19
2015-02-25 11:00:05	RAW/CbTLsfpAvzfff	494.8	364.2	549.5	794.1	1347	1883	1169	562	299.3	181.6	146.8	95.22	89.26	90.74	8066.52
2015-02-25 11:00:15	RAW/CbTLsfpAvzfff	442.4	317.7	488.9	762.3	1339	1860	1129	542.8	285.2	176.1	141.1	90.79	83.77	91.28	7750.34
2015-02-25 11:00:25	RAW/CbTLsfpAvzfff	470.1	345.9	538.1	897.7	1633	2276	1370	645.1	345.2	211.8	168.7	110.9	106.1	114.3	9232.9
2015-02-25 11:00:35	RAW/CbTLsfpAvzfff	493.5	339.5	545.6	909.3	1651	2305	1389	653.2	343.4	205	161	103.5	90.48	92.65	9282.13
2015-02-25 11:00:45	RAW/CbTLsfpAvzfff	451.2	324.2	506.1	830.5	1496	2089	1272	598.9	313.1	184.6	149.7	95.48	84.1	91.3	8486.18
2015-02-25 11:00:55	RAW/CbTLsfpAvzfff	433.6	316.8	492.2	814.6	1471	2053	1254	590.1	306.7	180.3	145.6	93.7	81.28	90.41	8323.29
2015-02-25 11:01:05	RAW/CbTLsfpAvzfff	416.4	307.9	476.6	789.7	1428	1994	1215	574.4	297.8	176.1	138.1	86.83	77.69	84.21	8062.73
2015-02-25 11:01:15	RAW/CbTLsfpAvzfff	400.9	288.8	451.2	755.7	1384	1935	1172	546.9	288.1	171.2	140.7	86.59	81.59	88.52	7791.2
2015-02-25 11:01:25	RAW/CbTLsfpAvzfff	392	279	444.9	762.1	1422	1980	1186	543.4	286.6	169.5	138.6	85.52	76.77	85.67	7852.06
2015-02-25 11:01:35	RAW/CbTLsfpAvzfff	392.6	280.8	454.9	773.1	1441	1989	1179	551.4	289.6	172.8	137.3	87.47	79.55	86.5	7915.02
2015-02-25 11:01:45	RAW/CbTLsfpAvzfff	398.4	289.8	473.4	798	1470	2014	1200	560.1	296.3	180.6	142.1	92.36	83.6	92.78	8091.44
2015-02-25 11:01:55	RAW/CbTLsfpAvzfff	403	296.8	493.7	820.7	1484	2006	1190	555	294.9	179	141.7	92.03	80.4	86.4	8123.63
2015-02-25 11:02:07	RAW/CbTLsfpAvzfff	352.1	293	440	696.8	1226	1630	956.6	452.9	239.6	146.7	114.4	72.33	62.25	63.18	6745.86
2015-02-25 11:02:19	RAW/CbTLsfpAvzfff	355.3	290.5	420.8	640.6	1098	1437	844.4	412	223.8	141.2	115.3	71.17	65.47	73.91	6189.45
2015-02-25 11:02:31	RAW/CbTLsfpAvzfff	364.9	282	413.9	628.8	1080	1411	838.6	408.8	224.3	141.2	115.1	73.46	66.9	74.89	6123.85
2015-02-25 11:02:42	RAW/CbTLsfpAvzfff	372.5	281.9	409	626.1	1094	1452	869.5	417.8	229.1	140.5	117.7	74.15	65.65	76.5	6226.4
2015-02-25 11:02:54	RAW/CbTLsfpAvzfff	341.9	282.6	403.5	626	1107	1474	881.9	425.9	228.2	143.6	118.5	73.22	69.37	72.55	6248.24
2015-02-25 11:03:06	RAW/CbTLsfpAvzfff	388.4	348.9	500.6	620.9	1024	1254	708.9	373.2	227	150.9	129.8	88.56	82.27	87.54	5984.97
2015-02-25 11:03:17	RAW/CbTLsfpAvzfff	397.5	403.3	610.9	630.6	949.4	1047	554.6	335.6	231.4	161.9	148.5	103.3	95.65	98.47	5768.12
2015-02-25 11:03:27	RAW/CbTLsfpAvzfff	414.6	421.9	645.6	658.5	978	1062	557.7	347.5	241.1	169.6	155.9	107.2	101.7	104.2	5965.5
2015-02-25 11:03:37	RAW/CbTLsfpAvzfff	399.1	406.5	610.3	626.3	926.7	1019	540.2	333.8	229.7	161	147.4	100.1	93.11	96.14	5689.35
2015-02-25 11:03:47	RAW/CbTLsfpAvzfff	373.8	363.4	551.3	611.5	938.9	1067	582.3	347.2	220.2	150.7	134.5	93.81	88.99	94.66	5618.26
2015-02-25 11:03:57	RAW/CbTLsfpAvzfff	438.5	425	696.7	788.6	1196	1391	818.4	513	307.3	197.2	177.8	122.8	118.3	126.6	7317.2
2015-02-25 11:04:07	RAW/CbTLsfpAvzfff	385.9	372.1	581.6	707.1	1118	1310	742.3	432.3	252.4	159.7	139.7	90.08	84.56	85.44	6461.18
2015-02-25 11:04:17	RAW/CbTLsfpAvzfff	360.7	339.5	519.6	657.5	1062	1252	700.9	397.2	236.1	152.6	133.6	93.31	85.05	88.7	6078.76
2015-02-25 11:04:27	RAW/CbTLsfpAvzfff	307.7	278.8	408.2	559.9	933.9	1138	637.1	341.2	193.2	123.5	103.9	67.74	60.23	62.37	5215.74
2015-02-25 11:04:37	RAW/CbTLsfpAvzfff	300.3	248.3	362.8	513.3	865.9	1067	597.2	318.5	182.5	119.6	99.18	65.75	63.02	69.36	4872.71
2015-02-25 11:04:47	RAW/CbTLsfpAvzfff	310.2	260.4	386.1	542.4	913.9	1125	634.1	338.9	192.2	124.9	102.5	68.62	62.52	67.31	5129.05
2015-02-25 11:04:57	RAW/CbTLsfpAvzfff	311.1	246.6	374.8	522.6	874.9	1080	614.4	327.9	187.4	121.2	99.33	66.87	63.88	67.95	4958.93
2015-02-25 11:05:07	RAW/CbTLsfpAvzfff	309.2	248.9	383.7	532.7	887.9	1097	626.2	339.3	189.8	123.4	100.5	67.35	60.37	66.27	5032.59
2015-02-25 11:05:17	RAW/CbTLsfpAvzfff	316.6	247.5	394.9	536.7	882.3	1085	623.7	341.1	193.6	122.5	102.1	69.28	61.31	65.26	5041.85
2015-02-25 11:05:27	RAW/CbTLsfpAvzfff	304.5	237.9	376.7	515.8	846.2	1040	601.3	324.1	182.6	117.5	95.85	63.1	58.88	61.33	4825.76
2015-02-25 11:05:37	RAW/CbTLsfpAvzfff	312.4	219.2	357.6	500.6	823.5	1034	596.8	318.8	180.9	120.3	96.59	64.76	58.09	66.57	4750.11
2015-02-25 11:05:47	RAW/CbTLsfpAvzfff	295	236.7	369.8	517.5	851.3	1067	620.7	327.8	187.5	118.9	97.52	67.76	59.73	61.6	4878.81
2015-02-25 11:05:57	RAW/CbTLsfpAvzfff	273.8	247.2	370.3	513.5	834.9	1038	605.7	328	185.2	119.5	101.2	67.28	59.15	64.57	4808.3
2015-02-25 11:06:07	RAW/CbTLsfpAvzfff	299.5	263.2	395.8	528.7	835.9	1018	593.5	326.4	188.9	121.1	100.8	67.36	59.59	67.25	4866
2015-02-25 11:06:17	RAW/CbTLsfpAvzfff	317.4	281.4	383.9	482.9	758.6	894.5	498.1	285.7	171.4	114.8	98.67	68.14	63.25	67.03	4485.79
2015-02-25 11:06:27	RAW/CbTLsfpAvzfff	346.4	321.5	425.7	555.7	943.1	986.7	464.1	282.9	187.4	137.8	121.3	85.9	85.92	94.88	5039.3
2015-02-25 11:06:37	RAW/CbTLsfpAvzfff	395.4	370.6	530.3	676.7	1116	1130	508.8	319.4	214.6	153	137.9	94.58	86.81	90.94	5825.03
2015-02-25 11:06:47	RAW/CbTLsfpAvzfff	389.3	372.5	539.5	691.3	1120	1147	528.3	326.4	221.7	154.8	139.9	95.91	85.62	87.82	5900.05
2015-02-25 11:06:57	RAW/CbTLsfpAvzfff	351.4	329.3	467.9	600.5	961.9	1027	505.8	311.6	208.7	146.2	125.8	84.25	78.5	82.23	5281.08
2015-02-25 11:07:07	RAW/CbTLsfpAvzfff	339.8	313.2	435.5	575	915.1	1039	614.3	597.5	805.6	624.1	373.6	221.8	179.7	161.7	7195.9
2015-02-25 11:07:17	RAW/CbTLsfpAvzfff	320.1	286.4	405.4	534.1	843.8	967.5	626.2	737	1088	835	468.7	263.2	190.5	150.3	7716.2
2015-02-25 11:07:27	RAW/CbTLsfpAvzfff	326.1	299.4	443.1	570.2	883.8	983.7	578.9	553.5	699.5	528.2	310.6	178.3	131.9	108.8	6596
2015-02-25 11:07:37	RAW/CbTLsfpAvzfff	330	288.2	442.5	585.1	910.8	1019	595.2	525.1	617.2	466.9	285.3	166.2	128.1	114.4	6474
2015-02-25 11:07:47	RAW/CbTLsfpAvzfff	336.4	313.7	477.6	616.7	944.8	1048	595.2	470.1	487.4	363.2	235.8	143.3	116	105	6253.2
2015-02-25 11:07:57	RAW/CbTLsfpAvzfff	338.1	306.8	475.4	580.5	879.5	962.2	528.7	392.1	358.3	260.2	182.2	109.2	89.55	80.68	5543.43
2015-02-25 11:08:07	RAW/CbTLsfpAvzfff	318.2	298.9	462	527.4	785.5	849.8	455	311	242.9	176.1	137.9	89.61	82.68	86.11	4823.1
2015-02-25 11:08:17	RAW/CbTLsfpAvzfff	329.7	297.7	463.3	540.1	807.6	880.4	472.1	329.4	265.4	188.2	147.3	97.51	85.14	87.88	4991.73
2015-02-25 11:08:27	RAW/CbTLsfpAvzfff	333.5	317	483.2	531.6	780.4	844.5	452.6	312.1	241.1	172.7	139.3	89.51	81.61	80.66	4859.78
2015-02-25 11:08:37	RAW/CbTLsfpAvzfff	331.7	316.5	466.6	486.2	707.6	771.5	418.2	281.6	209.4	150.9	127.2	85.24	79	81.73	4513.37
2015-02-25 11:08:47	RAW/CbTLsfpAvzfff	340.8	314.6	458	475.3	693.4	762.3	415.2	280.9	208.2	149.6	125.1	83.84	76.76	79.92	4463.92
2015-02-25 11:08:57	RAW/CbTLsfpAvzfff	352.3	319.3	446.2	452.4	659.2	727.3	397.2	269.5	197.3	142	123	82.52	76.19	78.22	4322.63
2015-02-25 11:09:07	RAW/CbTLsfpAvzfff	394.2	356.8	451.6	419	607.6	676.4	372.4	258.4	194.2	140.8	126.1	87.45	81.96	85.13	4252.04
2015-02-25 11:09:17	RAW/CbTLsfpAvzfff	349.9	337	461.2	417.4	583.9	637.9	351	241.4	176.8	130.2	117.2	81.28	78.38	79.17	4042.73
2015-02-25 11:09:27	RAW/CbTLsfpAvzfff	357.7	347.9	434.7	382.7	543.4	605.9	337.3	233.2	168.4	123.5	112.8	78.32	73.1	76.85	3875.77
2015-02-25 11:09:37	RAW/CbTLsfpAvzfff	323	309.3	390.4	355.1	511.3	578.8	325.3	217.1	149.5	109	98.67	68.51	66.06	70.16	3572.2
2015-02-25 11:09:47	RAW/CbTLsfpAvzfff	328.8	325.1	412.5	369.5	527.6	597.5	340.6	227.9	157.4	114.7	104.1	71.59	67.57	72.05	3716.91
2015-02-25 11:09:57	RAW/CbTLsfpAvzfff	363.5	340.6	478.1	450.4	656.4	778.1	486.1	334.6	209.3	141.4	124.9	87.32	83.63	90.44	4624.79
2015-02-25 11:10:07	RAW/CbTLsfpAvzfff	376.8	357	514.1	491.6	723.5	869.7	558.6	381.8	232	150.8	131.6	90.5	85.29	90.36	5053.65
2015-02-25 11:10:17	RAW/CbTLsfpAvzfff	473.7	417	688.7	756.4	1186	1535	1075	736.9	391.3	225.6	188.9	132.7	127.7	132.7	8067.6
2015-02-25 11:10:27	RAW/CbTLsfpAvzfff	444.8	397.7	637.7	685.7	1068	1361	938.2	643.9	336.3	188.1	155.8	103	93.06	91.46	7144.72
2015-02-25 11:10:37	RAW/CbTLsfpAvzfff	364.7	368.9	526	580.7	908.2	1109	729.2	497	268.7	155.2	130.5	86.25	78.79	81.54	5884.68
2015-02-25 11:10:47	RAW/CbTLsfpAvzfff	419	391.5	587.2	675.4	1070	1262	799.4	558.1	306	178.7	151.9	102.5	94.53	97.46	6693.69
2015-02-25 11:10:57	RAW/CbTLsfpAvzfff	417.4	403.6	588.7	659.1	1042	1235	785.2	546.1	302.8	178.4	152.4	101.9	95.31	95.2	6603.11
2015-02-25 11:11:07	RAW/CbTLsfpAvzfff	417.2	391.7	583.1	650.7	1030	1252	814.8	562.4	307.6	179.3	150.4	102.9	94.94	97.9	6634.94
2015-02-25 11:11:17	RAW/CbTLsfpAvzfff	399.7	385.7	576	658.6	1047	1287	842.4	579	309.9	178.8	148.8	98.99	90.87	94.63	6697.39
2015-02-25 11:11:27	RAW/CbTLsfpAvzfff	415.5	392.2	613.1	709	1102	1331	864.7	593.4	319.6	184	153.2	104.6	97.12	99.45	6978.87
2015-02-25 11:11:37	RAW/CbTLsfpAvzfff	460.1	388.9	623	707.1	1055	1239	783.4	534.7	295.2	174.3	145.7	95.94	87.12	89.87	6679.33
2015-02-25 11:11:47	RAW/CbTLsfpAvzfff	487.7	390.2	620.7	701.7	1050	1245	784	535.5	299.8	180.6	151.2	101.6	94.8	97.39	6740.19
2015-02-25 11:11:57	RAW/CbTLsfpAvzfff	443.9	367.7	593.4	672.7	1004	1187	757.9	510.2	286.7	170.7	143.9	98.32	88.61	93.76	6418.79
2015-02-25 11:12:07	RAW/CbTLsfpAvzfff	420.8	351.6	564.4	643.9	946.1	1108	696.1	470.9	267.4	162.1	136.9	92.35	84	88.23	6032.78
2015-02-25 11:12:17	RAW/CbTLsfpAvzfff	451.7	359.9	574.3	672.4	991.4	1158	720.8	486.4	276.8	167	139.6	94.87	86.12	91.21	6270.5
2015-02-25 11:12:27	RAW/CbTLsfpAvzfff	433.7	304.8	476.1	592.5	903.7	1078	656.2	415.3	229.7	133.7	109.4	68.39	58.64	58.04	5518.17
2015-02-25 11:12:37	RAW/CbTLsfpAvzfff	400.3	255.5	379	493.4	774.4	940.6	575.5	350.2	196.7	119.7	99.79	65.03	58.17	68.49	4776.78
2015-02-25 11:12:47	RAW/CbTLsfpAvzfff	384	266.9	385.3	498.6	779.5	945.5	578.9	353.8	196.7	121.9	98.46	64.88	61.24	65.26	4800.94
2015-02-25 11:12:57	RAW/CbTLsfpAvzfff	392.9	274	400.1	511.7	797.8	968.1	592.4	365.8	200.9	124.3	103.2	65.8	59.99	65.17	4922.16
2015-02-25 11:13:07	RAW/CbTLsfpAvzfff	403.1	279.9	418.2	538	835.2	1015	625.9	386.3	216.5	131.6	108.6	71.69	65.95	72.7	5168.64
2015-02-25 11:13:17	RAW/CbTLsfpAvzfff	370.2	303	443.8	575.3	857.2	1051	653.6	332.4	296.3	479.3	702.4	905.4	1005	1089	9063.9
2015-02-25 11:13:27	RAW/CbTLsfpAvzfff	413.1	306.9	446.6	581.1	890.5	1101	679.9	364.8	261.3	295.1	383.6	472.1	531.7	601.4	7329.1
2015-02-25 11:13:37	RAW/CbTLsfpAvzfff	404.9	311.2	452.6	603.1	918.5	1137	716.2	388.8	281.8	333.2	450.7	544.4	581.8	630.6	7754.8
2015-02-25 11:13:47	RAW/CbTLsfpAvzfff	430.5	331.1	511.3	697.8	1109	1406	925.3	587.9	327.5	236.1	244.7	244.8	260	282.9	7594.9
2015-02-25 11:13:57	RAW/CbTLsfpAvzfff	420.7	333	513.6	713.2	1139	1446	961	602.8	328.4	211.7	202.4	180.5	181.9	193.6	7427.8
2015-02-25 11:14:07	RAW/CbTLsfpAvzfff	408.2	312.5	487.2	663.1	1061	1349	900.3	575.3	303.1	187.5	170	144.3	150	163.8	6875.3
2015-02-25 11:14:17	RAW/CbTLsfpAvzfff	377.1	324.8	489.3	665.3	1059	1354	893.2	565.2	317.6	227.7	237.1	247	279.1	360	7396.4
2015-02-25 11:14:27	RAW/CbTLsfpAvzfff	385.2	301.1	471	642	1019	1294	853.5	523.1	300.6	234.5	257.7	268.2	308.2	396.3	7254.4
2015-02-25 11:14:37	RAW/CbTLsfpAvzfff	333.7	292.5	389.2	498.4	782.7	975.1	614.2	366.6	211.3	151.4	151.7	138.3	146.3	189	5240.4
2015-02-25 11:14:47	RAW/CbTLsfpAvzfff	361.7	293.2	407.8	532.5	848.5	1064	672.7	414.5	233.2	147.2	130.6	103.5	107.2	125.5	5442.1
2015-02-25 11:14:57	RAW/CbTLsfpAvzfff	335.5	292.2	388.8	516.9	827.5	1046	661.1	398.7	219.8	129.8	107.6	70.63	66.93	72.61	5134.07
2015-02-25 11:15:07	RAW/CbTLsfpAvzfff	339.8	283.7	390.9	543.4	879.1	1116	712	443.6	250.4	150.7	120.3	82.97	80.55	90.69	5484.11
2015-02-25 11:15:17	RAW/CbTLsfpAvzfff	353.2	298.6	425.7	612	994.8	1272	810.9	495.2	266.6	145.4	112.7	71.23	60.22	65.01	5983.56
2015-02-25 11:15:27	RAW/CbTLsfpAvzfff	327.6	266.8	370.8	511.8	816.9	1028	651.6	389.8	219	128.6	99.06	64.82	55.41	61.98	4992.17
2015-02-25 11:15:37	RAW/CbTLsfpAvzfff	308.2	253.6	341.2	466.5	745.4	941.4	592.6	354.3	199.1	119.6	92.18	59.28	50.8	53.26	4577.42
2015-02-25 11:15:47	RAW/CbTLsfpAvzfff	293.5	217.4	295	397.7	627	779.5	485.1	282.1	165.2	100.6	74.96	46.14	37.66	40.79	3842.65
2015-02-25 11:15:57	RAW/CbTLsfpAvzfff	223.8	175.6	217.4	287.6	452	562	343.4	196.9	116	76.45	60.75	34.22	31.05	37.61	2814.78
2015-02-25 11:16:07	RAW/CbTLsfpAvzfff	213.9	172.7	211	286.5	448.4	561	344.7	194.3	113.2	74.03	56.98	35.52	29.94	34.2	2776.37
2015-02-25 11:16:17	RAW/CbTLsfpAvzfff	200.1	143.2	176.9	243.6	385	484.4	299.1	165.3	96.3	63.66	51.11	30.44	26.42	34.83	2400.36
2015-02-25 11:16:27	RAW/CbTLsfpAvzfff	177.1	122.5	150.9	212.9	336.5	427.4	260.6	141.7	79.71	53.27	42.38	23.36	19.92	26.7	2074.94
2015-02-25 11:16:37	RAW/CbTLsfpAvzfff	131.8	111.4	122.1	180.2	286.2	373.7	231.1	123	67.74	46.48	35.87	20.05	17.17	22.74	1769.55
2015-02-25 11:16:47	RAW/CbTLsfpAvzfff	129.3	97.73	110.2	169.1	269.5	353.8	221.9	117	64.18	44.9	35.3	21.57	18.9	28.92	1682.3
2015-02-25 11:16:57	RAW/CbTLsfpAvzfff	122.4	103.2	113.9	175	272.3	353.1	218.8	116.9	64.2	45.43	36.76	21.05	18.53	28.21	1689.78
2015-02-25 11:17:07	RAW/CbTLsfpAvzfff	127.8	102	124.6	191.2	281.4	352.2	216.5	117.1	63.29	46.4	35.81	22.23	19.24	28.65	1728.42
2015-02-25 11:17:17	RAW/CbTLsfpAvzfff	133.3	110.1	143.9	221.7	333.2	426.1	264.8	142.7	76.99	52.32	41.81	23.74	23.56	32.74	2026.96
2015-02-25 11:17:27	RAW/CbTLsfpAvzfff	123.8	105.1	133.8	207.3	306.9	388.4	238.1	124.9	66.81	48	37.22	23.26	18.43	28.15	1850.17
2015-02-25 11:17:37	RAW/CbTLsfpAvzfff	135.7	107.6	138.4	215.5	329.2	444.5	394.3	421.3	261.6	115	76.84	56.41	59.31	82.78	2838.44
2015-02-25 11:17:47	RAW/CbTLsfpAvzfff	133.6	109.7	138	221.4	349.1	514.1	607.7	785	445.5	118.5	50.52	19.93	3.565	0	3496.62
2015-02-25 11:17:57	RAW/CbTLsfpAvzfff	161.6	90.79	116.4	175.1	271.4	358.1	241.4	160.8	87.54	48.39	35.24	19.59	14.72	22.03	1803.1
2015-02-25 11:18:07	RAW/CbTLsfpAvzfff	134.1	104.3	110.8	166.8	265.5	351	239.7	157.4	88.04	50.42	36.56	22.77	19.86	27.11	1774.36
2015-02-25 11:18:17	RAW/CbTLsfpAvzfff	125.2	108.4	112.7	168.5	267.1	353.6	239.6	153	86.63	50.21	37.4	22.46	19.61	27.33	1771.74
2015-02-25 11:18:27	RAW/CbTLsfpAvzfff	143.7	99.37	113.7	169.4	267.8	350.9	225.6	130.7	73.1	47.37	37.27	22.31	19	28.51	1728.73
2015-02-25 11:18:37	RAW/CbTLsfpAvzfff	141.1	100.2	113.6	171.5	269.9	353.8	225.4	124.3	68.71	46.49	36.37	22.79	18.52	26.76	1719.44
2015-02-25 11:18:47	RAW/CbTLsfpAvzfff	135.4	91.61	102.3	157.8	252.8	337.4	212	115.7	62.52	44.05	34.95	21.18	19.25	28.57	1615.53
2015-02-25 11:18:57	RAW/CbTLsfpAvzfff	136.6	91.68	101.4	158	255	340.1	215.6	116	62.53	44.73	35.53	21.45	19.17	28.47	1626.26
2015-02-25 11:19:07	RAW/CbTLsfpAvzfff	139.4	103	114.2	171.1	268.7	355.3	224.7	121.7	67.62	49.14	39.99	24.76	22.71	31.66	1733.98
2015-02-25 11:19:17	RAW/CbTLsfpAvzfff	152	116.8	129.7	177.2	273	363.2	245.5	151.2	84.03	57.55	46.49	31.26	29.76	38.11	1895.8
2015-02-25 11:19:27	RAW/CbTLsfpAvzfff	175.2	123.3	143.9	188	295.8	430.3	364	259.4	131	69.02	52.62	33.66	31.43	40.69	2338.32
2015-02-25 11:19:37	RAW/CbTLsfpAvzfff	165.8	123	127.6	171.9	272	372.8	268.3	167.8	87.48	52.3	40.48	23.24	20.14	26.15	1918.99
2015-02-25 11:19:47	RAW/CbTLsfpAvzfff	151.3	102	105.8	158.2	251.1	337.6	216.7	115.7	61.53	45.35	35.25	22.46	20.43	28.95	1652.37
2015-02-25 11:19:57	RAW/CbTLsfpAvzfff	162.7	96.31	105.9	158.3	254.5	343.1	221	118.2	64.7	47.24	36.69	23.89	22.01	30.5	1685.04
2015-02-25 11:20:07	RAW/CbTLsfpAvzfff	140.6	103.2	106	160	259.9	350.4	224.1	120	66.39	46.42	36.73	23.78	20.92	29.66	1688.1
2015-02-25 11:20:17	RAW/CbTLsfpAvzfff	159.2	87.58	103.3	155.6	253.2	341.8	215.5	116.2	63.36	45.29	36.59	22.35	19.29	28.18	1647.44
2015-02-25 11:20:27	RAW/CbTLsfpAvzfff	146.5	90.45	99.49	154.7	250.9	338.4	215.4	115.9	63.67	45.95	37.14	22.71	20.36	28.93	1630.5
2015-02-25 11:20:37	RAW/CbTLsfpAvzfff	147.2	84.09	97.84	152.1	245.4	331.6	207.9	110.6	59.87	43.15	33.89	20.18	17.39	26.8	1578.01
2015-02-25 11:20:47	RAW/CbTLsfpAvzfff	155	84.72	103.2	159.4	255.3	341	216.3	116.3	65.08	46.33	37.54	25	21.91	33.06	1660.14
2015-02-25 11:20:57	RAW/CbTLsfpAvzfff	151	88.02	103.6	159.2	254.1	342	214.7	116.9	64.6	45.53	38.18	23.42	21.18	31.61	1654.04
2015-02-25 11:21:07	RAW/CbTLsfpAvzfff	148.6	89.75	103.8	160	254.3	341.2	214	116	63.36	44.92	36.55	22.84	18.65	29.85	1643.82
2015-02-25 11:21:17	RAW/CbTLsfpAvzfff	158.1	87.6	106.1	161.8	256.4	342	214.7	116.9	62.98	46.06	36.6	20.53	19.21	27.9	1656.88
2015-02-25 11:21:27	RAW/CbTLsfpAvzfff	153	93.97	110.1	165	262.1	347.3	220.5	118	65.81	47.09	36.45	22.22	19.93	29.5	1690.97
2015-02-25 11:21:37	RAW/CbTLsfpAvzfff	181	89.78	120.1	179.5	278.9	362.1	228.9	125.8	72	51.15	41.19	25.35	22.33	33.01	1811.11
2015-02-25 11:21:47	RAW/CbTLsfpAvzfff	195.3	139.4	179.7	241.8	352.3	421.3	250.7	143.8	86.14	62.9	51.18	33.25	30.06	40.21	2228.04
2015-02-25 11:21:57	RAW/CbTLsfpAvzfff	206.1	164.2	217.8	287.3	402.3	459.6	260.8	155.4	96.66	69.85	57.5	38.21	33.42	43.46	2492.6
2015-02-25 11:22:07	RAW/CbTLsfpAvzfff	210.2	170.7	231.2	305.8	421.9	470	267.6	158.3	98.82	72.57	60.05	41.21	38.38	47.9	2594.63
2015-02-25 11:22:17	RAW/CbTLsfpAvzfff	224	185.5	268.6	358.9	477.5	517.5	288	171.1	109.8	79.55	67.03	47.83	42.45	52.08	2889.84
2015-02-25 11:22:27	RAW/CbTLsfpAvzfff	213.1	177.7	263	365.7	497.5	545.2	301.2	184.3	109.9	79.1	65.6	42	38.88	48.86	2932.04
2015-02-25 11:22:37	RAW/CbTLsfpAvzfff	207.3	155.6	233.8	332	466.2	523.5	291.8	170.4	100.6	72.24	58.74	37.29	33.82	42.4	2725.69
2015-02-25 11:22:47	RAW/CbTLsfpAvzfff	227	188.6	294.4	429.6	610	666.1	354.5	213.9	132.5	94.92	78.79	56.31	53.85	66.71	3467.18
2015-02-25 11:22:57	RAW/CbTLsfpAvzfff	260.1	228.3	369.2	547.2	765.3	822.1	430.2	263.1	159	106.8	88.34	56.58	50.85	57.52	4204.59
2015-02-25 11:23:07	RAW/CbTLsfpAvzfff	245.3	200.6	325.9	488.1	696.9	759.5	404.3	242	144	97.97	80.67	54.47	46.33	52.8	3838.84
2015-02-25 11:23:17	RAW/CbTLsfpAvzfff	249.2	192	321.7	492.1	711.5	790.5	418.8	249.6	148.5	100.8	82.74	56.4	51.04	63.14	3928.02
2015-02-25 11:23:27	RAW/CbTLsfpAvzfff	277.2	211.8	379.5	585.5	865.6	923.9	469.8	282.3	173.1	116	97.86	66.6	61.21	69.14	4579.51
2015-02-25 11:23:37	RAW/CbTLsfpAvzfff	276	212.7	376.1	557.7	833	879.8	433.7	262.4	162	111.9	96.51	64.5	57.27	63.6	4387.18
2015-02-25 11:23:47	RAW/CbTLsfpAvzfff	253.8	224.3	363.8	526.8	781.9	847.1	441.3	268.4	164.6	114.2	95.37	65.41	60	67.57	4274.55
2015-02-25 11:23:57	RAW/CbTLsfpAvzfff	238.1	204.4	327	480.5	717.3	844.8	508.1	315.6	181.2	110.5	90.97	60.73	55.62	63.13	4197.95
2015-02-25 11:24:07	RAW/CbTLsfpAvzfff	228.5	192.5	301.3	446	682.2	847.8	549.2	341.7	188.8	110.6	88.17	60.36	56.41	63.25	4156.79
2015-02-25 11:24:17	RAW/CbTLsfpAvzfff	258.7	202.7	341.1	515.8	788.4	988.5	649.7	414.5	227.8	131.1	104.5	69.05	66.54	75.74	4834.13
2015-02-25 11:24:27	RAW/CbTLsfpAvzfff	254.9	236.3	381.6	573.7	921.8	1292	1024	718	379.8	182.1	135.2	94.26	88.42	100.5	6382.58
2015-02-25 11:24:37	RAW/CbTLsfpAvzfff	252.6	220.9	384	603.7	1011	1533	1321	949.3	495.7	233.1	173.9	134.9	134.8	160.8	7608.7
2015-02-25 11:24:47	RAW/CbTLsfpAvzfff	164.8	186.9	321.4	580.1	1167	2261	2307	1657	804.6	317.5	206.5	149.9	146.5	159.3	10429.5
2015-02-25 11:24:57	RAW/CbTLsfpAvzfff	227.9	208.1	331.3	523.8	972.5	1703	1630	1165	565.9	218.6	140.5	88.56	77.34	77.59	7930.09
2015-02-25 11:25:07	RAW/CbTLsfpAvzfff	227.6	204.9	316.5	484	877.8	1489	1395	1006	493.7	200.4	133.5	87.87	78.46	81.27	7076
2015-02-25 11:25:17	RAW/CbTLsfpAvzfff	215	223	321.8	468.9	834.7	1381	1286	925.4	459.6	194.3	134.1	89.17	82.35	89.54	6704.86
2015-02-25 11:25:27	RAW/CbTLsfpAvzfff	226.2	227.5	319.4	446.6	781.4	1262	1150	829.1	410	172.8	119.9	78.2	70.02	72.01	6165.13
2015-02-25 11:25:37	RAW/CbTLsfpAvzfff	225.6	224.4	288.9	383.9	666.3	1058	931.9	662.2	336.2	147.8	103.9	70.04	62.49	69.35	5230.98
2015-02-25 11:25:47	RAW/CbTLsfpAvzfff	214.7	198.7	274.7	388.4	686.8	1122	1023	736.4	368.1	162.7	114.9	79.74	75.15	86.62	5531.91
2015-02-25 11:25:57	RAW/CbTLsfpAvzfff	186.8	185.4	257.4	386.7	741.4	1350	1353	986.9	471.5	190.4	128.1	87.94	84.56	95.35	6505.45
2015-02-25 11:26:07	RAW/CbTLsfpAvzfff	196.5	183	253.2	370.4	717.4	1337	1365	984.7	459	177.3	114.2	73.75	67.12	75.9	6374.47
2015-02-25 11:26:17	RAW/CbTLsfpAvzfff	192	175.3	241.3	350.8	675.4	1242	1255	910.4	426.6	166.3	108.6	69.88	62	70.03	5945.61
2015-02-25 11:26:27	RAW/CbTLsfpAvzfff	182.3	193.7	241.2	325.1	624.9	1152	1164	838.7	391.4	157.9	106.7	68.48	62	70.9	5579.28
2015-02-25 11:26:37	RAW/CbTLsfpAvzfff	217	237.5	292.6	341.7	627.8	1081	1017	733.5	354.1	150.9	110.3	72.4	65.91	72.88	5374.59
2015-02-25 11:26:47	RAW/CbTLsfpAvzfff	218.8	245.3	308.5	363.7	670.4	1150	1074	773.6	376.1	161.9	116.2	77.43	70.65	78.16	5684.74
2015-02-25 11:26:57	RAW/CbTLsfpAvzfff	206.7	239.1	301.2	365.3	677.9	1149	1063	760.9	367.3	156.2	109.3	72.56	64.28	71.26	5604
2015-02-25 11:27:07	RAW/CbTLsfpAvzfff	223.4	219.5	285.9	344.3	631.3	1037	941.6	668.7	323.9	140.8	100.7	65.05	58.66	64.18	5104.99
2015-02-25 11:27:17	RAW/CbTLsfpAvzfff	219.3	244.6	315.9	385.5	683	1021	849.2	596.5	298.3	139.2	103.9	69.41	62.34	68.06	5056.21
2015-02-25 11:27:27	RAW/CbTLsfpAvzfff	255.5	253.5	340.4	407.7	677.5	929	691.3	477.2	253	131.3	104.1	69.34	64.44	68.85	4723.13
2015-02-25 11:27:37	RAW/CbTLsfpAvzfff	248.2	270.5	354.6	419.1	684	925.4	676.5	469.2	252.6	133.1	106.9	72.13	65.52	72.82	4750.57
2015-02-25 11:27:47	RAW/CbTLsfpAvzfff	318.5	281.6	377.1	425	646	827.7	589.2	414.8	236.5	134	110.7	75.24	68.86	75.03	4580.23
2015-02-25 11:27:57	RAW/CbTLsfpAvzfff	306.6	313.3	449.4	526.2	771.1	980.9	700.2	496	275.4	153.5	125.6	86.9	80.31	87.19	5352.6
2015-02-25 11:28:07	RAW/CbTLsfpAvzfff	299.7	324.1	482.4	582.5	841.1	1059	757.9	532.1	296.8	162.4	132.9	91.93	87.26	95.03	5745.12
2015-02-25 11:28:17	RAW/CbTLsfpAvzfff	345.9	352.2	596.1	754.8	1028	1238	851.6	596.1	334.1	184.9	150.1	102.3	93.47	98.71	6726.28
2015-02-25 11:28:27	RAW/CbTLsfpAvzfff	328.3	336.6	550.9	697.7	926.9	1060	688.9	471.2	268.6	154.7	125.6	82.6	72.68	77.14	5841.82
2015-02-25 11:28:37	RAW/CbTLsfpAvzfff	324.1	331.7	532.4	681	901.5	996.8	609.5	419	243.3	146.5	121.1	80.41	71.35	76.98	5535.64
2015-02-25 11:28:47	RAW/CbTLsfpAvzfff	329.8	339.4	570.7	762	1020	1153	734.2	503.4	287.1	170.2	138.5	94.4	86.53	96.37	6285.6
2015-02-25 11:28:57	RAW/CbTLsfpAvzfff	344.8	336.5	594.9	813.3	1099	1290	856.2	588.6	327.3	183.7	148.7	99.32	90.99	99.73	6873.04
2015-02-25 11:29:07	RAW/CbTLsfpAvzfff	395.7	354.5	667.9	923.9	1232	1423	929.9	640.5	356.8	201.8	163.6	109.1	100.1	106.6	7605.4
2015-02-25 11:29:17	RAW/CbTLsfpAvzfff	372.1	351.4	644.2	898	1210	1371	867.1	585.5	332.2	189.7	153	100.4	90.45	96.69	7261.74
2015-02-25 11:29:27	RAW/CbTLsfpAvzfff	429.4	414.9	776.7	1065	1405	1504	868.8	596.7	356.2	215.4	181	120.7	110.5	116.8	8161.1
2015-02-25 11:29:37	RAW/CbTLsfpAvzfff	409.2	415.1	768.8	1061	1407	1509	876.5	605	358.1	216.5	180	122.2	111.2	120.2	8159.8
2015-02-25 11:29:47	RAW/CbTLsfpAvzfff	480.5	440.8	931.8	1226	1587	1631	886.9	618.2	390.7	243.7	209.5	141.9	124.5	125.9	9038.4
2015-02-25 11:29:57	RAW/CbTLsfpAvzfff	422.2	413.1	836	1099	1429	1468	783.8	540.6	344.4	219.8	188	128	117.8	121.6	8111.3
2015-02-25 11:30:07	RAW/CbTLsfpAvzfff	434.9	437.2	914.1	1215	1596	1602	802.7	554.8	362.3	239.2	206.4	141.4	130.1	138.2	8774.3
2015-02-25 11:30:17	RAW/CbTLsfpAvzfff	428.7	455	942	1271	1681	1672	816	556	361.9	237.3	203.1	138.1	124.1	125.7	9011.9
2015-02-25 11:30:27	RAW/CbTLsfpAvzfff	401.7	429.4	857.9	1155	1531	1554	772.2	523.8	334.8	216.4	184.9	123.8	110.1	112.8	8307.8
2015-02-25 11:30:37	RAW/CbTLsfpAvzfff	363.9	388.3	724.9	958.8	1281	1328	687.2	458.8	289.6	184.9	157.9	102.7	91.21	92.56	7109.77
2015-02-25 11:30:47	RAW/CbTLsfpAvzfff	345.6	368.7	645	830.8	1114	1176	613.7	413	257.9	166	141.7	93.09	82.38	84.3	6332.17
2015-02-25 11:30:57	RAW/CbTLsfpAvzfff	335.2	333	518.1	622.1	848.3	924.6	501	333.7	209.1	136.8	117.5	76.77	69.17	74.46	5099.8
2015-02-25 11:31:07	RAW/CbTLsfpAvzfff	302.8	341.7	519.2	631.7	860.7	933.9	503.1	335.3	211.7	138.9	121.6	82.66	74.89	80.5	5138.65
2015-02-25 11:31:17	RAW/CbTLsfpAvzfff	284.9	325.4	456.6	539	749.7	824	445.2	296.1	187.7	124.8	108.6	72.45	64.79	68.84	4548.08
2015-02-25 11:31:27	RAW/CbTLsfpAvzfff	267.6	307.6	401.2	457	646.1	723.2	392.9	260.6	167.3	114.6	99.48	67.5	62.75	66.17	4034
2015-02-25 11:31:37	RAW/CbTLsfpAvzfff	317.7	309.2	392.7	428.2	613.1	689.5	378.5	254.9	170.5	118.7	105.4	71.1	66.03	68.86	3984.39
2015-02-25 11:31:47	RAW/CbTLsfpAvzfff	327.2	330.9	394.4	416.2	599.2	675.2	372.5	255.6	175.6	124.3	112	77.54	71.07	75.68	4007.39
2015-02-25 11:31:57	RAW/CbTLsfpAvzfff	342.7	338.8	417.6	432	614.6	693.7	381.9	258.7	174.3	122.5	108.7	74.02	67.67	70.27	4097.46
2015-02-25 11:32:07	RAW/CbTLsfpAvzfff	328.9	331.5	396.3	407.2	586.6	667.3	367.4	249.3	168	118.6	104.8	70.92	65.65	71.1	3933.57
2015-02-25 11:32:17	RAW/CbTLsfpAvzfff	304.3	324.8	377.1	380	549.8	630.9	346.3	233.6	156.9	111.1	98.44	66.4	61.1	66.11	3706.85
2015-02-25 11:32:27	RAW/CbTLsfpAvzfff	289.9	343.5	381.3	365	526.9	606.6	337.6	229.2	156.7	110.4	101.3	68.08	63.14	69.36	3648.98
2015-02-25 11:32:37	RAW/CbTLsfpAvzfff	301.3	342.4	387	366	523.4	603.7	339.2	230.2	158.1	112.5	101.9	70.06	64.14	68.51	3668.41
2015-02-25 11:32:47	RAW/CbTLsfpAvzfff	309.2	359.9	408.4	370.6	522	600.2	338.2	236.1	165.3	118.5	108.1	75.32	68.89	74.44	3755.15
2015-02-25 11:32:57	RAW/CbTLsfpAvzfff	313.9	369.8	426.6	375.3	514.5	586	334.1	240	170.3	123.1	112.6	76.85	71.67	74.38	3789.1
2015-02-25 11:33:07	RAW/CbTLsfpAvzfff	284.8	333.5	385.8	344.1	475.6	552.3	315.8	223.2	154.3	111.1	100.8	68.55	62.67	64.35	3476.87
2015-02-25 11:33:17	RAW/CbTLsfpAvzfff	256.3	284.5	331	296.7	412.8	488	286.5	197.7	133.4	95.39	86.21	57.24	53.82	59.24	3038.8
2015-02-25 11:33:27	RAW/CbTLsfpAvzfff	261.3	284.5	324	287.7	397.7	473.4	278.8	189	125.4	91.43	81.95	56.62	52.42	58.57	2962.79
2015-02-25 11:33:37	RAW/CbTLsfpAvzfff	246	273.7	301.9	272.2	380.5	455	271.6	183.2	123.4	89.17	79.77	55.36	51.24	57.15	2840.19
2015-02-25 11:33:47	RAW/CbTLsfpAvzfff	281.7	319	365.6	309.1	416.1	483.9	291	207.6	148.5	109.3	99.92	69.59	66.28	71.64	3239.23
2015-02-25 11:33:57	RAW/CbTLsfpAvzfff	320.2	375.8	467.5	370.1	467.5	523.9	311.7	239.3	175.5	129.9	120.4	84.24	80.04	84.15	3750.23
2015-02-25 11:34:07	RAW/CbTLsfpAvzfff	314.6	366.8	459	364.3	456.9	511.9	306.5	235	176.8	130.1	120.2	83.9	76.46	80.38	3682.84
2015-02-25 11:34:17	RAW/CbTLsfpAvzfff	327	364.9	430.8	344.7	444.7	504.4	302.4	231.1	172.9	126.8	117.8	81.95	76.35	80.17	3605.97
2015-02-25 11:34:27	RAW/CbTLsfpAvzfff	315.2	384.4	444.4	355.2	455.9	516.5	308.1	238.5	178.2	132.1	121.1	84.74	77.72	81.03	3693.09
2015-02-25 11:34:37	RAW/CbTLsfpAvzfff	344.4	368.4	458.4	366.1	461.7	518.6	309.7	239.1	180.2	132.7	122.7	84.88	79.05	84.72	3750.65
2015-02-25 11:34:48	RAW/CbTLsfpAvzfff	329.8	392.6	503.8	404.6	491.9	538.6	318.4	252.1	191.6	142.3	130.6	91.37	84.88	88.54	3961.09
2015-02-25 11:34:59	RAW/CbTLsfpAvzfff	321.5	363.2	538.8	451.6	521.9	553.9	324.4	255.4	191.1	142	127.6	87.78	78.45	82.53	4040.16
2015-02-25 11:35:13	RAW/CbTLsfpAvzfff	305.7	366.1	512.7	429.2	507.9	545.2	320.7	242.7	178.3	130.2	115.1	79.22	70.61	74.94	3878.57
2015-02-25 11:35:24	RAW/CbTLsfpAvzfff	299.9	337.9	515.1	444.4	514.7	550	321.3	245.9	182.3	133.6	118	79.91	70.95	76.57	3890.53
2015-02-25 11:35:37	RAW/CbTLsfpAvzfff	276.2	304.6	461	409.4	481.8	520.1	305.2	230.7	169.1	124.9	109.2	73.14	65.84	71.75	3602.93
2015-02-25 11:35:49	RAW/CbTLsfpAvzfff	278.3	298.5	438.6	391.7	471	512.5	304.8	230.1	168	123.2	110	73.36	65.32	70.84	3536.22
2015-02-25 11:36:01	RAW/CbTLsfpAvzfff	278.8	305.3	434.8	388.6	466.4	513.6	305.3	227.1	165	120.7	109.3	72.21	66.53	73.51	3527.15
2015-02-25 11:36:12	RAW/CbTLsfpAvzfff	268.8	301.2	433.3	391.1	466.3	511	306.1	225.1	165.1	122.2	108.6	73.3	66.79	74.18	3513.07
2015-02-25 11:36:22	RAW/CbTLsfpAvzfff	294.6	303	448.6	401.7	483.3	530.6	317.5	237.6	173.1	126.7	112.1	75.68	69.14	77.3	3650.92
2015-02-25 11:36:32	RAW/CbTLsfpAvzfff	256.3	270.7	408.2	395	502.1	580.7	355.1	252.2	169.3	119.7	104.3	70.89	63.07	71.89	3619.45
2015-02-25 11:36:42	RAW/CbTLsfpAvzfff	241.8	247.6	381.4	388	508	601	376.9	255	163.3	114.5	97.67	66.01	58.87	66.92	3566.97
2015-02-25 11:36:52	RAW/CbTLsfpAvzfff	268.2	254.5	428.1	456.2	608.8	745.1	489	327.3	207.2	140.7	118.5	83.99	78.76	91.04	4297.39
2015-02-25 11:37:02	RAW/CbTLsfpAvzfff	277.6	273.5	484.2	553.8	770.2	987.3	676.6	435.2	248.9	155.5	129.2	86.78	76.19	82.02	5236.99
2015-02-25 11:37:12	RAW/CbTLsfpAvzfff	252.7	225.3	414.2	535.2	819	1152	839.7	499.5	257.7	148.8	122.7	81.8	77.36	85.15	5511.11
2015-02-25 11:37:22	RAW/CbTLsfpAvzfff	235.9	194.8	369.3	495.1	761.7	1069	776.8	458.9	232.5	132.6	107	74.62	68.92	75.05	5052.19
2015-02-25 11:37:32	RAW/CbTLsfpAvzfff	238.3	214.3	400.5	538	819.3	1134	817.8	490	252.4	143	117.6	79.52	74.63	85.31	5404.66
2015-02-25 11:37:42	RAW/CbTLsfpAvzfff	243.2	226.2	420.3	571.6	879.2	1229	890.5	521.3	268.1	152.7	122.3	85.19	76.31	88.9	5774.8
2015-02-25 11:37:52	RAW/CbTLsfpAvzfff	257	228.6	436.2	581.7	878	1210	862.9	510.4	267	155.7	124.1	86.94	79.47	89	5767.01
2015-02-25 11:38:02	RAW/CbTLsfpAvzfff	258.7	233.5	442.6	558	818.4	1102	775.8	461.7	241.8	139.3	113	75.56	63.51	71.37	5355.24
2015-02-25 11:38:12	RAW/CbTLsfpAvzfff	272.7	254.1	464.1	544.7	778.8	1019	701.3	433.6	238.4	144.1	119.4	79.86	71.62	79.24	5200.92
2015-02-25 11:38:22	RAW/CbTLsfpAvzfff	266.1	274.3	459.2	481.8	659.9	817	533.8	336.7	195.7	124.4	103.5	67.6	59.08	62.64	4441.72
2015-02-25 11:38:32	RAW/CbTLsfpAvzfff	277.9	299.9	492.6	493.9	661.6	796	516.1	343.8	210.6	138.4	119.8	82.94	73.84	82.88	4590.26
2015-02-25 11:38:42	RAW/CbTLsfpAvzfff	282.9	290.3	493.9	523.8	706.4	806.3	487.4	326.1	200.9	133.5	116.6	78.93	69.72	79.7	4596.45
2015-02-25 11:38:52	RAW/CbTLsfpAvzfff	259.5	248.4	429.1	490	678.8	745.9	411.8	269.2	167.3	115.9	98.98	65.23	58.22	65.27	4103.6
2015-02-25 11:39:02	RAW/CbTLsfpAvzfff	291.3	301.4	543.7	645.4	898.6	957.2	504.9	335.6	219.1	152.1	131.4	91.26	83.08	94.64	5249.68

## Sheet: concentration.chart
							Date	25/02/2015		Filename	elpi_20150225_113126.dat
		Total concentration					Time	2015-02-25 09:51:36		Note	1.01
				From Ch.	1
				To Ch.	4

## Sheet: Distribution
				Date	25/02/2015	Filename	elpi_20150225_113126.dat
		Distribution		Time	2015-02-25 09:51:36	Note	1.01
Current [fA]			1
				TRUE			FALSE
Dp used	0.006	0.006	0.017	0.017	0.017	0.017	0.028	0.028	0.028	0.028	0.0555	0.0555	0.0555	0.0555	0.0937	0.0937	0.0937	0.0937	0.156	0.156	0.156	0.156	0.262	0.262	0.262	0.262	0.381	0.381	0.381	0.381	0.612	0.612	0.612	0.612	0.947	0.947	0.947	0.947	1.6	1.6	1.6	1.6	2.39	2.39	2.39	2.39	3.99	3.99	3.99
Current [fA]	0	628.996	628.996	0	0	497.544	497.544	0	0	523.202	523.202	0	0	485.586	485.586	0	0	744.473	744.473	0	0	873.333	873.333	0	0	512.525	512.525	0	0	350.818	350.818	0	0	263.183	263.183	0	0	171.535	171.535	0	0	155.975	155.975	0	0	112.233	112.233	0	0
Number dN/dlogDp [1/cm³]	0	283038	283038	0	0	168926	168926	0	0	59301.2	59301.2	0	0	32377.9	32377.9	0	0	25769.7	25769.7	0	0	15069.9	15069.9	0	0	6789.59	6789.59	0	0	2096.68	2096.68	0	0	935.827	935.827	0	0	269.126	269.126	0	0	173.525	173.525	0	0	53.4654	53.4654	0	0
Diameter dD/dlogDp [µm/cm³]	0	2858.54	2858.54	0	0	3685.53	3685.53	0	0	2337.7	2337.7	0	0	2334.88	2334.88	0	0	3115.6	3115.6	0	0	3046.66	3046.66	0	0	2145.14	2145.14	0	0	1012.44	1012.44	0	0	712.437	712.437	0	0	331.277	331.277	0	0	339.329	339.329	0	0	165.104	165.104	0	0
Area dA/dlogDp [µm²/cm³]	0	90.6973	90.6973	0	0	252.611	252.611	0	0	289.511	289.511	0	0	528.97	528.97	0	0	1183.38	1183.38	0	0	1935.03	1935.03	0	0	2129.22	2129.22	0	0	1535.88	1535.88	0	0	1703.91	1703.91	0	0	1281.08	1281.08	0	0	2084.63	2084.63	0	0	1601.75	1601.75	0	0
Volume dV/dlogDp [µm³/cm³]	0	0.152666	0.152666	0	0	0.918555	0.918555	0	0	1.90212	1.90212	0	0	6.35764	6.35764	0	0	23.8454	23.8454	0	0	65.2001	65.2001	0	0	112.12	112.12	0	0	123.608	123.608	0	0	216.195	216.195	0	0	262.821	262.821	0	0	679.419	679.419	0	0	824.381	824.381	0	0
Mass dM/dlogDp [mg/m³]	0	0.000152666	0.000152666	0	0	0.000918555	0.000918555	0	0	0.00190212	0.00190212	0	0	0.00635764	0.00635764	0	0	0.0238454	0.0238454	0	0	0.0652001	0.0652001	0	0	0.11212	0.11212	0	0	0.123608	0.123608	0	0	0.216195	0.216195	0	0	0.262821	0.262821	0	0	0.679419	0.679419	0	0	0.824381	0.824381	0	0
Used values	0	628.996	628.996	0	0	497.544	497.544	0	0	523.202	523.202	0	0	485.586	485.586	0	0	744.473	744.473	0	0	873.333	873.333	0	0	512.525	512.525	0	0	350.818	350.818	0	0	263.183	263.183	0	0	171.535	171.535	0	0	155.975	155.975	0	0	112.233	112.233	0	0
Dp	0.006	0.006	0.017	0.017	0.017	0.017	0.028	0.028	0.028	0.028	0.0555	0.0555	0.0555	0.0555	0.0937	0.0937	0.0937	0.0937	0.156	0.156	0.156	0.156	0.262	0.262	0.262	0.262	0.381	0.381	0.381	0.381	0.612	0.612	0.612	0.612	0.947	0.947	0.947	0.947	1.6	1.6	1.6	1.6	2.39	2.39	2.39	2.39	3.99	3.99	3.99
Current [fA]	0	628.996	628.996	0	0	497.544	497.544	0	0	523.202	523.202	0	0	485.586	485.586	0	0	744.473	744.473	0	0	873.333	873.333	0	0	512.525	512.525	0	0	350.818	350.818	0	0	263.183	263.183	0	0	171.535	171.535	0	0	155.975	155.975	0	0	112.233	112.233	0	0
Number dN/dlogDp [1/cm³]	0	283038	283038	0	0	168926	168926	0	0	59301.2	59301.2	0	0	32377.9	32377.9	0	0	25769.7	25769.7	0	0	15069.9	15069.9	0	0	6789.59	6789.59	0	0	2096.68	2096.68	0	0	935.827	935.827	0	0	269.126	269.126	0	0	173.525	173.525	0	0	53.4654	53.4654	0	0
Diameter dD/dlogDp [µm/cm³]	0	2858.54	2858.54	0	0	3685.53	3685.53	0	0	2337.7	2337.7	0	0	2334.88	2334.88	0	0	3115.6	3115.6	0	0	3046.66	3046.66	0	0	2145.14	2145.14	0	0	1012.44	1012.44	0	0	712.437	712.437	0	0	331.277	331.277	0	0	339.329	339.329	0	0	165.104	165.104	0	0
Area dA/dlogDp [µm²/cm³]	0	90.6973	90.6973	0	0	252.611	252.611	0	0	289.511	289.511	0	0	528.97	528.97	0	0	1183.38	1183.38	0	0	1935.03	1935.03	0	0	2129.22	2129.22	0	0	1535.88	1535.88	0	0	1703.91	1703.91	0	0	1281.08	1281.08	0	0	2084.63	2084.63	0	0	1601.75	1601.75	0	0
Volume dV/dlogDp [µm³/cm³]	0	0.152666	0.152666	0	0	0.918555	0.918555	0	0	1.90212	1.90212	0	0	6.35764	6.35764	0	0	23.8454	23.8454	0	0	65.2001	65.2001	0	0	112.12	112.12	0	0	123.608	123.608	0	0	216.195	216.195	0	0	262.821	262.821	0	0	679.419	679.419	0	0	824.381	824.381	0	0
Mass dM/dlogDp [mg/m³]	0	0.000152666	0.000152666	0	0	0.000918555	0.000918555	0	0	0.00190212	0.00190212	0	0	0.00635764	0.00635764	0	0	0.0238454	0.0238454	0	0	0.0652001	0.0652001	0	0	0.11212	0.11212	0	0	0.123608	0.123608	0	0	0.216195	0.216195	0	0	0.262821	0.262821	0	0	0.679419	0.679419	0	0	0.824381	0.824381	0	0
Used values	0	628.996	628.996	0	0	497.544	497.544	0	0	523.202	523.202	0	0	485.586	485.586	0	0	744.473	744.473	0	0	873.333	873.333	0	0	512.525	512.525	0	0	350.818	350.818	0	0	263.183	263.183	0	0	171.535	171.535	0	0	155.975	155.975	0	0	112.233	112.233	0	0
				Sample	Time
Distribution average			From	1	2015-02-25 09:51:36
			To	639	2015-02-25 11:39:02
[truncated: 7 more columns]

## Sheet: All.distributions
											Date	25/02/2015		Filename	elpi_20150225_113126.dat
				ALL DISTRIBUTIONS							Time	2015-02-25 09:51:36		Note	1.01
				Sample	Time
	Distribution average			From	1	2015-02-25 09:51:36		Dilution	1
				To	639	2015-02-25 11:39:02		Density	1
				TRUE			FALSE
	Stage n:o	1	2	3	4	5	6	7	8	9	10	11	12	13	14	15
	Dp	0.006	0.017	0.028	0.0555	0.0937	0.156	0.262	0.381	0.612	0.947	1.6	2.39	3.99	6.67	9.9
																Total
Channel		1	2	3	4	5	6	7	8	9	10	11	12	13	14	From Ch	1
Di		0.0100995	0.0218174	0.0394208	0.0721135	0.120902	0.202168	0.315946	0.482879	0.761291	1.23093	1.95551	3.08806	5.15881	8.12607	To	14	Median
Current		628.996	497.544	523.202	485.586	744.473	873.333	512.525	350.818	263.183	171.535	155.975	112.233	110.787	113.962	5544.15	fA	0.138464	µm
Number		128017	36607.8	17620.5	7364.24	5705.03	3393.39	1104.15	431.552	177.431	61.2989	30.2416	11.9001	5.96363	3.36597	200534	1/cm³	0.0164492	µm
Diameter		1292.91	798.687	694.613	531.061	689.747	686.037	348.851	208.387	135.077	75.4549	59.1376	36.7481	30.7652	27.3521	5614.83	µm/cm³	0.062377	µm
Area		41.0222	54.7432	86.0237	120.312	261.982	435.723	346.261	316.125	323.059	291.791	363.306	356.509	498.608	698.267	4193.73	µm²/cm³	1.00659	µm
Volume		0.0690506	0.199059	0.565187	1.44602	5.27901	14.6815	18.2333	25.4417	40.9903	59.8627	118.408	183.487	428.704	945.695	1843.06	µm³/cm³	4.80084	µm
Mass		6.90506e-05	0.000199059	0.000565187	0.00144602	0.00527901	0.0146815	0.0182333	0.0254417	0.0409903	0.0598627	0.118408	0.183487	0.428704	0.945695	1.84306	mg/m³	4.80084	µm
dlogdp		0.452298	0.216709	0.297135	0.227447	0.221385	0.225177	0.162624	0.205826	0.189599	0.22777	0.174278	0.222575	0.223153	0.171509
Current dI/dlogDp		1390.67	2295.91	1760.82	2134.94	3362.8	3878.43	3151.6	1704.44	1388.11	753.104	894.981	504.25	496.46	664.468
Number dN/dlogDp		283038	168926	59301.2	32377.9	25769.7	15069.9	6789.59	2096.68	935.827	269.126	173.525	53.4654	26.7244	19.6256
Diameter dD/dlogDp		2858.54	3685.53	2337.7	2334.88	3115.6	3046.66	2145.14	1012.44	712.437	331.277	339.329	165.104	137.866	159.479
Area dA/dlogDp		90.6973	252.611	289.511	528.97	1183.38	1935.03	2129.22	1535.88	1703.91	1281.08	2084.63	1601.75	2234.38	4071.31
Volume dV/dlogDp		0.152666	0.918555	1.90212	6.35764	23.8454	65.2001	112.12	123.608	216.195	262.821	679.419	824.381	1921.12	5513.95
Mass dM/dlogDp		0.000152666	0.000918555	0.00190212	0.00635764	0.0238454	0.0652001	0.11212	0.123608	0.216195	0.262821	0.679419	0.824381	1.92112	5.51395
D50%	0.006	0.006	0.017	0.017	0.017	0.017	0.028	0.028	0.028	0.028	0.0555	0.0555	0.0555	0.0555	0.0937	0.0937	0.0937	0.0937	0.156	0.156	0.156	0.156	0.262	0.262	0.262	0.262	0.381	0.381	0.381	0.381	0.612	0.612	0.612	0.612	0.947	0.947	0.947	0.947	1.6	1.6	1.6	1.6	2.39	2.39	2.39	2.39	3.99	3.99	3.99
Used D50%	0.006	0.006	0.017	0.017	0.017	0.017	0.028	0.028	0.028	0.028	0.0555	0.0555	0.0555	0.0555	0.0937	0.0937	0.0937	0.0937	0.156	0.156	0.156	0.156	0.262	0.262	0.262	0.262	0.381	0.381	0.381	0.381	0.612	0.612	0.612	0.612	0.947	0.947	0.947	0.947	1.6	1.6	1.6	1.6	2.39	2.39	2.39	2.39	3.99	3.99	3.99
Raw current	0	260.56	260.56	0	0	412.074	412.074	0	0	509.625	509.625	0	0	504.148	504.148	0	0	771.838	771.838	0	0	913.941	913.941	0	0	569.415	569.415	0	0	404.972	404.972	0	0	314.814	314.814	0	0	211.372	211.372	0	0	196.759	196.759	0	0	155.073	155.073	0	0
Corrected current	0	628.996	628.996	0	0	497.544	497.544	0	0	523.202	523.202	0	0	485.586	485.586	0	0	744.473	744.473	0	0	873.333	873.333	0	0	512.525	512.525	0	0	350.818	350.818	0	0	263.183	263.183	0	0	171.535	171.535	0	0	155.975	155.975	0	0	112.233	112.233	0	0
dN/dlogDp	0	283038	283038	0	0	168926	168926	0	0	59301.2	59301.2	0	0	32377.9	32377.9	0	0	25769.7	25769.7	0	0	15069.9	15069.9	0	0	6789.59	6789.59	0	0	2096.68	2096.68	0	0	935.827	935.827	0	0	269.126	269.126	0	0	173.525	173.525	0	0	53.4654	53.4654	0	0
dD/dlogDp	0	2858.54	2858.54	0	0	3685.53	3685.53	0	0	2337.7	2337.7	0	0	2334.88	2334.88	0	0	3115.6	3115.6	0	0	3046.66	3046.66	0	0	2145.14	2145.14	0	0	1012.44	1012.44	0	0	712.437	712.437	0	0	331.277	331.277	0	0	339.329	339.329	0	0	165.104	165.104	0	0
dA/dlogDp	0	90.6973	90.6973	0	0	252.611	252.611	0	0	289.511	289.511	0	0	528.97	528.97	0	0	1183.38	1183.38	0	0	1935.03	1935.03	0	0	2129.22	2129.22	0	0	1535.88	1535.88	0	0	1703.91	1703.91	0	0	1281.08	1281.08	0	0	2084.63	2084.63	0	0	1601.75	1601.75	0	0
dV/dlogDp	0	0.152666	0.152666	0	0	0.918555	0.918555	0	0	1.90212	1.90212	0	0	6.35764	6.35764	0	0	23.8454	23.8454	0	0	65.2001	65.2001	0	0	112.12	112.12	0	0	123.608	123.608	0	0	216.195	216.195	0	0	262.821	262.821	0	0	679.419	679.419	0	0	824.381	824.381	0	0
dM/dlogDp	0	0.000152666	0.000152666	0	0	0.000918555	0.000918555	0	0	0.00190212	0.00190212	0	0	0.00635764	0.00635764	0	0	0.0238454	0.0238454	0	0	0.0652001	0.0652001	0	0	0.11212	0.11212	0	0	0.123608	0.123608	0	0	0.216195	0.216195	0	0	0.262821	0.262821	0	0	0.679419	0.679419	0	0	0.824381	0.824381	0	0
D50%		0.006	0.017	0.028	0.0555	0.0937	0.156	0.262	0.381	0.612	0.947	1.6	2.39	3.99	6.67	9.9
Raw current		260.56	412.074	509.625	504.148	771.838	913.941	569.415	404.972	314.814	211.372	196.759	155.073	154.356	165.155
Corrected current		628.996	497.544	523.202	485.586	744.473	873.333	512.525	350.818	263.183	171.535	155.975	112.233	110.787	113.962
Raw current/dlogDp		576.081	1901.51	1715.13	2216.56	3486.41	4058.77	3501.43	1967.54	1660.42	928.005	1128.99	696.723	691.704	962.949
Cumulative I		0.113452	0.203194	0.297564	0.38515	0.51943	0.676954	0.769398	0.832675	0.880145	0.911085	0.939218	0.959462	0.979445	1
Cumulative N		0.638382	0.820933	0.908801	0.945524	0.973973	0.990895	0.996401	0.998553	0.999438	0.999743	0.999894	0.999953	0.999983	1
Cumulative D		0.230267	0.372513	0.496224	0.590806	0.713649	0.835832	0.897963	0.935076	0.959134	0.972572	0.983104	0.989649	0.995129	1
Cumulative A		0.00978178	0.0228353	0.0433478	0.0720364	0.134506	0.238405	0.320971	0.396352	0.473385	0.542963	0.629594	0.714604	0.833497	1
Cumulative V		3.74652e-05	0.00014547	0.000452127	0.0012367	0.00410097	0.0120668	0.0219598	0.0357638	0.0580042	0.0904842	0.154729	0.254285	0.486889	1
Cumulative M		3.74652e-05	0.00014547	0.000452127	0.0012367	0.00410097	0.0120668	0.0219598	0.0357638	0.0580042	0.0904842	0.154729	0.254285	0.486889	1
		1	1	1	1	1	1	1	1	1	1	1	1	1	1
	Cumulative distributions
[truncated: 7 more columns]

## Sheet: All.distributions line
											Date	25/02/2015		Filename	elpi_20150225_113126.dat
				ALL DISTRIBUTIONS							Time	2015-02-25 09:51:36		Note	1.01
					Sample	Time
	Distribution average			From	1	2015-02-25 09:51:36		Dilution	1
				To	639	2015-02-25 11:39:02		Density	1
				TRUE			FALSE
																Total
Channel		1	2	3	4	5	6	7	8	9	10	11	12	13	14	From Ch	1
Di		0.0100995	0.0218174	0.0394208	0.0721135	0.120902	0.202168	0.315946	0.482879	0.761291	1.23093	1.95551	3.08806	5.15881	8.12607	To	14
Current		628.996	497.544	523.202	485.586	744.473	873.333	512.525	350.818	263.183	171.535	155.975	112.233	110.787	113.962	5544.15	fA
Number		128017	36607.8	17620.5	7364.24	5705.03	3393.39	1104.15	431.552	177.431	61.2989	30.2416	11.9001	5.96363	3.36597	200534	1/cm³
Diameter		1292.91	798.687	694.613	531.061	689.747	686.037	348.851	208.387	135.077	75.4549	59.1376	36.7481	30.7652	27.3521	5614.83	µm/cm³
Area		41.0222	54.7432	86.0237	120.312	261.982	435.723	346.261	316.125	323.059	291.791	363.306	356.509	498.608	698.267	4193.73	µm²/cm³
Volume		0.0690506	0.199059	0.565187	1.44602	5.27901	14.6815	18.2333	25.4417	40.9903	59.8627	118.408	183.487	428.704	945.695	1843.06	µm³/cm³
Mass		6.90506e-05	0.000199059	0.000565187	0.00144602	0.00527901	0.0146815	0.0182333	0.0254417	0.0409903	0.0598627	0.118408	0.183487	0.428704	0.945695	1.84306	mg/m³
dlogdp		0.452298	0.216709	0.297135	0.227447	0.221385	0.225177	0.162624	0.205826	0.189599	0.22777	0.174278	0.222575	0.223153	0.171509
Current dI/dlogDp		1390.67	2295.91	1760.82	2134.94	3362.8	3878.43	3151.6	1704.44	1388.11	753.104	894.981	504.25	496.46	664.468
Number dN/dlogDp		283038	168926	59301.2	32377.9	25769.7	15069.9	6789.59	2096.68	935.827	269.126	173.525	53.4654	26.7244	19.6256
Diameter dD/dlogDp		2858.54	3685.53	2337.7	2334.88	3115.6	3046.66	2145.14	1012.44	712.437	331.277	339.329	165.104	137.866	159.479
Area dA/dlogDp		90.6973	252.611	289.511	528.97	1183.38	1935.03	2129.22	1535.88	1703.91	1281.08	2084.63	1601.75	2234.38	4071.31
Volume dV/dlogDp		0.152666	0.918555	1.90212	6.35764	23.8454	65.2001	112.12	123.608	216.195	262.821	679.419	824.381	1921.12	5513.95
Mass dM/dlogDp		0.000152666	0.000918555	0.00190212	0.00635764	0.0238454	0.0652001	0.11212	0.123608	0.216195	0.262821	0.679419	0.824381	1.92112	5.51395
D50%	0.006	0.006	0.017	0.017	0.017	0.017	0.028	0.028	0.028	0.028	0.0555	0.0555	0.0555	0.0555	0.0937	0.0937	0.0937	0.0937	0.156	0.156	0.156	0.156	0.262	0.262	0.262	0.262	0.381	0.381	0.381	0.381	0.612	0.612	0.612	0.612	0.947	0.947	0.947	0.947	1.6	1.6	1.6	1.6	2.39	2.39	2.39	2.39	3.99	3.99	3.99
Raw current	0	260.56	260.56	0	0	412.074	412.074	0	0	509.625	509.625	0	0	504.148	504.148	0	0	771.838	771.838	0	0	913.941	913.941	0	0	569.415	569.415	0	0	404.972	404.972	0	0	314.814	314.814	0	0	211.372	211.372	0	0	196.759	196.759	0	0	155.073	155.073	0	0
Corrected current	0	628.996	628.996	0	0	497.544	497.544	0	0	523.202	523.202	0	0	485.586	485.586	0	0	744.473	744.473	0	0	873.333	873.333	0	0	512.525	512.525	0	0	350.818	350.818	0	0	263.183	263.183	0	0	171.535	171.535	0	0	155.975	155.975	0	0	112.233	112.233	0	0
dN/dlogDp	0	283038	283038	0	0	168926	168926	0	0	59301.2	59301.2	0	0	32377.9	32377.9	0	0	25769.7	25769.7	0	0	15069.9	15069.9	0	0	6789.59	6789.59	0	0	2096.68	2096.68	0	0	935.827	935.827	0	0	269.126	269.126	0	0	173.525	173.525	0	0	53.4654	53.4654	0	0
dD/dlogDp	0	2858.54	2858.54	0	0	3685.53	3685.53	0	0	2337.7	2337.7	0	0	2334.88	2334.88	0	0	3115.6	3115.6	0	0	3046.66	3046.66	0	0	2145.14	2145.14	0	0	1012.44	1012.44	0	0	712.437	712.437	0	0	331.277	331.277	0	0	339.329	339.329	0	0	165.104	165.104	0	0
dA/dlogDp	0	90.6973	90.6973	0	0	252.611	252.611	0	0	289.511	289.511	0	0	528.97	528.97	0	0	1183.38	1183.38	0	0	1935.03	1935.03	0	0	2129.22	2129.22	0	0	1535.88	1535.88	0	0	1703.91	1703.91	0	0	1281.08	1281.08	0	0	2084.63	2084.63	0	0	1601.75	1601.75	0	0
dV/dlogDp	0	0.152666	0.152666	0	0	0.918555	0.918555	0	0	1.90212	1.90212	0	0	6.35764	6.35764	0	0	23.8454	23.8454	0	0	65.2001	65.2001	0	0	112.12	112.12	0	0	123.608	123.608	0	0	216.195	216.195	0	0	262.821	262.821	0	0	679.419	679.419	0	0	824.381	824.381	0	0
dM/dlogDp	0	0.000152666	0.000152666	0	0	0.000918555	0.000918555	0	0	0.00190212	0.00190212	0	0	0.00635764	0.00635764	0	0	0.0238454	0.0238454	0	0	0.0652001	0.0652001	0	0	0.11212	0.11212	0	0	0.123608	0.123608	0	0	0.216195	0.216195	0	0	0.262821	0.262821	0	0	0.679419	0.679419	0	0	0.824381	0.824381	0	0
D50%		0.006	0.017	0.028	0.0555	0.0937	0.156	0.262	0.381	0.612	0.947	1.6	2.39	3.99	6.67	9.9
Raw current		260.56	412.074	509.625	504.148	771.838	913.941	569.415	404.972	314.814	211.372	196.759	155.073	154.356	165.155
Corrected current		628.996	497.544	523.202	485.586	744.473	873.333	512.525	350.818	263.183	171.535	155.975	112.233	110.787	113.962
Raw current/dlogDp		576.081	1901.51	1715.13	2216.56	3486.41	4058.77	3501.43	1967.54	1660.42	928.005	1128.99	696.723	691.704	962.949
Cumulative I		0.113452	0.203194	0.297564	0.38515	0.51943	0.676954	0.769398	0.832675	0.880145	0.911085	0.939218	0.959462	0.979445	1
Cumulative N		0.638382	0.820933	0.908801	0.945524	0.973973	0.990895	0.996401	0.998553	0.999438	0.999743	0.999894	0.999953	0.999983	1
Cumulative D		0.230267	0.372513	0.496224	0.590806	0.713649	0.835832	0.897963	0.935076	0.959134	0.972572	0.983104	0.989649	0.995129	1
Cumulative A		0.00978178	0.0228353	0.0433478	0.0720364	0.134506	0.238405	0.320971	0.396352	0.473385	0.542963	0.629594	0.714604	0.833497	1
Cumulative V		3.74652e-05	0.00014547	0.000452127	0.0012367	0.00410097	0.0120668	0.0219598	0.0357638	0.0580042	0.0904842	0.154729	0.254285	0.486889	1
Cumulative M		3.74652e-05	0.00014547	0.000452127	0.0012367	0.00410097	0.0120668	0.0219598	0.0357638	0.0580042	0.0904842	0.154729	0.254285	0.486889	1
		1	1	1	1	1	1	1	1	1	1	1	1	1	1
[truncated: 7 more columns]

## Sheet: Charge.chart
							Date	25/02/2015		Filename	elpi_20150225_113126.dat
	Charge values						Time	2015-02-25 09:51:36		Note	1.01
											Distribution average range
											From	2015-02-25 09:51:36	0
											1	2015-02-25 09:51:36	100
											To	2015-02-25 11:39:02	100
											639	2015-02-25 11:39:02	0
											Move distribution
											Move distribution start point
											Move distribution end point

## Sheet: Charge.distribution
				Date	25/02/2015	Filename	elpi_20150225_113126.dat
		Distribution		Time	2015-02-25 09:51:36	Note	1.01
			1
				FALSE			FALSE
Dp used	0.006	0.006	0.017	0.017	0.017	0.017	0.028	0.028	0.028	0.028	0.0555	0.0555	0.0555	0.0555	0.0937	0.0937	0.0937	0.0937	0.156	0.156	0.156	0.156	0.262	0.262	0.262	0.262	0.381	0.381	0.381	0.381	0.612	0.612	0.612	0.612	0.947	0.947	0.947	0.947	1.6	1.6	1.6	1.6	2.39	2.39	2.39	2.39	3.99	3.99	3.99
Current [fA]	0	#DIV/0!	#DIV/0!	0	0	#DIV/0!	#DIV/0!	0	0	#DIV/0!	#DIV/0!	0	0	#DIV/0!	#DIV/0!	0	0	#DIV/0!	#DIV/0!	0	0	#DIV/0!	#DIV/0!	0	0	#DIV/0!	#DIV/0!	0	0	#DIV/0!	#DIV/0!	0	0	#DIV/0!	#DIV/0!	0	0	#DIV/0!	#DIV/0!	0	0	#DIV/0!	#DIV/0!	0	0	#DIV/0!	#DIV/0!	0	0
Number dN/dlogDp [1/cm³]	0	117248	117248	0	0	139907	139907	0	0	57762.4	57762.4	0	0	33615.6	33615.6	0	0	26716.9	26716.9	0	0	15770.6	15770.6	0	0	7543.23	7543.23	0	0	2420.33	2420.33	0	0	1119.42	1119.42	0	0	331.628	331.628	0	0	218.897	218.897	0	0	73.8733	73.8733	0	0
Diameter dD/dlogDp [µm/cm³]	0	1184.14	1184.14	0	0	3052.41	3052.41	0	0	2277.04	2277.04	0	0	2424.14	2424.14	0	0	3230.12	3230.12	0	0	3188.32	3188.32	0	0	2383.26	2383.26	0	0	1168.73	1168.73	0	0	852.202	852.202	0	0	408.213	408.213	0	0	428.054	428.054	0	0	228.125	228.125	0	0
Area dA/dlogDp [µm²/cm³]	0	37.5711	37.5711	0	0	209.217	209.217	0	0	281.998	281.998	0	0	549.191	549.191	0	0	1226.88	1226.88	0	0	2025	2025	0	0	2365.56	2365.56	0	0	1772.97	1772.97	0	0	2038.18	2038.18	0	0	1578.6	1578.6	0	0	2629.71	2629.71	0	0	2213.14	2213.14	0	0
Volume dV/dlogDp [µm³/cm³]	0	0.0632416	0.0632416	0	0	0.760762	0.760762	0	0	1.85276	1.85276	0	0	6.60067	6.60067	0	0	24.7219	24.7219	0	0	68.2318	68.2318	0	0	124.565	124.565	0	0	142.688	142.688	0	0	258.608	258.608	0	0	323.858	323.858	0	0	857.068	857.068	0	0	1139.05	1139.05	0	0
Mass dM/dlogDp [mg/m³]	0	6.32416e-05	6.32416e-05	0	0	0.000760762	0.000760762	0	0	0.00185276	0.00185276	0	0	0.00660067	0.00660067	0	0	0.0247219	0.0247219	0	0	0.0682318	0.0682318	0	0	0.124565	0.124565	0	0	0.142688	0.142688	0	0	0.258608	0.258608	0	0	0.323858	0.323858	0	0	0.857068	0.857068	0	0	1.13905	1.13905	0	0
Used values	0	#DIV/0!	#DIV/0!	0	0	#DIV/0!	#DIV/0!	0	0	#DIV/0!	#DIV/0!	0	0	#DIV/0!	#DIV/0!	0	0	#DIV/0!	#DIV/0!	0	0	#DIV/0!	#DIV/0!	0	0	#DIV/0!	#DIV/0!	0	0	#DIV/0!	#DIV/0!	0	0	#DIV/0!	#DIV/0!	0	0	#DIV/0!	#DIV/0!	0	0	#DIV/0!	#DIV/0!	0	0	#DIV/0!	#DIV/0!	0	0
Dp	0.006	0.006	0.017	0.017	0.017	0.017	0.028	0.028	0.028	0.028	0.0555	0.0555	0.0555	0.0555	0.0937	0.0937	0.0937	0.0937	0.156	0.156	0.156	0.156	0.262	0.262	0.262	0.262	0.381	0.381	0.381	0.381	0.612	0.612	0.612	0.612	0.947	0.947	0.947	0.947	1.6	1.6	1.6	1.6	2.39	2.39	2.39	2.39	3.99	3.99	3.99
Current [fA]	0	#DIV/0!	#DIV/0!	0	0	#DIV/0!	#DIV/0!	0	0	#DIV/0!	#DIV/0!	0	0	#DIV/0!	#DIV/0!	0	0	#DIV/0!	#DIV/0!	0	0	#DIV/0!	#DIV/0!	0	0	#DIV/0!	#DIV/0!	0	0	#DIV/0!	#DIV/0!	0	0	#DIV/0!	#DIV/0!	0	0	#DIV/0!	#DIV/0!	0	0	#DIV/0!	#DIV/0!	0	0	#DIV/0!	#DIV/0!	0	0
Number dN/dlogDp [1/cm³]	0	117248	117248	0	0	139907	139907	0	0	57762.4	57762.4	0	0	33615.6	33615.6	0	0	26716.9	26716.9	0	0	15770.6	15770.6	0	0	7543.23	7543.23	0	0	2420.33	2420.33	0	0	1119.42	1119.42	0	0	331.628	331.628	0	0	218.897	218.897	0	0	73.8733	73.8733	0	0
Diameter dD/dlogDp [µm/cm³]	0	1184.14	1184.14	0	0	3052.41	3052.41	0	0	2277.04	2277.04	0	0	2424.14	2424.14	0	0	3230.12	3230.12	0	0	3188.32	3188.32	0	0	2383.26	2383.26	0	0	1168.73	1168.73	0	0	852.202	852.202	0	0	408.213	408.213	0	0	428.054	428.054	0	0	228.125	228.125	0	0
Area dA/dlogDp [µm²/cm³]	0	37.5711	37.5711	0	0	209.217	209.217	0	0	281.998	281.998	0	0	549.191	549.191	0	0	1226.88	1226.88	0	0	2025	2025	0	0	2365.56	2365.56	0	0	1772.97	1772.97	0	0	2038.18	2038.18	0	0	1578.6	1578.6	0	0	2629.71	2629.71	0	0	2213.14	2213.14	0	0
Volume dV/dlogDp [µm³/cm³]	0	0.0632416	0.0632416	0	0	0.760762	0.760762	0	0	1.85276	1.85276	0	0	6.60067	6.60067	0	0	24.7219	24.7219	0	0	68.2318	68.2318	0	0	124.565	124.565	0	0	142.688	142.688	0	0	258.608	258.608	0	0	323.858	323.858	0	0	857.068	857.068	0	0	1139.05	1139.05	0	0
Mass dM/dlogDp [mg/m³]	0	6.32416e-05	6.32416e-05	0	0	0.000760762	0.000760762	0	0	0.00185276	0.00185276	0	0	0.00660067	0.00660067	0	0	0.0247219	0.0247219	0	0	0.0682318	0.0682318	0	0	0.124565	0.124565	0	0	0.142688	0.142688	0	0	0.258608	0.258608	0	0	0.323858	0.323858	0	0	0.857068	0.857068	0	0	1.13905	1.13905	0	0
Used values	0	#DIV/0!	#DIV/0!	0	0	#DIV/0!	#DIV/0!	0	0	#DIV/0!	#DIV/0!	0	0	#DIV/0!	#DIV/0!	0	0	#DIV/0!	#DIV/0!	0	0	#DIV/0!	#DIV/0!	0	0	#DIV/0!	#DIV/0!	0	0	#DIV/0!	#DIV/0!	0	0	#DIV/0!	#DIV/0!	0	0	#DIV/0!	#DIV/0!	0	0	#DIV/0!	#DIV/0!	0	0	#DIV/0!	#DIV/0!	0	0
				Sample	Time
Distribution average			From	1	2015-02-25 09:51:36
			To	639	2015-02-25 11:39:02
[truncated: 7 more columns]

[truncated: 1 more sheets: Revision History]
