# Supplementary material for: Composition of Metallic Elements and Size Distribution of Fine and Ultrafine Particles in a Steelmaking Factory
Source: Int J Environ Res Public Health. 2018 Jun 7;15(6):1192. doi: 10.3390/ijerph15061192 (PMC6025616; doi:10.3390/ijerph15061192)
Supplement: Supplementary file 1 [file ijerph-15-01192-s001.zip › data of sampling outside plant.xlsm]

## Sheet: info
				ELPI MEASUREMENT												Measurement info sheet for ELPI+VI 1.0 data
Description	1.01
Location	Dekati
Date	25/02/2015
Operator	NN
Start time	2015-02-25 14:20:54
Stop time	2015-02-25 15:41:23
Samples	479
Datafile	elpi_20150225_160048.dat
Charger efficiency function
Mult1	2.1395	Mult2	2.1395	Mult3	2.1395
Exp1	1.321	Exp2	1.321	Exp3	1.321
Limit1	0.0239	Limit2	10
Impactor type
Impactor	10025		TRUE					Density	1
Flowrate	9.94		TRUE		FALSE			Dilution	1
Impactor properties		1	2	3	4	5	6	7	8	9	10	11	12	13	14	15
Aerodynamic	D 50% [µm]	0.006	0.017	0.028	0.0555	0.0937	0.156	0.262	0.381	0.612	0.947	1.6	2.39	3.99	6.67	9.9
	Cc	37.1057	13.4843	8.43628	4.59721	3.03382	2.1587	1.65761	1.44235	1.27229	1.17564	1.10395	1.06959	1.04168	1.02493	1.0168
	AerodynDi	0.0100995	0.0218174	0.0394208	0.0721135	0.120902	0.202168	0.315946	0.482879	0.761291	1.23093	1.95551	3.08806	5.15881	8.12607
Stokes	D 50% [µm]	0.006	0.017	0.028	0.0555	0.0937	0.156	0.262	0.381	0.612	0.947	1.6	2.39	3.99	6.67	9.9
	Cc	37.1057	13.4843	8.43628	4.59721	3.03382	2.1587	1.65761	1.44235	1.27229	1.17564	1.10395	1.06959	1.04168	1.02493	1.0168
	StkDi	0.0100995	0.0218174	0.0394208	0.0721135	0.120902	0.202168	0.315946	0.482879	0.761291	1.23093	1.95551	3.08806	5.15881	8.12607
D i [µm]		0.0100995	0.0218174	0.0394208	0.0721135	0.120902	0.202168	0.315946	0.482879	0.761291	1.23093	1.95551	3.08806	5.15881	8.12607
dlogDp		0.452298	0.216709	0.297135	0.227447	0.221385	0.225177	0.162624	0.205826	0.189599	0.22777	0.174278	0.222575	0.223153	0.171509
X , fAcc		0.00491337	0.0135912	0.0296929	0.0659384	0.130494	0.257363	0.464181	0.812922	1.48329	2.79833	5.15765	9.43133	18.577	33.8572
		0.006	0.017	0.028	0.0555	0.0937	0.156	0.262	0.381	0.612	0.947	1.6	2.39	3.99	6.67	9.9
Conversion vectors		1	2	3	4	5	6	7	8	9	10	11	12	13	14
Current dI/dlogDp [fA]		2.21093	4.61448	3.36547	4.39664	4.51702	4.44096	6.14917	4.85846	5.2743	4.39039	5.73796	4.49287	4.48123	5.83059
Number dN/dlogDp [1/cm³]		449.983	339.52	113.343	66.678	34.6147	17.2556	13.2473	5.97654	3.5558	1.56893	1.11252	0.476377	0.241224	0.172211
Diameter dD/dlogDp [µm/cm³]		4.54461	7.40744	4.46807	4.80838	4.18497	3.48854	4.18545	2.88595	2.707	1.93125	2.17553	1.47108	1.24443	1.3994
Area dA/dlogDp [µm²/cm³]		0.144194	0.507717	0.553344	1.08934	1.58955	2.21568	4.15437	4.378	6.47424	7.46834	13.3651	14.2716	20.1683	35.725
Volume dV/dlogDp [µm³/cm³]		0.000242714	0.00184618	0.00363554	0.0130927	0.0320299	0.0746567	0.218759	0.352341	0.821464	1.53217	4.35593	7.34523	17.3407	48.384
Mass dM/dlogDp [mg/m³]		2.42714e-07	1.84618e-06	3.63554e-06	1.30927e-05	3.20299e-05	7.46567e-05	0.000218759	0.000352341	0.000821464	0.00153217	0.00435593	0.00734523	0.0173407	0.048384
Current I [fA]		1	1	1	1	1	1	1	1	1	1	1	1	1	1
Number N [1/cm³]		203.526	73.577	33.6781	15.1657	7.66317	3.88557	2.15433	1.23013	0.674175	0.357356	0.193887	0.10603	0.0538299	0.0295358
Diameter D [µm/cm³]		2.05552	1.60526	1.32762	1.09365	0.92649	0.785538	0.680653	0.594004	0.513244	0.439882	0.379147	0.327425	0.277698	0.24001
Area A [µm²/cm³]		0.0652185	0.110027	0.164418	0.247767	0.351903	0.498919	0.675598	0.901109	1.22751	1.70106	2.32925	3.17649	4.50062	6.12717
Volume V [µm³/cm³]		0.000109779	0.000400084	0.00108025	0.00297789	0.00709093	0.0168109	0.0355754	0.0725211	0.155748	0.348983	0.759143	1.63486	3.86964	8.2983
Mass M [mg/m³]		1.09779e-07	4.00084e-07	1.08025e-06	2.97789e-06	7.09093e-06	1.68109e-05	3.55754e-05	7.25211e-05	0.000155748	0.000348983	0.000759143	0.00163486	0.00386964	0.0082983
		1	2	3	4	5	6	7	8	9	10	11	12	13	14
Aerodynamic	D 50% [µm]	0.006	0.017	0.028	0.0555	0.0937	0.156	0.262	0.381	0.612	0.947	1.6	2.39	3.99	6.67	9.9
	Cc	37.1057	13.4843	8.43628	4.59721	3.03382	2.1587	1.65761	1.44235	1.27229	1.17564	1.10395	1.06959	1.04168	1.02493	1.0168
	AerodynDi	0.0100995	0.0218174	0.0394208	0.0721135	0.120902	0.202168	0.315946	0.482879	0.761291	1.23093	1.95551	3.08806	5.15881	8.12607
Stokes	D 50% [µm]	0.006	0.017	0.028	0.0555	0.0937	0.156	0.262	0.381	0.612	0.947	1.6	2.39	3.99	6.67	9.9
	Cc	37.1057	13.4843	8.43628	4.59721	3.03382	2.1587	1.65761	1.44235	1.27229	1.17564	1.10395	1.06959	1.04168	1.02493	1.0168
	StkDi	0.0100995	0.0218174	0.0394208	0.0721135	0.120902	0.202168	0.315946	0.482879	0.761291	1.23093	1.95551	3.08806	5.15881	8.12607
D i [µm]		0.0100995	0.0218174	0.0394208	0.0721135	0.120902	0.202168	0.315946	0.482879	0.761291	1.23093	1.95551	3.08806	5.15881	8.12607
dlogDp		0.452298	0.216709	0.297135	0.227447	0.221385	0.225177	0.162624	0.205826	0.189599	0.22777	0.174278	0.222575	0.223153	0.171509
X , fAcc		0.00491337	0.0135912	0.0296929	0.0659384	0.130494	0.257363	0.464181	0.812922	1.48329	2.79833	5.15765	9.43133	18.577	33.8572
Current dI/dlogDp		2.02983	4.61448	3.36547	4.39664	4.51702	4.44096	6.14917	4.85846	5.2743	4.39039	5.73796	4.49287	4.48123	5.83059
Number dN/dlogDp [1/cm³]		389.284	302.01	101.419	60.1832	31.5443	15.8766	12.2745	5.5628	3.32061	1.46835	1.04269	0.446872	0.226431	0.161709
Diameter dD/dlogDp [µm/cm³]		4.11251	7.19969	4.349	4.69012	4.09157	3.41864	4.10858	2.83607	2.66236	1.90041	2.14153	1.4484	1.22544	1.37817
Area dA/dlogDp [µm²/cm³]		0.136489	0.539206	0.585879	1.14826	1.66728	2.3126	4.32048	4.54245	6.70603	7.72706	13.8179	14.7484	20.8352	36.8993
Volume dV/dlogDp [µm³/cm³]		0.000240318	0.00214237	0.00418722	0.0149141	0.0360436	0.0829937	0.241029	0.385978	0.896113	1.66678	4.72999	7.96705	18.7933	52.4123
Mass dM/dlogDp [mg/m³]		2.1869e-07	1.94956e-06	3.81037e-06	1.35719e-05	3.27996e-05	7.55243e-05	0.000219337	0.00035124	0.000815463	0.00151677	0.00430429	0.00725002	0.0171019	0.0476952
Current I [fA]		1	1	1	1	1	1	1	1	1	1	1	1	1	1
Number N [1/cm³]		191.782	65.4484	30.1352	13.6885	6.98343	3.57504	1.99612	1.14497	0.629583	0.334447	0.181718	0.0994626	0.0505287	0.0277347
Diameter D [µm/cm³]		2.02604	1.56024	1.29224	1.06675	0.905812	0.769799	0.668153	0.583739	0.504779	0.432857	0.373222	0.322378	0.27346	0.236368
Area A [µm²/cm³]		0.0672417	0.116851	0.174085	0.261169	0.369111	0.520743	0.702612	0.934957	1.27145	1.75999	2.40816	3.28262	4.64943	6.32857
Volume V [µm³/cm³]		0.000118394	0.000464272	0.00124417	0.00339217	0.0079795	0.0186882	0.0391971	0.0794445	0.169902	0.379644	0.824333	1.77327	4.19377	8.98919
Mass M [mg/m³]		1.07738e-07	4.22488e-07	1.1322e-06	3.08688e-06	7.26135e-06	1.70063e-05	3.56694e-05	7.22945e-05	0.000154611	0.000345476	0.000750143	0.00161367	0.00381633	0.00818017
D50		0.006	0.017	0.028	0.0555	0.0937	0.156	0.262	0.381	0.612	0.947	1.6	2.39	3.99	6.67	9.9
Aerodyn Di (no 0 stage)		0.0201427	0.0218174	0.0394208	0.0721135	0.120902	0.202168	0.315946	0.482879	0.761291	1.23093	1.95551	3.08806	5.15881	8.12607
Aerodyn Di (with 0 stage)		0.0100995	0.0218174	0.0394208	0.0721135	0.120902	0.202168	0.315946	0.482879	0.761291	1.23093	1.95551	3.08806	5.15881	8.12607
Stokes Di (no 0 stage)		0.0201427	0.0218174	0.0394208	0.0721135	0.120902	0.202168	0.315946	0.482879	0.761291	1.23093	1.95551	3.08806	5.15881	8.12607
Stokes Di (with 0 stage)		0.0100995	0.0218174	0.0394208	0.0721135	0.120902	0.202168	0.315946	0.482879	0.761291	1.23093	1.95551	3.08806	5.15881	8.12607

## Sheet: current
							Date	25/02/2015		Filename	elpi_20150225_160048.dat																7	1151	0
		Current value sheet					Time	2015-02-25 14:20:54		Note	1.01
		Ch1	Ch2	Ch3	Ch4	Ch5	Ch6	Ch7	Ch8	Ch9	Ch10	Ch11	Ch12	Ch13	Ch14	MISC																	CAL	1	2	3	4	5	6	7	8	9	10	11	12	13	14	CON
		0.006	0.017	0.028	0.0555	0.0937	0.156	0.262	0.381	0.612	0.947	1.6	2.39	3.99	6.67		Chgr I	Chgr U	Trap U	P_Low	P_Amb	Aux1	Aux2	Aux3	Aux4	Aux5	Aux6	T1	T2	T3	T4	Res.
Time	Status	Raw current values																				Aux channels											Calculated values from datafile															Concentration
2015-02-25 14:20:54	RAW/CbTLsfpAvzfff	60.26	93.87	166.1	308.4	460.2	464.9	315.5	258.5	167.1	103.7	92.11	85.57	91.32	97.76	MISC	1.019	3648	19.99	38.41	997.2	0.0164	0.01625	0.01625	0.0164	0.01633	0.0164	11.58	514.2	22.46	35.57	0	CAL	145.1	113.2	174.2	313.6	460.4	456.8	300.6	243.1	151.5	91.79	80.12	73.28	78.84	82.72	CON	2765
2015-02-25 14:21:04	RAW/CbTLsfpAvzfff	74.58	107.4	214.1	422.3	629.9	614.1	407.5	338.7	217.6	130.7	105.7	74.93	70.09	67.87	MISC	1.01	3726	19.99	38.41	994.2	0.01671	0.0164	0.01617	0.01617	0.01633	0.01656	12.22	514.2	22.45	35.16	0	CAL	179.7	128.9	225.3	431.1	631.8	604.4	388.8	319.3	197.8	115.6	90.48	59.38	54.31	48.8	CON	3476
2015-02-25 14:21:14	RAW/CbTLsfpAvzfff	69.28	122.3	259.9	523.1	700.1	622.7	393.5	328.9	213.3	129.7	103.3	73.87	63.04	64.98	MISC	1.023	3691	19.99	38.08	995	0.01648	0.01633	0.01633	0.0164	0.01656	0.0164	12.31	514.3	22.45	35.57	0	CAL	166.9	148.5	275.9	536.9	703.1	612	373.4	308.3	192.3	113.8	87.33	57.75	46.66	45.03	CON	3668
2015-02-25 14:21:24	RAW/CbTLsfpAvzfff	68.21	135.3	331.2	694.3	843.5	673.6	397.5	329.8	215.2	132	105.4	74.83	62.88	65.58	MISC	1.021	3675	19.99	38.55	991.5	0.01656	0.01633	0.01656	0.0164	0.01617	0.01625	12.13	514.5	22.44	35.57	0	CAL	164.4	165.4	354.4	716.1	848.7	661	374.6	306.4	191.3	114.2	87.65	57.03	44.78	43.33	CON	4129
2015-02-25 14:21:34	RAW/CbTLsfpAvzfff	63.34	118.8	279	576.3	711.5	585.4	353.7	291.6	186.8	113	89.35	64.57	53.2	52.48	MISC	1.022	3766	19.99	38.08	993.3	0.01656	0.0164	0.0164	0.0164	0.0164	0.01656	12.6	514.4	22.44	35.16	0	CAL	152.6	144.7	297.7	593.4	715.1	574.3	333.6	271.2	166	97.47	73.76	48.9	37.27	32.99	CON	3539
2015-02-25 14:21:44	RAW/CbTLsfpAvzfff	68.41	108.2	255.8	520	656.1	557.6	345.4	282.3	179.7	108.7	85.93	58.53	49.51	50.35	MISC	1.014	3717	19.99	38.74	992.3	0.01678	0.01633	0.01648	0.0164	0.01633	0.01656	12.06	514.2	22.43	35.16	0	CAL	164.8	130.6	271.9	534.1	658.4	546.5	325.9	262.4	159.5	93.5	70.7	43.11	33.84	31.3	CON	3326
2015-02-25 14:21:54	RAW/CbTLsfpAvzfff	69.47	103	231.3	462.1	612	545.7	351.2	288.7	182.7	111.7	88.22	62.39	53.6	54.12	MISC	1.022	3708	19.99	39.06	993.3	0.01656	0.01633	0.01663	0.01656	0.01648	0.0164	11.8	514.2	22.43	35.16	0	CAL	167.3	123.8	244.9	473.4	613.6	535.2	332.5	269.6	163.4	97.08	73.53	47.44	38.43	35.73	CON	3216
2015-02-25 14:22:04	RAW/CbTLsfpAvzfff	62.67	119.8	273.1	551.4	689.5	581.5	362.5	300.2	190.8	116.3	92.18	63.89	52.95	54.04	MISC	1.019	3632	19.99	39.06	993.8	0.01648	0.0164	0.01656	0.01663	0.01625	0.01648	11.88	514.4	22.4	35.97	0	CAL	151	146.1	291.3	567.3	692.7	570.7	343	280.1	170.4	101	76.82	48.44	37.25	34.83	CON	3511
2015-02-25 14:22:14	RAW/CbTLsfpAvzfff	63.12	108.1	227.4	449.2	604.8	556.5	367.7	302.5	188.6	112.3	87.9	59.39	49.13	50.13	MISC	1.015	3733	19.99	38.47	992.3	0.01656	0.0164	0.01656	0.0164	0.01625	0.01625	11.91	514.4	22.37	35.97	0	CAL	152	131	241.2	460.5	606.9	547	350.1	284.2	170	98.17	73.72	45.03	34.54	32.39	CON	3227
2015-02-25 14:22:24	RAW/CbTLsfpAvzfff	61.33	96.99	202.5	400.2	552.8	518.1	347.9	285	178.1	105	83.19	57.2	48.41	51.31	MISC	1.012	3700	19.99	38.41	994.2	0.01648	0.01625	0.01633	0.0164	0.0161	0.01671	11.58	514.3	22.36	35.16	0	CAL	147.7	117	214.1	409.7	554.5	509.3	331.5	268.1	160.8	91.89	70	43.79	34.79	34.81	CON	2988
2015-02-25 14:22:34	RAW/CbTLsfpAvzfff	63.23	102.8	226.4	447.5	585.1	528.2	349.5	288.8	180.7	109.9	86.63	61.38	52.43	52.48	MISC	1.014	3679	19.99	38.08	991.3	0.01656	0.01617	0.0164	0.0164	0.0164	0.01648	11.48	514.6	22.35	35.57	0	CAL	152.3	124.3	240.2	458.9	586.9	518.5	332	270.8	162.3	96.09	72.69	47.24	38.07	35.04	CON	3135
2015-02-25 14:22:44	RAW/CbTLsfpAvzfff	60.25	112.4	245.6	482.9	617.2	543.7	360.6	297.8	186.7	112.1	89.52	62.9	54.42	55.1	MISC	1.024	3643	19.99	38.74	992.3	0.01656	0.01625	0.0164	0.01633	0.01633	0.0164	11.41	514.6	22.32	35.97	0	CAL	145.1	136.8	261.4	496	619.5	533.8	342.7	279.3	167.8	97.91	75.25	48.51	39.79	37.25	CON	3281
2015-02-25 14:22:54	RAW/CbTLsfpAvzfff	70.17	118.3	264.7	533.6	713.5	645.4	425.6	362.5	261.8	246.5	322.7	418.8	385.6	367.7	MISC	1.013	3739	19.99	38.74	993.3	0.01663	0.01633	0.01633	0.01648	0.0164	0.0164	11.09	514.6	22.31	35.57	0	CAL	169.2	143.3	281.3	548	716.8	634.9	405.6	341.8	240.6	230.6	306.7	402.5	368.9	347.1	CON	5137
2015-02-25 14:23:04	RAW/CbTLsfpAvzfff	67.05	106.7	224.3	458.9	660.6	628.7	415.5	340.6	214	137.6	119.5	98.46	84.44	73.18	MISC	1.019	3677	19.99	38.41	992.3	0.01663	0.0164	0.01625	0.0164	0.01656	0.01648	11.76	514.5	22.3	35.57	0	CAL	161.5	128.8	237.4	470.4	663.9	619.7	397.4	321.6	194.4	122.8	104.7	83.36	69.1	54.51	CON	3630
2015-02-25 14:23:14	RAW/CbTLsfpAvzfff	64.86	94.17	186.3	366.3	546.9	533	360.4	297.7	189.6	114	91.11	63.78	55.56	62.56	MISC	1.022	3812	19.99	39.06	994.2	0.0164	0.0164	0.0164	0.01625	0.01648	0.01656	11.41	514.6	22.29	35.57	0	CAL	156.2	113	195.9	373.8	548.5	524.4	344.2	280.8	172.4	100.9	77.88	50.26	41.84	45.99	CON	3026
2015-02-25 14:23:24	RAW/CbTLsfpAvzfff	65.62	106.2	208.5	419.2	620.3	602.7	402.2	330.8	209.7	124.6	99.02	70.37	58.25	58.73	MISC	1.002	3736	19.99	38.74	994	0.01648	0.01648	0.0164	0.01648	0.0164	0.01648	11.26	514.4	22.28	36.79	0	CAL	158.1	128.3	220	428.9	623	594.1	384.8	312.6	191	110.4	84.73	55.85	43.51	40.84	CON	3376
2015-02-25 14:23:34	RAW/CbTLsfpAvzfff	67.91	94.36	186.4	360.8	575.4	585.2	393.5	326.8	208.2	123.9	97.03	67.14	56.71	56.63	MISC	1.013	3739	19.99	38.41	995.2	0.01656	0.0164	0.0164	0.01648	0.01625	0.01633	11.46	514.6	22.27	35.57	0	CAL	163.6	112.9	195.7	367.8	577.5	577.1	377	309.5	190.4	110.3	83.32	53.11	42.47	39.45	CON	3200
2015-02-25 14:23:44	RAW/CbTLsfpAvzfff	65.48	96.96	187.9	360	564	563.4	378.7	316.6	203.6	121.7	96.06	68.69	59.47	60.18	MISC	1.013	3760	19.99	38.74	995.2	0.0164	0.0164	0.0164	0.01625	0.01633	0.01625	11.83	514.5	22.26	35.97	0	CAL	157.7	116.5	197.7	367.1	566	555.1	362.3	299.6	186.1	108.4	82.6	54.94	45.52	43.31	CON	3143
2015-02-25 14:23:54	RAW/CbTLsfpAvzfff	68.59	102.7	208.4	403.4	594	573.7	383.9	318.5	205.5	122.8	97.05	69.2	57.49	58.44	MISC	1.002	3697	19.99	38.41	992.3	0.0164	0.01648	0.01656	0.01648	0.01656	0.01648	11.19	514.7	22.24	35.97	0	CAL	165.2	123.5	219.7	412.1	595.8	564.5	366.3	300.3	186.9	108.7	82.78	54.64	42.71	40.56	CON	3264
2015-02-25 14:24:04	RAW/CbTLsfpAvzfff	67.78	103	198.5	377.1	592.2	598.3	403.3	336.3	217.7	129.5	102.6	70.97	60.09	61.39	MISC	1.007	3689	19.99	38.41	993.4	0.01656	0.01633	0.01625	0.01648	0.01648	0.0164	11.49	514.7	22.22	35.57	0	CAL	163.2	124	208.9	384.5	594.4	589.9	386.2	318.4	199.4	115.5	88.48	56.58	45.48	43.71	CON	3319
2015-02-25 14:24:14	RAW/CbTLsfpAvzfff	66.4	106.5	211.9	403.2	574.5	548.3	362.1	300.3	191.4	115.2	91.78	63.5	54.21	54.02	MISC	1.022	3786	19.99	39.03	993.3	0.01663	0.01625	0.01648	0.01656	0.0164	0.01625	11.27	514.7	22.22	35.97	0	CAL	159.9	128.6	223.8	411.9	575.9	538.9	344.6	282.3	173.1	101.3	77.75	49.2	39.71	36.46	CON	3143
2015-02-25 14:24:24	RAW/CbTLsfpAvzfff	65.8	117	222.6	420.8	588.1	551.7	365.6	303.3	196.1	118.1	95.67	66.61	55.92	59.64	MISC	1.028	3664	19.99	38.41	993.3	0.01648	0.01617	0.01617	0.01633	0.0164	0.01633	12.14	514.5	22.18	35.16	0	CAL	158.5	142.1	235.3	430.2	589.5	541.9	347.6	284.8	177.3	103.8	81.3	52.01	41.09	41.66	CON	3227
2015-02-25 14:24:34	RAW/CbTLsfpAvzfff	70.91	114.4	246.1	500.3	683.3	617	396.2	327.8	210	128.1	101.3	69.87	58.71	59.46	MISC	1.015	3712	19.99	38.09	993.3	0.0164	0.01625	0.01633	0.01633	0.0164	0.01633	12.72	514.7	22.14	35.97	0	CAL	170.8	138.2	260.8	513	686.2	606.6	376.6	307.6	189.3	112.5	85.59	53.95	42.55	39.81	CON	3584
2015-02-25 14:24:44	RAW/CbTLsfpAvzfff	73.45	109.8	238.1	472.5	646.1	588.5	380.9	318	204.2	124.6	99.52	69.85	58.52	61.41	MISC	1.006	3782	19.99	38.74	992.7	0.0164	0.0164	0.01648	0.01625	0.01633	0.01633	12.48	514.7	22.12	35.57	0	CAL	176.9	132.1	251.8	483.7	648	577.8	361.4	298.1	183.9	109.2	84.04	54.09	42.51	42.02	CON	3446
2015-02-25 14:24:54	RAW/CbTLsfpAvzfff	75.89	126.6	278	562.3	719.3	612	382.5	320.6	210.3	127.4	103.8	73.33	61.76	62.59	MISC	1.01	3800	19.99	39.06	992.3	0.0164	0.01633	0.0164	0.01633	0.01648	0.01625	12.51	514.5	22.09	35.57	0	CAL	182.9	153.3	295	577.1	721.5	599.6	360.8	298.5	188	110.6	86.85	56.2	44.36	41.43	CON	3716
2015-02-25 14:25:04	RAW/CbTLsfpAvzfff	71.82	124	252	493.9	653.5	572.8	367.3	309.5	201.7	122	99.31	70.72	58.84	56.78	MISC	1.016	3697	19.99	39.35	996.2	0.01663	0.01625	0.01648	0.0161	0.01617	0.0164	12.66	514.5	22.08	36.38	0	CAL	173	150.4	266.9	505.9	655.1	561.3	347.2	289	181	106.3	83.56	54.73	42.59	37.06	CON	3454
2015-02-25 14:25:14	RAW/CbTLsfpAvzfff	69.01	104.7	209.5	404.3	544.8	499.1	324.7	269	173.2	105.2	84.39	59.57	48.65	48.26	MISC	1.021	3726	19.99	38.41	993.3	0.01663	0.0164	0.01625	0.01617	0.01671	0.0164	12.06	514.6	22.06	35.57	0	CAL	166.2	126	220.9	412.8	545.1	488.8	306.8	250.8	154.9	91.37	70.41	45.29	34.15	30.77	CON	2944
2015-02-25 14:25:24	RAW/CbTLsfpAvzfff	63.93	104.2	196.4	382.1	535.8	507.9	335.4	280	178.5	108.8	87.43	63.29	53.7	55.05	MISC	1.011	3710	19.99	38.41	993.3	0.01656	0.01633	0.01633	0.01678	0.01656	0.01648	11.79	514.4	22.04	35.16	0	CAL	153.9	126	206.9	390.3	536.7	498.7	318.7	262.8	161.1	95.59	74.08	49.67	39.88	38.34	CON	2953
2015-02-25 14:25:34	RAW/CbTLsfpAvzfff	64.85	109.3	202.1	396.7	590.9	578.1	387.7	323.5	205.8	122.1	96.72	67.21	55.98	59.85	MISC	1.018	3631	19.99	38.74	995.1	0.01656	0.01633	0.01648	0.01648	0.0164	0.0164	12.57	514.4	22.03	35.57	0	CAL	156.2	132.3	213	405.3	593	569.3	370.6	305.7	187.5	108.2	82.73	52.97	41.53	42.33	CON	3261
2015-02-25 14:25:44	RAW/CbTLsfpAvzfff	70.49	135.5	236	459.3	649.7	610.9	397.4	332.2	213	126.5	97.78	66.94	55	53.82	MISC	1.008	3713	19.99	38.74	992.3	0.0164	0.01625	0.0164	0.01656	0.01663	0.0164	11.48	514.6	22.01	36.38	0	CAL	169.8	165.3	249.1	469.5	651.4	600.4	377.7	312	192.4	111	82.08	51	38.82	34.18	CON	3505
2015-02-25 14:25:54	RAW/CbTLsfpAvzfff	69.99	111	193.3	363.8	512.3	487.6	325.1	270.8	174.7	103.6	83.3	58.3	49.1	49.44	MISC	1.012	3794	19.99	38.41	991.3	0.01686	0.01633	0.01617	0.0164	0.01633	0.01633	11.47	514.5	22	35.57	0	CAL	168.5	133.9	202.7	370.1	511.8	477.4	307.5	253	156.7	89.97	69.51	44.16	34.76	32.2	CON	2852
2015-02-25 14:26:04	RAW/CbTLsfpAvzfff	65.08	104.8	179.5	341.5	479.2	454.2	302.5	249.8	161.4	97.78	80.51	57.2	47.08	48.7	MISC	1.01	3766	19.99	38.74	993.3	0.01663	0.01633	0.01648	0.01625	0.0164	0.01656	12.16	514.6	21.97	36.38	0	CAL	156.7	126.6	188.1	347.5	478.7	444.6	286.1	233.1	144.7	85.06	67.65	44.03	33.71	32.62	CON	2669
2015-02-25 14:26:16	RAW/CbTLsfpAvzfff	62.81	101.9	170.7	334.7	499	494.8	334.6	278.1	179.1	106.6	83.91	60.47	51.47	54.88	MISC	1.017	3706	19.99	38.74	992.3	0.01671	0.01617	0.0164	0.0164	0.01648	0.01648	12.33	514.8	21.97	35.57	0	CAL	151.2	123.2	178.7	340.8	499.6	486.3	318.8	261.8	162.6	94.02	71.2	47.47	38.28	38.98	CON	2813
2015-02-25 14:26:29	RAW/CbTLsfpAvzfff	70.05	96.46	177.3	359.2	582.2	605.4	420.8	361.3	231.7	133.5	103.5	77.99	67.57	67.44	MISC	1.023	3656	19.99	38.7	994.2	0.01663	0.01633	0.01617	0.01617	0.01633	0.01648	11.83	514.7	21.94	35.57	0	CAL	168.7	115.4	185.5	365.8	584.3	597.4	404.2	343.8	213.7	119.7	89.5	63.66	53.03	49.89	CON	3354
2015-02-25 14:26:40	RAW/CbTLsfpAvzfff	67.97	117.9	200.8	388.8	600.9	608.9	425.4	378.4	247.2	140.2	106.4	78.62	68.09	66.42	MISC	1.005	3716	19.99	38.86	994.2	0.0164	0.0164	0.0164	0.01648	0.01633	0.01648	11.13	514.5	21.92	36.38	0	CAL	163.7	143.1	211.1	396.4	602.8	600.1	407.9	360.1	228.3	125.7	91.83	63.77	53.02	48.17	CON	3496
2015-02-25 14:26:52	RAW/CbTLsfpAvzfff	68.9	132.2	217.5	404.7	598.5	588.2	410.3	371.4	243.5	138	102.3	73.16	61.21	60.15	MISC	1.021	3728	19.99	38.74	995.2	0.01633	0.01625	0.01656	0.01656	0.01633	0.01633	11.89	514.6	21.91	35.97	0	CAL	166	161.2	229	412.5	599.6	578.3	391.8	352.4	224	123.1	87.26	57.87	45.67	41.33	CON	3470
2015-02-25 14:27:03	RAW/CbTLsfpAvzfff	67.81	125	205.8	378.7	540.9	521.6	359.4	317.6	207	119.6	90.8	64.65	51.39	53.13	MISC	1.018	3660	19.99	38.73	994.2	0.01671	0.0161	0.01633	0.01625	0.01648	0.01648	11.3	514.7	21.89	35.97	0	CAL	163.3	152.1	216.3	385.6	540.9	511.4	341.5	299.4	188.5	105.5	76.57	50.13	36.65	35.34	CON	3103
2015-02-25 14:27:13	RAW/CbTLsfpAvzfff	66.03	126.9	214.3	387.8	524.6	489.6	326.8	284	184.7	109.6	86.21	59.98	51.28	52.05	MISC	1.018	3690	19.99	38.74	996.2	0.01671	0.01595	0.01633	0.0164	0.01633	0.01656	12	514.6	21.89	35.97	0	CAL	159	154.8	225.9	395.1	524.1	479	308.9	265.9	166.4	95.7	72.18	45.69	36.76	34.51	CON	2964
2015-02-25 14:27:24	RAW/CbTLsfpAvzfff	61.19	116.6	201.4	366.3	483.1	445.8	296.4	251.4	162.9	98.88	78.98	57.43	47.95	48.71	MISC	1.013	3644	19.99	38.08	990.3	0.01656	0.01648	0.01625	0.01617	0.0164	0.0164	12.07	514.7	21.88	35.97	0	CAL	147.3	142.1	212.5	373.5	482.5	435.9	279.7	234.6	145.9	86.02	66	44.2	34.52	32.48	CON	2717
2015-02-25 14:27:34	RAW/CbTLsfpAvzfff	61.5	109.5	179.8	337.3	497.2	499.9	377	366.2	248.6	133.8	93.05	64.3	55.4	61.45	MISC	1.012	3717	19.99	38.74	993.3	0.01633	0.01633	0.01625	0.01656	0.01648	0.01663	10.25	514.2	21.88	35.97	0	CAL	148.1	133.1	188.8	343.4	497.5	491.3	361.4	350.1	231.9	120.9	80.08	51.07	41.97	45.2	CON	3085
2015-02-25 14:27:44	RAW/CbTLsfpAvzfff	67.74	100.7	165	317.1	509.9	544.8	448.6	477.3	334.1	164.7	103.5	72.07	58.8	59.98	MISC	1.016	3748	19.99	38.08	995	0.01671	0.01633	0.0164	0.01648	0.01617	0.01663	11.14	514.5	21.87	35.97	0	CAL	163.2	121	172.1	321.9	510.4	536.6	433.2	461.3	317.1	151.4	90.01	58.22	44.75	43.04	CON	3424
2015-02-25 14:27:54	RAW/CbTLsfpAvzfff	59.33	87.18	142.6	271	424.5	448.3	347.3	343.4	229.2	116.5	75.95	54.43	38.56	35.45	MISC	1.023	3776	19.99	38.13	990.3	0.01656	0.01633	0.0164	0.0164	0.01633	0.01633	11.91	514.5	21.87	35.57	0	CAL	142.8	104.7	148.6	274.8	424.4	440.8	333.7	329.4	214.5	105.2	64.45	42.62	26.58	21.06	CON	2674
2015-02-25 14:28:04	RAW/CbTLsfpAvzfff	57.45	73.93	122.8	226.1	344.1	363.5	266.5	230.7	149.2	84.02	62.82	44.44	37.88	37.93	MISC	1.015	3709	19.99	39.06	995.2	0.01656	0.01633	0.01633	0.01656	0.01633	0.01656	12.68	514.6	21.87	36.38	0	CAL	138.2	87.96	127.3	228.3	342.7	356.1	253.9	217.8	136.2	73.98	52.63	33.89	27.19	25.18	CON	2101
2015-02-25 14:28:14	RAW/CbTLsfpAvzfff	48.92	79.47	117.5	218.7	342.7	370.6	278	249.9	165.8	92.74	68.04	49.91	44.82	46.57	MISC	1.015	3724	19.99	38.74	994.2	0.01648	0.0164	0.01648	0.0164	0.01648	0.01633	12.29	514.5	21.86	35.97	0	CAL	117.7	96.05	122.2	221.4	342.3	364.3	266.5	238	153.6	83.35	58.53	40.13	34.9	34.66	CON	2174
2015-02-25 14:28:24	RAW/CbTLsfpAvzfff	50.8	87.73	132.4	254.4	401.6	428	330.4	311	208.2	109.5	73.19	48.33	39.29	38.65	MISC	1.022	3681	19.99	39.39	991.3	0.0164	0.01617	0.01648	0.01648	0.0164	0.01625	12.41	514.5	21.85	35.57	0	CAL	122.3	106.4	138.2	258.4	402.1	421.6	318.1	298.1	194.8	99.19	62.72	37.62	28.43	25.55	CON	2513
2015-02-25 14:28:34	RAW/CbTLsfpAvzfff	49.26	75.38	118	224	343.8	369	272.8	242.5	159.6	90.23	68.22	49.3	42	44.92	MISC	1.007	3744	19.99	39.06	991.3	0.0164	0.01625	0.01648	0.01648	0.01648	0.0161	12.2	514.5	21.84	35.97	0	CAL	118.5	90.76	122.9	227	343.4	362.7	261.3	230.7	147.4	80.87	58.74	39.55	32.11	33.04	CON	2149
2015-02-25 14:28:44	RAW/CbTLsfpAvzfff	56.12	79.82	135.1	265.5	423.8	451.4	335	307.1	205.6	112.2	79.79	55.4	47.68	52	MISC	1.012	3756	19.99	38.74	992.3	0.01663	0.01625	0.01633	0.0164	0.01671	0.0164	12.41	514.6	21.82	35.97	0	CAL	135.1	95.66	140.9	269.7	424.4	444.7	322.1	293.5	191.6	101.3	68.83	44.16	36.28	38.28	CON	2606
2015-02-25 14:28:54	RAW/CbTLsfpAvzfff	57.25	85.26	152.5	315.6	530.2	568.4	405.1	365.4	239.6	128	89.13	57.69	47.44	47.04	MISC	1.014	3778	19.99	39.06	994.2	0.01656	0.0164	0.01656	0.01633	0.01648	0.01663	12.2	514.7	21.81	35.97	0	CAL	137.9	102.5	159.8	321.9	533.1	562.4	391.2	350.6	224	116	77.02	45.35	34.93	31.87	CON	3089
2015-02-25 14:29:04	RAW/CbTLsfpAvzfff	46.9	73.32	118.7	238	392.7	425.5	304.9	266.1	171.1	92.26	65.64	44.96	36.42	35.77	MISC	1.017	3758	19.99	38.74	995.9	0.01656	0.01617	0.01656	0.0164	0.0164	0.0161	10.99	514.7	21.81	35.97	0	CAL	112.9	88.41	124	242.1	393.9	420.2	293.6	254.2	158.8	82.77	56.05	35.15	26.48	23.77	CON	2312
2015-02-25 14:29:14	RAW/CbTLsfpAvzfff	48.29	68.88	108.9	210.6	339.3	368.6	265.9	223.9	142.8	81.22	61.08	44.22	37.34	38.33	MISC	1.025	3800	19.99	38.74	994.3	0.01671	0.0164	0.01633	0.01633	0.01625	0.01656	11.89	514.7	21.79	35.97	0	CAL	116.2	82.56	113.1	213.4	339.2	362.8	254.9	212.4	131.1	72.21	51.96	34.83	27.82	26.92	CON	2039
2015-02-25 14:29:24	RAW/CbTLsfpAvzfff	55.78	66.28	126.6	269.7	450.2	489.9	346.3	300.6	192.9	107.7	78.94	52.89	44.71	46.55	MISC	1.006	3759	19.99	38.41	992.3	0.01671	0.01633	0.0164	0.0164	0.01656	0.01633	12.11	514.5	21.78	35.16	0	CAL	134.3	78.38	131.9	274.6	452	484.2	333.8	287.3	179.1	97.08	68.17	41.82	33.5	33.05	CON	2629
2015-02-25 14:29:34	RAW/CbTLsfpAvzfff	55.35	79.55	148.7	314.2	476.4	491.4	337.7	285.1	182.3	103.2	76.94	54.71	46.01	47.28	MISC	1.007	3782	19.99	38.41	993.3	0.0164	0.0164	0.01625	0.0164	0.01625	0.0164	12.79	514.6	21.77	35.57	0	CAL	133.2	95.41	155.9	320.9	478.2	484.8	324.1	270.8	167.6	91.9	65.59	43.11	34.25	33.06	CON	2699
2015-02-25 14:29:44	RAW/CbTLsfpAvzfff	51.35	96.85	177.4	381	540.2	523.8	349.2	292.3	185.9	106.7	80.31	55.24	47.08	48.22	MISC	1.016	3757	19.99	38.74	993.8	0.01663	0.01625	0.0164	0.0161	0.01617	0.0164	12.99	514.6	21.75	35.57	0	CAL	123.7	118	187.5	390.8	543.1	516.8	334.7	277	170	94.68	68.27	43.07	34.73	33.16	CON	2936
2015-02-25 14:29:54	RAW/CbTLsfpAvzfff	57.28	91.87	183.6	399.5	559.9	536.4	354	295.3	188.5	109.4	79.32	56.33	46	47.24	MISC	0.9992	3706	19.99	38.41	995.3	0.01633	0.01633	0.0164	0.0164	0.01625	0.01633	13.56	514.5	21.73	35.97	0	CAL	137.9	111	193.9	409.7	562.6	528.7	338.5	279.1	171.9	96.77	66.64	43.47	32.95	31.38	CON	3004
2015-02-25 14:30:04	RAW/CbTLsfpAvzfff	55.42	86.02	166.5	360.2	537.7	538.6	358.6	302.5	193.7	111.8	82.38	56.64	46.46	48.5	MISC	1.004	4023	19.99	39.36	991.3	0.01633	0.01617	0.01656	0.01656	0.01648	0.01625	12.09	514.5	21.7	35.97	0	CAL	133.5	103.7	175.3	368.9	540.6	531.9	344.1	287.3	177.9	99.81	70.3	44.37	34	33.37	CON	2945
2015-02-25 14:30:14	RAW/CbTLsfpAvzfff	55.75	99.53	205.8	455.7	627.1	587.9	382.5	317	202.3	117.4	89.85	61.61	52.4	53.71	MISC	1.002	3662	19.99	38.41	991.3	0.01633	0.0161	0.0164	0.01617	0.01633	0.01656	11.49	514.5	21.68	34.75	0	CAL	134.3	120.9	218.3	468.6	631.2	580.2	366.3	299.9	184.6	104	76.46	48.1	38.69	36.95	CON	3309
2015-02-25 14:30:24	RAW/CbTLsfpAvzfff	73.74	245.2	531	701.3	850.8	717.9	452.9	404.3	278.6	171.8	136.7	101.9	87.39	95.61	MISC	1.025	3801	19.99	38.41	991.3	0.01656	0.01617	0.01648	0.01663	0.0164	0.0164	11.77	514.5	21.66	35.97	0	CAL	177.8	305.4	571.1	717.8	850.4	700.2	423.9	375.4	249.1	149.9	114.7	80.04	65.08	68.11	CON	4849
2015-02-25 14:30:34	RAW/CbTLsfpAvzfff	65.75	188.8	390.2	583	732	630.9	399.3	346.2	230.1	136.9	107.5	76.25	61.64	60.79	MISC	1.018	3673	19.99	38.74	993.3	0.01648	0.0164	0.01656	0.0164	0.01633	0.0164	12.19	514.4	21.65	35.57	0	CAL	158.5	234.1	418.2	597.2	732.9	617.1	375.7	322.4	205.8	118.8	89.37	58.12	43.17	38.11	CON	4009
2015-02-25 14:30:44	RAW/CbTLsfpAvzfff	63.97	155.2	319.8	532	670	582	367.9	314.4	207.8	124.6	96.28	67.29	54.96	55	MISC	1.016	3678	19.99	38.42	994.2	0.01678	0.01648	0.0164	0.01633	0.01625	0.0164	11.55	514.5	21.65	35.57	0	CAL	154.1	191.3	341.6	545.3	671.2	569.8	346.9	293	186	108.3	79.93	50.88	38.26	34.57	CON	3611
2015-02-25 14:30:54	RAW/CbTLsfpAvzfff	64.32	136	286.3	567.3	687.9	576.1	353.5	301.4	197.5	118	92.12	63.63	53.16	54.07	MISC	1.027	3871	19.99	37.44	995.2	0.01648	0.01633	0.0164	0.01663	0.01625	0.01648	11.52	514.5	21.63	35.57	0	CAL	155	166.7	305.2	583.3	690.2	564.3	332.9	280.5	176.3	102.1	76.18	47.61	36.87	34.14	CON	3551
2015-02-25 14:31:04	RAW/CbTLsfpAvzfff	69.57	132.9	275.8	571.1	692.4	575.1	355.2	301.6	197.6	120.6	93.58	65.53	56.82	58.1	MISC	1.015	3726	19.99	39.06	993.3	0.01656	0.0164	0.01656	0.01648	0.01648	0.01648	11.9	514.5	21.62	35.57	0	CAL	167.6	162	293.1	586.9	694.4	562.8	334.1	280.3	176	104.3	77.29	49.08	40.11	37.73	CON	3566
2015-02-25 14:31:14	RAW/CbTLsfpAvzfff	91.27	208.6	343.1	710.5	833.7	649	382	333.7	225.8	138.5	111.8	79.43	66.29	66.47	MISC	1.015	3675	19.99	38.33	994.2	0.01625	0.01648	0.01633	0.01648	0.01663	0.0164	11.57	514.5	21.61	36.38	0	CAL	220	256.5	363	728.5	833.7	631	353.6	305.7	197.7	117.4	90.59	57.99	44.49	39.98	CON	4240
2015-02-25 14:31:24	RAW/CbTLsfpAvzfff	72.15	160.7	271.5	567.6	702.9	583.3	352.8	301.8	198.7	119.3	94.42	64.59	52.5	52.2	MISC	1.009	3727	19.99	38.1	996.2	0.01678	0.01602	0.0164	0.01648	0.01648	0.01617	12.41	514.5	21.58	35.97	0	CAL	173.8	197.3	287.4	582.3	704.2	570.1	330.5	279.4	176.2	102.4	77.41	47.4	35.04	30.95	CON	3594
2015-02-25 14:31:34	RAW/CbTLsfpAvzfff	61.97	111.5	190.2	387.2	552.8	526.4	340.3	281.6	180.4	105.8	81.27	55.54	46.02	46.13	MISC	1.009	3698	19.99	37.76	995.2	0.01625	0.01648	0.01617	0.0164	0.01648	0.01671	11.68	514.5	21.58	35.97	0	CAL	149.2	135.6	200.1	395.6	554.3	517.5	323.6	264.3	162.9	92.53	67.9	41.93	32.21	29.41	CON	2967
2015-02-25 14:31:44	RAW/CbTLsfpAvzfff	58.49	115.1	188.8	380.1	564	552.7	362.4	301.5	195	115.8	89.56	63.62	53.14	59.67	MISC	1.026	3735	19.99	38.08	995.2	0.01648	0.0164	0.01633	0.01633	0.0164	0.01633	10.86	514.4	21.56	36.38	0	CAL	140.9	140.6	198.9	388.6	566.2	544.5	346.2	284.6	177.6	102.7	76.35	50.22	39.53	43.14	CON	3100
2015-02-25 14:31:54	RAW/CbTLsfpAvzfff	62.16	131.2	213.9	424.4	617	595.7	386.5	322.3	208.5	123.4	97.25	67.89	58.19	60.63	MISC	1.005	3642	19.99	39.06	992.4	0.01656	0.01625	0.01656	0.01617	0.0164	0.01656	11.74	514.5	21.55	36.38	0	CAL	149.7	160.8	225.7	434.1	619.3	586.6	368.7	303.8	189.5	109.1	82.8	53.26	43.33	42.56	CON	3369
2015-02-25 14:32:04	RAW/CbTLsfpAvzfff	61.29	125.4	212.4	417.1	606.9	589.6	384.3	317.7	203.1	121.5	94.11	66.26	54.85	55.17	MISC	1.024	3681	19.99	38.14	993.3	0.01648	0.01633	0.01633	0.01663	0.01648	0.01633	11.89	514.5	21.55	36.38	0	CAL	147.6	153.4	224.3	426.6	609.2	580.7	366.9	299.5	184.5	107.4	79.93	51.9	40.27	37.43	CON	3310
2015-02-25 14:32:14	RAW/CbTLsfpAvzfff	47.15	101.1	164.2	326.8	495.8	507.5	343.7	277.3	174.1	100.4	76.55	53.22	46	43.55	MISC	1.012	3685	19.99	39.06	993.3	0.01648	0.0164	0.01633	0.0164	0.01656	0.0164	11.3	514.5	21.55	35.97	0	CAL	113.5	124	173.3	334.3	498.2	501.3	330.3	263	159.3	89.2	65.29	41.84	34.45	29.47	CON	2757
2015-02-25 14:32:24	RAW/CbTLsfpAvzfff	54.78	102.4	178.9	349.3	508.7	503.1	333.5	271.1	171	101.1	79.68	54.55	45.79	46.11	MISC	1.025	3718	19.99	39.06	992.3	0.01663	0.01648	0.01625	0.0164	0.0164	0.0164	10.71	514.6	21.55	35.57	0	CAL	131.9	124.7	188.7	356.9	510.3	495.5	318.6	255.5	155	89.01	67.52	42.21	33.26	30.9	CON	2800
2015-02-25 14:32:34	RAW/CbTLsfpAvzfff	45.32	86.39	145.1	286.8	434.4	446.6	303	242.4	149.1	88.3	68.79	48.49	40.23	41.57	MISC	1.024	3832	19.99	39.06	993.3	0.01648	0.01625	0.01625	0.01648	0.01656	0.01656	11.18	514.4	21.54	35.97	0	CAL	109.1	105.3	152.8	293	436.1	440.7	290.7	229.4	135.7	78.18	58.6	38.15	29.74	28.84	CON	2426
2015-02-25 14:32:44	RAW/CbTLsfpAvzfff	47.21	86.68	151.7	299.4	462.7	481.2	325.1	260.6	162.2	95.74	74.6	52.73	42.75	47.68	MISC	1.021	3696	19.99	37.92	990.4	0.01656	0.01648	0.0164	0.01625	0.01625	0.0164	12.29	514.5	21.51	36.38	0	CAL	113.7	105.5	159.9	306	464.9	475.3	312.4	247.1	148.2	85.18	63.97	41.94	31.8	34.38	CON	2590
2015-02-25 14:32:54	RAW/CbTLsfpAvzfff	48	62.75	128.2	260.3	452	514.4	355.8	276.5	164.4	94.3	71.71	47.28	40.25	41.7	MISC	1.014	3707	19.99	38.73	995.2	0.01648	0.01633	0.01625	0.01648	0.01633	0.01625	12.5	514.4	21.49	35.16	0	CAL	115.5	74.75	134.6	265.6	454.9	510.2	344.5	264	151.4	84.35	61.7	37.06	29.89	29.15	CON	2558
2015-02-25 14:33:04	RAW/CbTLsfpAvzfff	45.16	85.6	155.9	312.2	511.3	556.4	377.3	296.2	179.4	102.4	81.84	54.6	45.12	45.69	MISC	1.011	3794	19.99	38.08	996.2	0.01648	0.01648	0.01633	0.01633	0.01625	0.01648	12.68	514.4	21.47	35.57	0	CAL	108.7	104.3	164.8	319.6	515	551.7	364.9	282.6	165.1	91.55	70.97	43.63	33.98	32.09	CON	2849
2015-02-25 14:33:14	RAW/CbTLsfpAvzfff	43.61	86.33	154.4	310.3	473.5	485.5	325.2	259.8	158.5	93.37	73.69	51.65	41.81	45.59	MISC	1.007	3652	19.99	39.06	995.2	0.01663	0.01625	0.01625	0.01633	0.01648	0.0164	12.52	514.3	21.47	35.16	0	CAL	105	105.4	163.3	317.8	476.3	480.1	312.9	246.6	144.8	83.01	63.28	41.14	31.14	32.57	CON	2603
2015-02-25 14:33:24	RAW/CbTLsfpAvzfff	44.4	74.11	142.4	289.9	476.3	525.7	358.4	277.6	168.1	96.95	75.95	54.67	43.89	44.62	MISC	1.026	3787	19.99	39.06	993.3	0.01663	0.01625	0.01656	0.01633	0.01656	0.01648	11.93	514.4	21.46	35.97	0	CAL	106.9	89.71	150.2	296.7	479.7	521.3	346.8	264.7	154.6	86.78	65.73	44.33	33.39	31.82	CON	2673
2015-02-25 14:33:34	RAW/CbTLsfpAvzfff	40.6	80.94	159.3	335.4	565.1	635	430.4	328.7	195.5	110	82.74	57.9	49.33	52.6	MISC	1.01	3647	19.99	38.41	995.2	0.0164	0.01656	0.01656	0.01648	0.01648	0.01648	11.53	514.4	21.45	35.16	0	CAL	97.78	98.9	169.2	344.6	570.8	631.9	418.6	315.2	181.1	99.17	71.87	47.01	38.28	38.98	CON	3123
2015-02-25 14:33:44	RAW/CbTLsfpAvzfff	45.42	93.98	211.9	423.8	582	557.5	361.2	285.6	176.9	103.5	80.57	56.73	45.9	49.68	MISC	1.021	3641	19.99	38.09	994.2	0.01648	0.01648	0.01625	0.0164	0.01656	0.0164	11.59	514.2	21.43	35.16	0	CAL	109.4	115	226.3	436.3	586.3	551.1	346.8	270.1	160.8	91.48	68.5	44.65	33.63	34.59	CON	3075
2015-02-25 14:33:54	RAW/CbTLsfpAvzfff	45.24	117.5	292.4	572.6	716.2	635	395.9	319.3	200	119.4	92.52	63.96	52.67	57.54	MISC	1.019	3768	19.99	38.74	993.3	0.01656	0.01633	0.01633	0.0164	0.01633	0.01633	11.82	514.4	21.42	35.57	0	CAL	109	145.2	314.4	591.3	722	626.9	378.5	300.8	180.7	105.1	78.28	49.87	38.33	39.73	CON	3680
2015-02-25 14:34:04	RAW/CbTLsfpAvzfff	40.58	94.04	222.6	456.3	643.9	637	412.6	320.9	189.6	109.7	84.32	57.15	44.94	47.78	MISC	1.023	3684	19.99	39.06	995.2	0.01633	0.0164	0.0164	0.0164	0.01633	0.0164	13.24	514.2	21.4	34.75	0	CAL	97.74	115.7	238.6	470.8	650.2	631.9	398.5	305.3	173.2	97.46	72.07	45	32.59	32.46	CON	3361
2015-02-25 14:34:14	RAW/CbTLsfpAvzfff	38.99	91.33	221.2	461.3	620.8	591.1	377.3	292.7	176.6	102.7	77.12	52.19	43.09	42.72	MISC	1.017	3716	19.99	38.74	995.1	0.01656	0.01625	0.01617	0.01633	0.01625	0.01656	11.82	514.2	21.39	35.97	0	CAL	93.9	112.4	237.4	476.4	626.7	585.6	363.4	277.5	160.6	90.75	65.26	40.42	31.13	27.89	CON	3189
2015-02-25 14:34:24	RAW/CbTLsfpAvzfff	39.03	90.34	226.2	464.9	602	556.9	351.4	278.1	171.1	99.07	76.99	52.98	44.44	46.76	MISC	1.017	3916	19.99	38.44	995.2	0.01648	0.01617	0.01648	0.0164	0.01648	0.01656	11.5	514.3	21.37	35.57	0	CAL	93.99	111.1	242.9	480.1	607.3	550.9	337.3	262.9	155.2	87.28	65.24	41.32	32.59	32.07	CON	3100
2015-02-25 14:34:34	RAW/CbTLsfpAvzfff	38.07	105.9	267.4	534.1	646.9	560.7	346	279.5	173.7	101.9	78.61	52.53	42.74	43.35	MISC	1.008	3960	19.99	38.74	991.3	0.01625	0.01656	0.01633	0.01625	0.01648	0.0164	11.88	514.3	21.35	35.16	0	CAL	91.71	131.1	287.9	552.2	652.3	553.4	330.4	263	156.5	89.18	65.96	40.05	30.05	27.55	CON	3271
2015-02-25 14:34:44	RAW/CbTLsfpAvzfff	37.89	75.67	174.2	383.3	556	571.1	383.5	294.4	168.7	93.09	70.83	47.45	39.58	36.76	MISC	1.032	3625	19.99	38.74	991.3	0.01648	0.0164	0.01648	0.01633	0.0164	0.0164	13.16	514.2	21.35	34.75	0	CAL	91.25	92.47	186	395.3	561.5	567.1	371.6	281	154.5	82.44	60.21	36.86	28.83	23.48	CON	2932
2015-02-25 14:34:54	RAW/CbTLsfpAvzfff	37.91	85.53	196.6	431.9	563	512.7	322.3	254	153.7	90.14	71.49	47.83	39.35	43.88	MISC	1.028	3736	19.99	38.41	994.1	0.01656	0.01648	0.01633	0.01625	0.0164	0.01633	12.31	514.5	21.33	35.57	0	CAL	91.27	105.1	210.4	446	567.9	506.9	309	239.8	138.9	79.14	60.52	36.92	28.26	30.16	CON	2850
2015-02-25 14:35:04	RAW/CbTLsfpAvzfff	42.14	93.18	201.6	438.9	590.6	556.6	357.6	281.4	170.7	99.38	76.95	53.48	46.26	46.67	MISC	1.018	3954	19.99	38.39	993.3	0.0164	0.01633	0.01633	0.0164	0.01625	0.01648	12.39	514.4	21.3	35.97	0	CAL	101.5	114.4	215.3	452.6	595.5	550.5	343.5	266.3	154.9	87.6	65.19	41.75	34.34	31.97	CON	3055
2015-02-25 14:35:14	RAW/CbTLsfpAvzfff	42.32	92.67	196.6	429.3	598	587.3	387.9	298.7	178.8	99.8	76.78	50.94	41.2	42.4	MISC	1.011	3822	19.99	38.41	994.2	0.01633	0.01625	0.01648	0.01648	0.01633	0.01663	12.03	514.5	21.27	35.97	0	CAL	101.9	113.7	209.7	442.6	603.2	581.8	374.1	283.7	163	87.96	64.97	39.15	29.23	27.62	CON	3123
2015-02-25 14:35:24	RAW/CbTLsfpAvzfff	41.07	91.17	185.3	403.9	565.3	559.6	372.4	289.9	172.4	98.02	76.49	52.18	43.07	46.49	MISC	1.013	3687	19.99	39.39	993.3	0.01663	0.01625	0.0164	0.01648	0.01633	0.01648	12.31	514.2	21.25	35.57	0	CAL	98.9	111.9	197.5	416.1	570.1	554.3	359.3	275.5	157.3	86.68	65.15	40.86	31.57	32.32	CON	2997
2015-02-25 14:35:34	RAW/CbTLsfpAvzfff	44.75	92.8	191.7	420.7	643.1	698.9	496.8	384.8	226.4	128.6	97.75	68.95	62.46	69.03	MISC	1	3737	19.99	37.76	992.7	0.01648	0.01648	0.01648	0.01633	0.01625	0.01633	12.06	514.1	21.24	35.97	0	CAL	107.8	113.6	204.1	433.3	649.4	694.8	483.3	369.3	209.8	116.1	85.27	56.48	49.79	53.38	CON	3627
2015-02-25 14:35:44	RAW/CbTLsfpAvzfff	52.54	94.79	206.3	451.3	805.7	988.1	744.3	565.9	319.5	171.8	126.2	86.07	72	74.29	MISC	1.012	3657	19.99	38.14	993.3	0.01648	0.01625	0.01617	0.0164	0.01656	0.01648	13.53	514.2	21.23	35.57	0	CAL	126.7	115.3	219.4	464.4	815.6	986.7	730.3	548.3	300	156.9	111.3	71.25	56.95	55.65	CON	4759
2015-02-25 14:35:54	RAW/CbTLsfpAvzfff	51.43	88.51	193.6	415.3	744.5	926.7	701.3	531.5	294.7	157.6	114.2	75.12	60.89	58.18	MISC	1.006	3919	19.99	38.41	993.3	0.01633	0.0164	0.0164	0.0164	0.01663	0.0164	13.05	514.3	21.21	36.38	0	CAL	124	107.4	205.7	427	753.2	925.2	688	514.8	276.3	143.6	100.2	61.08	46.63	40.57	CON	4413
2015-02-25 14:36:04	RAW/CbTLsfpAvzfff	44.03	90.37	177.2	379.7	666.3	807.9	608.9	463	258.5	139.2	102.6	69.08	55.05	55.53	MISC	1.027	3684	19.99	38.74	992.3	0.01625	0.01625	0.01625	0.01633	0.01663	0.01648	13.44	514.2	21.19	34.75	0	CAL	106.1	110.6	188.3	390.5	673.9	806.1	596.7	447.9	241.9	126.6	90.08	56.55	42.32	39.78	CON	3917
2015-02-25 14:36:14	RAW/CbTLsfpAvzfff	44.76	85.97	164.6	343.2	575.3	680.1	500.7	385.9	217.5	118.1	89.46	59.56	47.15	48.67	MISC	1.022	3742	19.99	38.41	994.9	0.01656	0.01625	0.0164	0.01648	0.0164	0.01602	13.37	514.1	21.17	35.57	0	CAL	107.8	104.9	174.4	352.2	580.7	676.9	488.6	371.7	202.2	106.5	77.82	47.87	35.29	34.09	CON	3361
2015-02-25 14:36:24	RAW/CbTLsfpAvzfff	36.73	83.13	144.2	298.5	488.1	559.8	408.6	310.7	174.6	94.48	70.96	46.41	37.77	34.36	MISC	1.019	3784	19.99	38.41	994.2	0.01648	0.01625	0.01633	0.01633	0.0164	0.0164	12.29	514.2	21.16	35.57	0	CAL	88.43	102.1	152.9	306.3	492.4	556.6	398.1	298.5	161.5	84.55	61.02	36.46	27.67	21.94	CON	2788
2015-02-25 14:36:34	RAW/CbTLsfpAvzfff	42.48	120	225	331	505	567.3	418	330.1	196.6	113.9	89.75	65.31	57.81	63.43	MISC	1.014	3667	19.99	39.06	994.2	0.01671	0.01617	0.01663	0.01633	0.01633	0.0164	11.35	514.3	21.15	35.16	0	CAL	102.3	148.7	240.4	338.1	507.1	561.5	404.4	315.2	180.7	102	77.82	53.41	45.69	48.52	CON	3126
2015-02-25 14:36:44	RAW/CbTLsfpAvzfff	50.68	189.8	371.9	440.3	638.2	698.1	513.3	413.3	248.7	142.1	110.1	75.65	65.45	67.27	MISC	1.015	3700	19.99	38.41	992.3	0.01656	0.01625	0.01648	0.01633	0.01648	0.01625	11.92	514.2	21.15	35.57	0	CAL	122.1	237.1	399.7	448.8	639.1	688.7	494.1	392.7	227.1	126	93.88	59.61	49.09	47.04	CON	4025
2015-02-25 14:36:54	RAW/CbTLsfpAvzfff	47.78	165.8	316.7	395.7	593.1	665.1	493.6	390.1	231.7	130.8	100.6	69.49	58.72	60.04	MISC	1.027	3752	19.99	38.41	995.2	0.01663	0.01617	0.01625	0.0164	0.0164	0.01656	12.7	514.2	21.15	34.75	0	CAL	115.1	206.7	339.7	403.3	594.5	657.2	476.5	371.5	212.1	116.2	85.86	54.9	43.85	41.69	CON	3719
2015-02-25 14:37:04	RAW/CbTLsfpAvzfff	49.23	168.7	317.3	381.7	581.2	657.9	490.5	388.3	229	127.9	97.56	67.74	56.73	55.22	MISC	1.01	3643	19.99	38.74	994.1	0.01633	0.0164	0.01617	0.01656	0.01633	0.01617	12.27	514.3	21.13	35.57	0	CAL	118.6	210.2	340.1	388.4	582.2	649.7	473.3	369.6	209.3	113.1	82.78	53.06	41.76	36.77	CON	3669
2015-02-25 14:37:14	RAW/CbTLsfpAvzfff	44.5	117.6	220.1	316.5	505	584.2	437.2	338.6	194.9	106.8	81.64	54.99	43.76	42.64	MISC	1.022	3901	19.99	38.7	996.2	0.01656	0.01625	0.01648	0.0164	0.0164	0.0164	11.87	514.1	21.11	34.75	0	CAL	107.2	145.4	234.8	322.7	507	578.6	423.7	323.6	179	94.78	69.62	42.96	31.53	27.62	CON	3088
2015-02-25 14:37:24	RAW/CbTLsfpAvzfff	33.42	93.43	165.5	282.5	432.3	475.1	342.6	264.1	151.8	84.99	64.64	43.05	35.48	35.82	MISC	1.03	3728	19.99	38.74	995.2	0.01663	0.01648	0.01633	0.01633	0.01663	0.01625	11.89	514	21.1	34.75	0	CAL	80.44	115.7	176.4	289.3	434.9	470.8	331.9	252.1	139.1	75.49	55.13	33.57	25.83	23.95	CON	2505
2015-02-25 14:37:34	RAW/CbTLsfpAvzfff	41.47	89.31	177.6	314.1	494.5	548	384.4	298	176.1	101	77.13	54.75	47.13	51.66	MISC	1.002	3666	19.99	38.74	991.3	0.01656	0.0164	0.01648	0.0164	0.01633	0.01648	12.41	514.3	21.07	35.97	0	CAL	99.84	109.5	189	321.7	497.8	543.4	372.3	284.5	161.9	90.29	66.4	43.98	36.2	38.24	CON	2855
2015-02-25 14:37:44	RAW/CbTLsfpAvzfff	44.17	89.05	184.9	335.1	552.3	622.4	435.6	334.3	197.2	110.7	85.11	58.73	49.68	50.4	MISC	1.016	3774	19.99	38.41	992.3	0.0164	0.0164	0.01625	0.01625	0.01663	0.01648	12.15	514.2	21.05	35.16	0	CAL	106.4	108.9	196.8	343.5	556.8	618.3	422.9	320	182.1	99.25	73.64	47.22	37.98	36.03	CON	3150
2015-02-25 14:37:54	RAW/CbTLsfpAvzfff	40.96	94.69	197.9	358.7	558.7	600.8	415.4	319.8	189.2	107.8	81.9	58.08	46.32	49.28	MISC	1.02	3764	19.99	38.74	993.3	0.0164	0.01633	0.01633	0.01633	0.01656	0.0164	11.67	514	21.04	35.57	0	CAL	98.64	116.5	211.4	368.4	563.3	596.2	402.6	305.5	173.9	96.36	70.47	46.67	34.72	34.98	CON	3120
2015-02-25 14:38:04	RAW/CbTLsfpAvzfff	41.47	99.16	218.9	393.2	564.6	572.6	387.7	301.4	181.4	103.4	78.9	54.72	45.59	47.82	MISC	1.007	3773	19.99	39.03	995.2	0.0164	0.01648	0.01617	0.01617	0.0164	0.01625	11.55	514.3	21.01	35.97	0	CAL	99.88	122.1	234.3	404.2	568.8	566.9	374	286.4	165.7	91.6	67.13	42.99	33.66	33.11	CON	3091
2015-02-25 14:38:14	RAW/CbTLsfpAvzfff	41.69	105.7	229.4	420.1	625.7	652.3	439.9	343.3	205.2	118.4	88.47	60.33	51.07	55	MISC	1.022	3862	19.99	38.09	994.2	0.01678	0.01617	0.01633	0.01648	0.0164	0.01633	13.08	514.4	21	35.57	0	CAL	100.4	130.4	245.7	432.2	631.2	647.2	425.8	327.5	188.5	105.9	75.98	47.92	38.45	39.37	CON	3437
2015-02-25 14:38:24	RAW/CbTLsfpAvzfff	40.24	104.4	234.1	429.6	605.8	606.9	399.7	314.4	187.7	108	81.02	56.44	44.59	48.06	MISC	1.01	3918	19.99	39.06	994.2	0.01678	0.01617	0.0164	0.01625	0.01656	0.01648	12.94	514.4	20.98	35.97	0	CAL	96.92	128.9	251	442.4	610.8	601.2	385.5	298.8	171.3	95.82	68.81	44.33	32.27	32.8	CON	3261
2015-02-25 14:38:34	RAW/CbTLsfpAvzfff	44.64	98.28	228.4	431.1	632.6	646	428.7	331	199.8	113.5	88.51	58.85	49.83	51.75	MISC	1.024	3943	19.99	38.41	992.4	0.0164	0.0164	0.01625	0.0164	0.01625	0.0164	12.74	514.1	20.97	35.57	0	CAL	107.5	120.6	244.5	443.7	638	640.5	414.2	315	182.9	100.8	75.88	46.26	37.03	35.94	CON	3403
2015-02-25 14:38:44	RAW/CbTLsfpAvzfff	43.3	101	222.9	429.9	647.8	671.9	439.6	343.8	208.4	119.9	91.02	62.73	53.47	53.31	MISC	1.01	3963	19.99	38.76	995.2	0.01648	0.01633	0.0161	0.0164	0.0164	0.01656	11.75	513.9	20.96	35.16	0	CAL	104.3	124.3	238.4	442.6	653.9	666.9	425.2	327.8	191.5	107.2	78.38	50.16	40.69	37.5	CON	3489
2015-02-25 14:38:54	RAW/CbTLsfpAvzfff	42.73	103.8	260.2	515.3	655.8	584.5	361.6	286.8	174.6	102	78.21	54.01	43	45.5	MISC	1.003	3985	19.99	38.41	994.2	0.01656	0.0164	0.01648	0.01625	0.01656	0.01648	13.3	514.2	20.93	35.57	0	CAL	102.9	127.9	279.6	532	661.2	577.2	345.7	269.9	157	89.03	65.23	41.15	29.92	29.29	CON	3308
2015-02-25 14:39:04	RAW/CbTLsfpAvzfff	43.33	93.77	222.8	438.2	595.1	566.8	362.7	282.7	171.1	99.14	76.46	52.75	44.19	44.97	MISC	1.006	3985	19.99	38.41	992.3	0.01671	0.01633	0.01648	0.01663	0.01648	0.01656	14.5	514.1	20.93	35.57	0	CAL	104.3	115	238.6	451.5	599.8	560.5	348.2	267.1	154.9	87.06	64.39	40.72	31.97	29.88	CON	3094
2015-02-25 14:39:14	RAW/CbTLsfpAvzfff	41.9	91.07	215.2	431.8	581.1	552.1	351.2	274.7	167.5	97.23	75.49	52.22	42.72	46.11	MISC	1.015	3926	19.99	39.06	993.7	0.01648	0.01625	0.01625	0.01633	0.01633	0.0164	13.86	514.1	20.92	35.16	0	CAL	100.9	111.7	230.4	445.1	585.8	546	337.2	259.6	151.7	85.49	63.76	40.53	30.84	31.45	CON	3020
2015-02-25 14:39:24	RAW/CbTLsfpAvzfff	37.58	93.67	209.1	417.6	557.2	522.5	328.2	259.5	158.4	92.86	72.54	49.48	40.86	41.54	MISC	1.019	3948	19.99	38.71	995.2	0.01656	0.0164	0.01617	0.01648	0.01648	0.01633	11.53	514	20.91	35.16	0	CAL	90.49	115.5	224	430.6	561.7	516.6	314.8	245.1	143.4	81.7	61.4	38.41	29.61	27.62	CON	2881
2015-02-25 14:39:34	RAW/CbTLsfpAvzfff	35.87	87.95	184.5	364	503.7	494.6	315.7	247.7	149.4	87.73	68.05	47.26	38.88	39.53	MISC	1.02	3950	19.99	37.76	993.3	0.01656	0.01656	0.0164	0.01633	0.0164	0.01633	12.19	514.1	20.91	35.16	0	CAL	86.35	108.4	197.3	374.8	507.6	489.5	303.5	234.5	135.6	77.45	57.77	37.03	28.49	26.7	CON	2665
2015-02-25 14:39:44	RAW/CbTLsfpAvzfff	33.26	78.19	157.9	312.2	429.6	425.4	277.8	213.4	129.3	75.23	60.5	43.62	36.02	37.09	MISC	1.007	3996	19.99	37.76	994.2	0.01648	0.01656	0.0164	0.0164	0.01656	0.01633	11.97	514.2	20.9	35.16	0	CAL	80.06	96.21	168.5	321.1	432.5	420.7	267	201.7	117.2	66.16	51.43	34.56	26.81	25.76	CON	2310
2015-02-25 14:39:54	RAW/CbTLsfpAvzfff	33.78	77.74	152.5	301.9	448.6	462.2	307.3	239.3	145.3	85.63	68.39	47.38	41.4	43.18	MISC	1.013	3977	19.99	39.06	993.2	0.0164	0.01625	0.0164	0.0164	0.0164	0.01648	12.88	514.4	20.89	35.97	0	CAL	81.31	95.58	162.5	310.3	452.1	458	296.7	227.6	133.1	76.43	59.19	38.18	32.06	31.68	CON	2455
2015-02-25 14:40:04	RAW/CbTLsfpAvzfff	38.16	66.12	137.2	275.9	420	446.5	297.9	228.2	136.3	78.56	60.76	41.97	34.58	33.91	MISC	1.012	3964	19.99	38.75	995.2	0.01663	0.01633	0.0161	0.01663	0.0164	0.01656	13.65	514.1	20.88	35.57	0	CAL	91.84	80.2	145.4	282.9	422.8	442.3	287.4	216.7	124.3	69.56	51.72	32.85	25.33	22.62	CON	2296
2015-02-25 14:40:14	RAW/CbTLsfpAvzfff	34.53	67.54	131.7	268.4	414.8	441	295	229	139.5	81.46	65.45	46.77	39.47	40.54	MISC	1.006	3954	19.99	38.74	992.3	0.01656	0.01648	0.01633	0.01656	0.01663	0.01663	13	514.2	20.86	35.57	0	CAL	83.1	82.43	139.8	275.5	418	437.3	285	218.1	128	72.84	56.8	38.07	30.64	29.72	CON	2295
2015-02-25 14:40:24	RAW/CbTLsfpAvzfff	36.67	63.7	133.4	282.4	421.2	435.8	287.3	220.6	132.2	77.02	60.3	42.02	36.14	39.93	MISC	0.9983	3952	19.99	38.74	994.2	0.01671	0.01625	0.0164	0.0164	0.0164	0.01633	13.13	514.2	20.84	34.75	0	CAL	88.25	77.27	141.4	290.1	424.3	431.7	276.9	209.4	120.5	68.22	51.48	33.13	27.12	28.89	CON	2269
2015-02-25 14:40:34	RAW/CbTLsfpAvzfff	38.91	56.14	120.4	252.6	405.3	441.4	296.8	226	134.6	78.59	59.45	42.91	34.32	35.3	MISC	1.011	3958	19.99	37.89	995.2	0.01648	0.01633	0.01633	0.0161	0.0164	0.01656	12.97	514	20.84	35.16	0	CAL	93.64	67.35	127.1	258.8	408.2	437.7	286.9	215.1	123.2	69.98	50.79	34.14	25.42	24.47	CON	2223
2015-02-25 14:40:44	RAW/CbTLsfpAvzfff	36.31	59.78	124.6	269.9	413	436.2	288.6	222	133.2	76.98	62.35	41.75	36.46	37.99	MISC	1.006	3982	19.99	38.74	994.2	0.01648	0.0164	0.0164	0.0164	0.01656	0.0164	11.57	514.1	20.82	34.75	0	CAL	87.38	72.31	131.9	277.1	416.2	432.4	278.7	211.2	121.9	68.41	53.76	33.08	27.67	27.24	CON	2239
2015-02-25 14:40:54	RAW/CbTLsfpAvzfff	34.66	68.73	140.4	308.3	455.6	459.1	299.1	230.3	139	80.78	63.79	43.68	36.93	39.91	MISC	1.024	3948	19.99	37.76	991.3	0.01648	0.01633	0.01625	0.01648	0.01625	0.01648	12.28	514.2	20.82	35.57	0	CAL	83.42	83.94	149.2	317.3	459.6	455	288.6	218.8	127	71.74	54.74	34.61	27.72	28.6	CON	2400
2015-02-25 14:41:04	RAW/CbTLsfpAvzfff	31.97	62.32	117.2	254.4	407.8	440.2	293.2	223.5	132.2	74.95	60.14	40.53	33.14	33.41	MISC	1.021	3931	19.99	38.74	993.9	0.01656	0.0164	0.0164	0.01648	0.0164	0.01648	12.3	514.2	20.81	34.75	0	CAL	76.93	76.06	124.1	261.3	411.5	437.2	284	213.3	121.4	66.82	52.01	32.36	24.84	23.24	CON	2205
2015-02-25 14:41:14	RAW/CbTLsfpAvzfff	36.52	64.41	124.7	269.9	440.4	480.7	316.5	244.4	147.9	86.44	67.7	47.83	40.76	42.99	MISC	1.009	4038	19.99	38.46	991.3	0.01633	0.01625	0.01656	0.01648	0.01656	0.01648	12.25	514	20.78	35.16	0	CAL	87.91	78.2	131.8	277	444.2	477.3	306.4	233.2	136.2	77.57	58.81	38.87	31.66	31.86	CON	2411
2015-02-25 14:41:24	RAW/CbTLsfpAvzfff	42.44	64.98	133.6	292	463.5	490.5	319.2	246.6	149.1	87.9	70.06	45.8	38.98	41.62	MISC	1.031	3927	19.99	38.09	996.2	0.01648	0.0164	0.0164	0.0164	0.01663	0.01625	13.21	514.1	20.78	35.57	0	CAL	102.2	78.25	141	299.5	467	486.3	308	234.4	136.3	78.28	60.4	36.02	29.06	29.53	CON	2486
2015-02-25 14:41:34	RAW/CbTLsfpAvzfff	38.75	64.24	128.2	281.2	428.1	444.5	291	222.6	133.5	78.24	61.71	44.07	35.73	38.14	MISC	1.031	3867	19.99	38.09	994.2	0.0164	0.01617	0.01617	0.01656	0.0164	0.01663	11.98	513.9	20.76	35.16	0	CAL	93.25	77.73	135.5	288.6	431.2	440.2	280.5	211.1	121.6	69.26	52.7	34.96	26.49	26.87	CON	2290
2015-02-25 14:41:44	RAW/CbTLsfpAvzfff	38.18	70.52	134.6	295	471.1	500.2	327.6	251.2	152	87.76	68.2	46.92	39.84	39.46	MISC	1.002	3916	19.99	37.76	994.2	0.01671	0.01625	0.01633	0.0164	0.01625	0.0164	11.65	514.1	20.75	34.34	0	CAL	91.9	85.84	142.5	302.9	475.2	496.5	316.8	239.3	139.5	78.33	58.74	37.4	30.18	27.64	CON	2523
2015-02-25 14:41:54	RAW/CbTLsfpAvzfff	35.94	66.68	124	271.5	415.2	434.5	288.7	218.3	130.9	76.81	59.72	41.45	34.32	33.89	MISC	1.013	3957	19.99	37.99	993.3	0.0164	0.01633	0.0164	0.01648	0.01663	0.01633	12.04	514.1	20.74	35.57	0	CAL	86.49	81.18	131.1	278.7	418.3	430.5	278.6	207.2	119.4	68.15	51.04	32.7	25.44	23.04	CON	2232
2015-02-25 14:42:04	RAW/CbTLsfpAvzfff	33.05	66.74	119.4	262.2	387.2	402.5	270.5	203.9	124.5	73.51	57.81	41.45	34.09	36.59	MISC	1.025	3914	19.99	38.41	991.3	0.01663	0.01648	0.0164	0.01625	0.01633	0.01617	12.42	514.3	20.73	35.57	0	CAL	79.54	81.58	126.4	269.2	389.9	398.6	260.9	193.5	113.6	65.33	49.61	33.2	25.72	26.34	CON	2114
2015-02-25 14:42:14	RAW/CbTLsfpAvzfff	37.02	73.51	131.5	286.6	455.1	483	318.4	246.1	150.9	87.96	69.16	49.59	40.19	43.75	MISC	1.021	3919	19.99	38.74	991.3	0.01656	0.01633	0.01633	0.0164	0.01625	0.01633	12.11	514.2	20.72	35.57	0	CAL	89.1	89.79	139.1	294.1	458.9	479.1	307.8	234.4	138.7	78.72	59.9	40.27	30.73	32.16	CON	2473
2015-02-25 14:42:24	RAW/CbTLsfpAvzfff	45.07	67.81	136.8	297.2	463.3	483.8	317.4	244	146.8	86.82	66.95	46.19	36.09	38.08	MISC	1.006	3946	19.99	38.74	992.3	0.01648	0.0164	0.01648	0.01633	0.01625	0.0164	12.3	514	20.69	34.75	0	CAL	108.5	81.57	144.2	304.5	466.4	479	305.7	231.3	133.7	76.9	56.99	36.08	25.83	25.61	CON	2476
2015-02-25 14:42:34	RAW/CbTLsfpAvzfff	43.96	68.76	142.8	307.8	435.6	429.4	278.2	216	131.9	79.26	61.78	43.3	36.62	36.63	MISC	1.009	3924	19.99	38.74	995.2	0.0164	0.0164	0.01625	0.01625	0.0164	0.01633	12.19	514.1	20.67	35.97	0	CAL	105.8	82.92	151	315.7	437.9	423.8	266.4	203.5	119	69.57	52.05	33.43	26.6	24.45	CON	2312
2015-02-25 14:42:44	RAW/CbTLsfpAvzfff	38.3	80.8	156.3	336.9	504.5	503.9	318.4	247.9	154.1	90.64	73.02	49.17	40.92	44.66	MISC	1.021	3906	19.99	39.04	993.3	0.01648	0.01656	0.0164	0.0164	0.01648	0.01633	11.97	514.1	20.65	35.57	0	CAL	92.21	98.97	166.1	346.5	508.8	499.2	306.5	235	140.7	80.58	62.96	39.09	30.68	32.08	CON	2639
2015-02-25 14:42:54	RAW/CbTLsfpAvzfff	42.56	82.92	171.8	370.1	533.1	515.8	323	251.1	155.1	92.66	71.43	49.06	41.09	43.91	MISC	1.009	3930	19.99	38.41	993.3	0.01663	0.01648	0.01625	0.0164	0.01633	0.0164	11.49	514.3	20.63	35.97	0	CAL	102.5	101.2	182.7	380.7	537.3	510.3	310	237.2	140.7	81.85	60.6	38.19	30.05	30.38	CON	2744
2015-02-25 14:43:04	RAW/CbTLsfpAvzfff	44.9	75.89	167.8	365.5	515.7	491.9	305.6	238	145	86.46	65.05	44.79	35.25	37.27	MISC	1.019	3951	19.99	39.39	995.2	0.01656	0.01625	0.01633	0.01656	0.01625	0.0164	12.71	514	20.62	34.75	0	CAL	108.1	91.93	178.2	375.9	519.4	486	292.6	224.1	130.8	75.75	54.32	33.96	24.27	23.85	CON	2619
2015-02-25 14:43:14	RAW/CbTLsfpAvzfff	40.75	75.59	158.6	345.2	506.4	499.3	316.7	242.7	148.3	86.77	67.57	46.39	39.11	41.13	MISC	1.018	3953	19.99	38.74	992.3	0.0164	0.0164	0.01633	0.01648	0.01617	0.0164	13.2	513.9	20.6	34.75	0	CAL	98.1	92.03	168.5	355.1	510.5	494.4	304.6	229.5	134.7	76.56	57.35	36.12	28.69	28.35	CON	2614
2015-02-25 14:43:24	RAW/CbTLsfpAvzfff	37.43	98.24	205.4	456.7	610.7	543.2	326.1	254.7	156.5	93.86	73.74	50.32	41.52	43.73	MISC	1.034	3902	19.99	39.29	992.3	0.01648	0.0164	0.01656	0.01663	0.01656	0.0164	11.52	513.9	20.6	35.16	0	CAL	90.14	121.4	219.9	471.7	616.4	537.1	312.1	239.7	140.9	82.31	62.23	38.9	29.93	29.36	CON	2992
2015-02-25 14:43:34	RAW/CbTLsfpAvzfff	39.43	85.36	183.4	405.3	566.5	528.3	323.4	249.2	152.8	88.71	69.47	46.26	37.93	40.22	MISC	1.008	3983	19.99	38.09	995.2	0.01648	0.0164	0.01648	0.01633	0.01633	0.0164	12.65	514.3	20.59	36.79	0	CAL	94.94	104.7	195.7	417.9	571.6	522.9	310.3	235.1	138.1	77.76	58.55	35.36	26.85	26.56	CON	2816
2015-02-25 14:43:44	RAW/CbTLsfpAvzfff	41.11	79.92	174.4	382.6	555.2	534.5	330.5	255.6	156.2	92.78	70.32	48.48	43.2	40.54	MISC	1.038	3915	19.99	38.74	994.2	0.01656	0.01656	0.0164	0.0164	0.0164	0.01671	12.95	514.3	20.59	35.57	0	CAL	98.97	97.53	185.8	394.2	560.2	529.4	317.6	241.7	141.7	81.97	59.5	37.65	32.21	27.01	CON	2805
2015-02-25 14:43:54	RAW/CbTLsfpAvzfff	40.35	68.09	143.1	310.7	486.3	504.7	319.2	243.8	148.2	86.99	66.36	45.39	36.72	39.51	MISC	1.027	3966	19.99	38.41	996.7	0.01671	0.01617	0.01625	0.0164	0.01648	0.01656	12.33	514.2	20.58	35.16	0	CAL	97.13	82.48	151.6	319.2	490.4	500.5	307.9	231.3	135.3	77.25	56.6	35.56	26.74	27.31	CON	2539
2015-02-25 14:44:04	RAW/CbTLsfpAvzfff	44.75	60.59	137.2	295.3	471.8	498.7	318.6	243	147.6	86.61	66.38	44.95	36.33	38.23	MISC	1.011	3944	19.99	38.57	992.3	0.0164	0.01633	0.01663	0.0164	0.01648	0.01648	12.25	514.2	20.57	35.16	0	CAL	107.7	72.37	144.9	302.8	475.4	494.3	307.1	230.5	134.6	76.8	56.53	34.95	26.19	25.9	CON	2490
2015-02-25 14:44:14	RAW/CbTLsfpAvzfff	32.4	68	131.1	285.4	433.9	447.5	288.5	220.2	133.3	78.2	61.79	41.02	35.93	37.27	MISC	1.002	3907	19.99	38.41	993.3	0.01656	0.01625	0.0164	0.01656	0.0164	0.0164	11.95	514	20.55	35.16	0	CAL	77.98	83.28	139.3	293.5	437.7	443.9	278.6	209.3	121.9	69.62	53.22	32.43	27.21	26.55	CON	2294
2015-02-25 14:44:24	RAW/CbTLsfpAvzfff	40.95	74.69	151.8	316.6	511.6	532.6	344.3	265.3	164.6	97.47	74.57	50.23	42.02	43.98	MISC	1.016	3869	19.99	38.41	991.3	0.01656	0.01633	0.01625	0.01656	0.0164	0.01625	11.41	513.9	20.53	34.34	0	CAL	98.59	90.85	161	325.1	516.1	528.4	332.6	252.4	151.2	87.32	64.39	39.98	31.62	31.23	CON	2711
2015-02-25 14:44:34	RAW/CbTLsfpAvzfff	33.47	64.38	129	278.9	415.5	419.2	270.2	204.9	124.6	71.26	55.48	37.05	28.82	28.87	MISC	1.006	3945	19.99	37.43	994.1	0.01656	0.01648	0.0164	0.0164	0.01656	0.01617	12.52	514	20.52	35.16	0	CAL	80.54	78.52	137	286.7	418.9	415.3	260.3	194.1	113.4	62.84	47.05	28.58	20.23	18.34	CON	2162
2015-02-25 14:44:44	RAW/CbTLsfpAvzfff	29.18	56.08	113.1	249.1	361.1	365.2	238.7	180	106	60.01	47.08	31.4	25	26.1	MISC	1.015	3978	19.99	38.74	989.4	0.0164	0.01656	0.01633	0.01663	0.01633	0.01633	12.14	514.2	20.5	35.57	0	CAL	70.2	68.39	120.1	256.3	364	361.7	230	170.5	96.22	52.63	39.7	23.99	17.49	16.9	CON	1888
2015-02-25 14:44:54	RAW/CbTLsfpAvzfff	32.18	55.44	114.3	247.7	363.2	372.6	245	186.3	111.8	64.81	51.1	36.49	31.19	33.11	MISC	1.003	3957	19.99	38.74	994.2	0.01656	0.0164	0.01633	0.01648	0.0164	0.01671	12.43	514.1	20.5	35.57	0	CAL	77.42	67.23	121.1	254.4	365.7	368.8	236	176.5	101.7	57.17	43.44	28.77	23.35	23.54	CON	1945
2015-02-25 14:45:04	RAW/CbTLsfpAvzfff	39.58	61.29	128.2	268.9	423.6	448	293.9	225.9	139.8	82.29	63.27	44.19	37.48	38.1	MISC	1.014	3993	19.99	39.39	994.2	0.01663	0.01633	0.0161	0.01625	0.01656	0.01633	11.86	514	20.49	35.16	0	CAL	95.25	73.85	135.5	275.7	426.6	443.9	283.5	214.5	127.9	73.34	54.29	35.1	28.25	26.86	CON	2294
2015-02-25 14:45:14	RAW/CbTLsfpAvzfff	36.57	62.78	128.7	272.9	421.1	439.6	288.3	220.1	136.1	80.29	63.03	43.03	36.41	38.02	MISC	1.014	3948	19.99	38.74	992.4	0.01648	0.01633	0.01633	0.01648	0.01633	0.01633	12.38	514	20.47	33.93	0	CAL	88.01	76.11	136.3	280.2	424.3	435.7	278.1	209	124.6	71.58	54.29	34.22	27.47	27.1	CON	2267
2015-02-25 14:45:24	RAW/CbTLsfpAvzfff	35.35	65.6	127.5	267.2	424.4	447.8	293.4	223.8	138.6	81.31	63.03	42.57	34.9	35.22	MISC	1.005	3955	19.99	38.74	994.2	0.01656	0.01648	0.01617	0.01633	0.01625	0.01648	12.11	513.9	20.45	35.16	0	CAL	85.07	79.86	135	274.1	427.8	444.1	283.4	212.8	127.1	72.66	54.35	33.83	26.03	24.37	CON	2280
2015-02-25 14:45:34	RAW/CbTLsfpAvzfff	42.59	57.25	123.9	257.8	411	435.2	285	223.2	136.8	80.93	62.03	43.8	35.65	36.35	MISC	1.019	3989	19.99	38.74	993.3	0.0164	0.01633	0.01633	0.01625	0.01648	0.0164	12.1	514	20.43	35.57	0	CAL	102.5	68.33	130.5	263.8	413.5	430.7	274.4	211.7	125	71.96	53	34.61	26.33	25.04	CON	2231
2015-02-25 14:45:44	RAW/CbTLsfpAvzfff	37.47	56.84	115.4	242.1	384.9	408	269.3	209.6	128.4	73.89	58.46	39.14	33	33.65	MISC	1.02	3950	19.99	38.74	994.2	0.01663	0.0164	0.01648	0.0164	0.01656	0.01633	12.28	513.7	20.4	34.34	0	CAL	90.17	68.4	121.7	247.9	387.4	404	259.6	199.1	117.5	65.63	50.16	30.72	24.45	23.26	CON	2090
2015-02-25 14:45:54	RAW/CbTLsfpAvzfff	37.54	54.06	111.4	239	375	395.5	266.5	210.1	125.8	72.07	55.22	39.45	30.36	32.22	MISC	1.009	3901	19.99	38.74	991.3	0.0164	0.01633	0.0164	0.01633	0.01656	0.01648	12.24	513.7	20.38	34.34	0	CAL	90.33	64.83	117.3	244.8	377.4	391.6	257	199.8	115.1	63.95	47.05	31.15	21.95	22	CON	2044
2015-02-25 14:46:04	RAW/CbTLsfpAvzfff	40.79	52.37	115.5	248.8	391.2	414.8	283.8	228.4	134.9	76	58.96	41.13	32.89	34.86	MISC	1.019	3992	19.99	38.41	994.2	0.01663	0.01648	0.01625	0.01633	0.01633	0.01648	12.94	514	20.37	35.16	0	CAL	98.16	62.31	121.6	254.7	393.7	410.6	273.9	217.6	123.6	67.45	50.35	32.37	24.01	24.09	CON	2154
2015-02-25 14:46:14	RAW/CbTLsfpAvzfff	38.53	50.78	113.6	256.3	382	397.8	286.3	232.3	132.4	73.47	54.13	36.92	30.41	31.34	MISC	1.027	3954	19.99	39.06	994.2	0.01656	0.0164	0.0164	0.01656	0.0161	0.01656	12.33	513.8	20.36	34.75	0	CAL	92.71	60.53	119.8	262.9	384.4	393.7	276.8	221.9	121.5	65.16	45.78	28.44	21.81	20.9	CON	2116
2015-02-25 14:46:24	RAW/CbTLsfpAvzfff	43.86	111.1	274.2	728.7	863.9	689.1	432	366.3	245.9	161.8	136	105.9	87.63	90.26	MISC	1.01	3996	19.99	38.74	994.2	0.01633	0.01625	0.01648	0.01633	0.01625	0.0164	12.94	513.9	20.35	35.97	0	CAL	105.8	137.2	294.8	756.2	873.5	680.9	413.8	346.8	225.5	146.7	120.9	91	72.48	71.3	CON	4337
2015-02-25 14:46:34	RAW/CbTLsfpAvzfff	33.6	64.27	125.8	284.3	423.7	428.9	301.3	245.2	143.3	79.43	60.15	40.89	32.05	32.48	MISC	1.031	3896	19.99	38.74	993.3	0.01648	0.01617	0.0164	0.01625	0.01633	0.01633	12.53	513.9	20.35	35.57	0	CAL	80.86	78.37	133.3	292.4	427.3	425.1	291.6	234.5	132	70.89	51.6	32.29	23.33	21.79	CON	2295
2015-02-25 14:46:44	RAW/CbTLsfpAvzfff	42.08	73.45	138.8	297.7	453.8	461.5	314.6	257.9	160.9	97.34	75.58	54.58	47.19	51	MISC	1.028	3913	19.99	38.51	993.3	0.01656	0.0161	0.01648	0.01633	0.0164	0.01656	12.94	513.8	20.32	35.16	0	CAL	101.3	89.13	146.6	305.2	456.8	456.5	303.2	245.5	148	87.62	65.8	44.69	37.16	38.76	CON	2526
2015-02-25 14:46:54	RAW/CbTLsfpAvzfff	39.94	81.71	147.7	313.6	465.5	462.2	313.8	258.9	159.8	92.56	72.59	51.35	40.37	44.38	MISC	0.9989	3879	19.99	38.08	995.2	0.0164	0.0164	0.01625	0.0164	0.01633	0.01648	12.34	513.9	20.3	34.75	0	CAL	96.14	99.95	156.4	321.9	468.7	457.1	302.2	246.3	146.8	82.7	62.7	41.38	30.25	32	CON	2544
2015-02-25 14:47:04	RAW/CbTLsfpAvzfff	44.06	77.77	151.7	314.9	475.7	477.1	317.7	261.3	163.4	95.51	74.49	53.15	42.73	43.91	MISC	1.024	3955	19.99	39.06	994.2	0.01656	0.01648	0.0164	0.01648	0.0164	0.01633	13.01	513.7	20.29	34.75	0	CAL	106.1	94.43	160.4	322.9	478.8	471.7	305.6	248.3	149.9	85.28	64.21	42.76	32.18	31.04	CON	2593
2015-02-25 14:47:14	RAW/CbTLsfpAvzfff	43.03	74.32	145.1	302.9	442.2	439.1	298.4	243.9	148.8	85.84	67.28	47.43	39.68	40.47	MISC	1.019	3946	19.99	38.74	991.6	0.01663	0.01625	0.01633	0.0164	0.0164	0.01671	12.74	514.2	20.27	35.97	0	CAL	103.6	90.13	153.4	310.5	444.7	433.6	286.7	231.4	135.9	76.05	57.44	37.47	29.57	28.16	CON	2419
2015-02-25 14:47:24	RAW/CbTLsfpAvzfff	49.21	76.41	151.9	324.5	484.1	483.8	322.1	260.1	158.8	95.09	73.43	53.09	43.25	46.2	MISC	1.005	3913	19.99	38.47	991.3	0.01656	0.01625	0.0164	0.01656	0.01633	0.01656	12.81	514	20.27	35.16	0	CAL	118.5	92.09	160.2	332.5	486.8	477.8	309.2	246.4	144.6	84.38	62.64	42.14	32.14	32.7	CON	2622
2015-02-25 14:47:34	RAW/CbTLsfpAvzfff	47.3	83.56	163	339.2	536.2	548.8	360.9	290.6	184.9	111.1	85.64	60.6	51.08	53.84	MISC	1.011	3943	19.99	38.74	992.3	0.0164	0.01625	0.01633	0.01633	0.01633	0.01648	13.03	513.8	20.26	34.75	0	CAL	113.9	101.5	172.4	347.8	540.2	543.5	347.8	276.4	170.2	99.94	74.43	49.27	39.58	39.8	CON	2917
2015-02-25 14:47:44	RAW/CbTLsfpAvzfff	45.85	82.25	157.5	331.2	509	511.5	337.2	270.2	172.1	101.9	81.27	56.53	46.21	49.07	MISC	1.028	3837	19.99	38.74	995.2	0.01663	0.01663	0.0164	0.01648	0.0164	0.01656	13.35	513.7	20.25	34.75	0	CAL	110.4	99.96	166.6	339.7	512.6	506	324.4	256.4	157.9	91.16	70.47	45.61	35.13	35.55	CON	2752
2015-02-25 14:47:54	RAW/CbTLsfpAvzfff	41.18	84.46	142.9	297.8	437.6	435.2	285.1	225.8	142.6	85.3	65.85	45.51	36.41	37.67	MISC	1.017	4002	19.99	39.06	993.3	0.01656	0.0164	0.01625	0.01633	0.0164	0.0164	13.89	513.8	20.23	35.16	0	CAL	99.11	103.3	150.9	305.1	439.9	429.6	273.3	213.3	129.7	75.58	56.08	35.64	26.39	25.46	CON	2363
2015-02-25 14:48:04	RAW/CbTLsfpAvzfff	49.51	82.98	152.8	309.7	480	481.8	316	256.1	166.3	102	81.2	60.23	51.27	55.24	MISC	1.007	3955	19.99	38.74	993.3	0.0164	0.0164	0.01648	0.01633	0.01656	0.0164	13.24	513.7	20.21	35.16	0	CAL	119.2	100.5	161	316.7	482.5	475.7	302.9	242.3	152.1	91.2	70.35	49.2	40.08	41.65	CON	2645
2015-02-25 14:48:14	RAW/CbTLsfpAvzfff	50.66	100.2	157.3	320.5	499.4	503.2	328.9	265.1	172.3	103.3	80.65	59	47.71	48.25	MISC	1.012	3908	19.99	39.34	991.3	0.01656	0.0164	0.0164	0.0164	0.01617	0.01648	13.47	513.6	20.2	34.75	0	CAL	122	122.4	165.3	327.3	501.7	496.6	315	250.4	157.3	91.92	69.2	47.38	35.92	33.92	CON	2736
2015-02-25 14:48:24	RAW/CbTLsfpAvzfff	53.92	100.9	165.7	339.2	507	497.2	324.3	263.8	173.1	105.7	83.96	62.68	51.77	51.75	MISC	1.023	3922	19.99	39.06	994.2	0.01656	0.01633	0.01617	0.01648	0.0164	0.0164	12.72	513.6	20.2	34.75	0	CAL	129.8	122.9	174.3	346.5	508.9	489.8	309.7	248.6	157.6	93.87	72.07	50.6	39.5	36.88	CON	2781
2015-02-25 14:48:34	RAW/CbTLsfpAvzfff	49.52	99.11	156.5	322.2	448.7	420.9	273.1	221.3	144.2	87.75	70	50.35	42.38	42.26	MISC	1.032	3925	19.99	38.41	991.3	0.01656	0.01656	0.0164	0.01625	0.01625	0.01633	12.81	513.6	20.19	35.16	0	CAL	119.2	121.1	164.6	329.3	449.7	413.3	259.3	207.1	129.9	76.88	59.05	39.22	31.09	28.58	CON	2428
2015-02-25 14:48:44	RAW/CbTLsfpAvzfff	45.53	97.11	161.3	330.1	475.2	456	293.6	240.5	157	97.52	75.69	55.42	47.04	46.94	MISC	1.026	3867	19.99	39.39	993.3	0.01656	0.01625	0.0164	0.0164	0.01648	0.01656	12.33	513.7	20.19	34.34	0	CAL	109.6	119	170.4	338	477.3	449.4	280.2	226.6	142.7	86.78	64.89	44.5	35.95	33.44	CON	2579
2015-02-25 14:48:54	RAW/CbTLsfpAvzfff	45.78	94.3	151	312	440	418.6	270.7	220	144.7	87.11	70.04	49.64	40.7	42.3	MISC	1.02	3882	19.99	38.74	991.3	0.01656	0.01625	0.01648	0.01633	0.01633	0.01648	12.21	513.6	20.18	34.75	0	CAL	110.2	115.4	159.1	319.2	441.4	411.7	257.7	206.5	131	76.76	59.62	39.07	29.97	29.27	CON	2387
2015-02-25 14:49:04	RAW/CbTLsfpAvzfff	42.82	99.29	146	302.6	428.8	408.3	264.8	220.3	143.6	87.83	72.68	51	42.66	44.71	MISC	1.018	3876	19.99	39.06	992.3	0.01663	0.01625	0.01633	0.01617	0.0164	0.01663	12.15	513.5	20.18	34.75	0	CAL	103.1	122.1	153.7	309.6	430.2	401.7	252.2	207.3	130.3	77.77	62.56	40.76	32.26	32.06	CON	2355
2015-02-25 14:49:14	RAW/CbTLsfpAvzfff	46.78	93.72	149.9	321.6	475.2	471.1	304.9	247.5	160.7	98.1	78.07	55.94	48.11	50.65	MISC	1.026	3855	19.99	38.08	992.3	0.01656	0.0164	0.01633	0.0164	0.01656	0.01633	12.05	513.7	20.18	34.75	0	CAL	112.6	114.5	157.8	329.3	477.4	464.8	291.8	233.7	146.5	87.39	67.29	45.02	37.02	37.16	CON	2602
2015-02-25 14:49:24	RAW/CbTLsfpAvzfff	50.76	94.37	147.6	328.9	481.6	476.5	308.3	243.1	156.1	93.28	75.21	52.62	44.08	45.59	MISC	1.017	3854	19.99	38.41	994	0.01648	0.01625	0.01633	0.01633	0.01633	0.0164	11.98	513.6	20.16	33.93	0	CAL	122.2	114.9	154.8	336.4	483.5	469.7	294.6	228.7	141.5	82.18	64.04	41.26	32.56	31.61	CON	2598
2015-02-25 14:49:34	RAW/CbTLsfpAvzfff	50.26	95.89	152.4	336.9	499.5	494.8	321.1	257	165.9	100.6	80.05	58.04	48.87	52.95	MISC	1.01	3876	19.99	38.66	990.3	0.01633	0.01625	0.0164	0.0164	0.01633	0.01633	12.85	513.6	20.15	34.34	0	CAL	121	116.9	160.1	344.8	501.9	488.1	307.2	242.5	151	89.33	68.72	46.54	37.2	38.77	CON	2714
2015-02-25 14:49:44	RAW/CbTLsfpAvzfff	47.69	93.04	158.9	359	566.5	586	375.6	292.6	187.1	114.1	90.73	63.84	54.71	60.44	MISC	0.9992	3881	19.99	38.42	993.3	0.01656	0.01633	0.0164	0.01656	0.01633	0.0164	12.05	513.5	20.13	35.16	0	CAL	114.8	113.6	167.7	368.4	571	580.7	362	277.9	171.8	102.5	79.11	52.11	42.8	45.88	CON	3050
2015-02-25 14:49:54	RAW/CbTLsfpAvzfff	48.91	85.56	170.3	458.4	769.7	854.2	530.6	374.8	221.8	129.3	99.1	69.19	60.95	68.08	MISC	1.002	3898	19.99	38.74	992.3	0.01656	0.01625	0.0164	0.01625	0.01633	0.0164	11.98	513.4	20.12	34.34	0	CAL	117.9	103.9	180.3	473	779.4	851.8	516.2	358	204	115.9	85.77	55.85	47.41	51.36	CON	3941
2015-02-25 14:50:04	RAW/CbTLsfpAvzfff	43.87	95.1	183.4	515	870.5	979.4	598	410.2	233.6	130.2	97.63	67.32	54.81	56.64	MISC	1.032	3934	19.99	39.39	994.2	0.01648	0.0164	0.01617	0.0164	0.01633	0.01633	12.18	513.3	20.12	34.75	0	CAL	105.8	116.7	195.1	532.7	883.1	978.5	583.5	392.6	214.7	116.1	83.66	53.46	40.74	39.12	CON	4336
2015-02-25 14:50:14	RAW/CbTLsfpAvzfff	45.34	92.23	186.5	515.9	872.9	979.9	603.2	417.2	242.3	136	99.32	67.62	56.96	59.26	MISC	1.031	3887	19.99	38.78	993.2	0.01648	0.01625	0.01648	0.0164	0.01656	0.0164	12.21	513.5	20.11	35.16	0	CAL	109.3	112.8	198.4	533.5	885.4	978.8	588.5	399.6	223.3	121.8	85.21	53.62	42.75	41.57	CON	4375
2015-02-25 14:50:24	RAW/CbTLsfpAvzfff	44.63	90.64	184.4	501.2	842.3	943.8	581.5	408.2	238.7	133.2	97.17	64.31	52.9	56.59	MISC	1.028	3934	19.99	38.42	995.2	0.01648	0.0164	0.01648	0.01633	0.01648	0.01648	13.02	513.7	20.1	34.75	0	CAL	107.6	110.9	196.2	518.2	854.2	942.6	567.1	390.9	220.2	119.4	83.41	50.64	39.03	39.33	CON	4240
2015-02-25 14:50:36	RAW/CbTLsfpAvzfff	57.79	89.13	191.8	497.7	823	906.7	568.3	410.4	244.1	137.4	100.7	68.94	56.91	62.33	MISC	1.008	3885	19.99	38.74	993.3	0.01633	0.01648	0.01633	0.0164	0.01617	0.01648	12.98	513.5	20.09	34.34	0	CAL	139.3	107.4	203	513	832.7	903.2	552.1	391.8	224.4	122.6	85.91	54.06	41.81	43.75	CON	4215
2015-02-25 14:50:49	RAW/CbTLsfpAvzfff	53.46	85.25	175.8	430.2	707.5	776.9	501	382.9	238.2	130.1	91.06	61.12	46.15	47.84	MISC	1.007	3853	19.99	39.06	994.2	0.01648	0.0164	0.0164	0.01625	0.01656	0.0164	12.64	513.6	20.06	35.16	0	CAL	128.8	102.9	185.9	442.7	715.1	773	486.3	366.3	220.6	116.7	77.71	47.69	32.52	31.11	CON	3727
2015-02-25 14:51:01	RAW/CbTLsfpAvzfff	41.32	79.16	170.5	416.8	654.3	692.1	436.4	346.1	228	129.1	89.59	61.84	52.05	56.94	MISC	1.017	3913	19.99	38.74	991.3	0.01648	0.01625	0.01625	0.01648	0.01648	0.0164	12.24	513.5	20.05	34.75	0	CAL	99.53	96.55	181.5	430.1	662.1	688.9	423.5	331.5	212.5	117.4	77.9	50.17	40.21	42.29	CON	3454
2015-02-25 14:51:13	RAW/CbTLsfpAvzfff	41.77	84.76	188.2	460.3	708.2	719.6	451.6	370	249.5	136.6	88.79	56.99	44.75	42.98	MISC	1.017	3853	19.99	38.41	992.8	0.01656	0.01633	0.0164	0.0164	0.0164	0.01648	11.94	513.3	20.04	35.16	0	CAL	100.6	103.7	200.8	475.5	716.8	716	437.9	354.5	233.1	124.2	76.41	44.67	32.25	27.48	CON	3644
2015-02-25 14:51:25	RAW/CbTLsfpAvzfff	42.9	91.26	198.5	472.7	744.7	788.4	529.2	442.1	296.9	166.5	113.4	75.76	67.53	74.66	MISC	1.031	3891	19.99	38.09	988.4	0.01648	0.0164	0.01648	0.01633	0.01633	0.01648	12.57	513.3	20.01	33.93	0	CAL	103.4	111.9	211.9	488.2	753.9	785.3	515.3	426.1	279.6	153.4	100.3	62.74	54.29	58.21	CON	4104
2015-02-25 14:51:36	RAW/CbTLsfpAvzfff	57.38	102.1	228.3	519.3	875.9	1007	745.9	612.3	386.2	210.4	142.4	96.46	83.4	91.27	MISC	1.004	3924	19.99	39.06	992.3	0.01656	0.01648	0.01648	0.0164	0.01633	0.0164	12.2	513.4	19.98	34.75	0	CAL	138.4	124.1	242.9	535.2	886.4	1004	730	593.2	365.1	194.3	126.3	80.34	67.01	70.97	CON	5158
2015-02-25 14:51:46	RAW/CbTLsfpAvzfff	52.95	112.8	237.6	546.3	888.1	988	714	585.3	363.5	196.6	130.6	86.35	66.89	68.98	MISC	1.019	3890	19.99	38.41	992.3	0.01656	0.01656	0.01633	0.01633	0.01633	0.01648	12.22	513.5	19.98	34.75	0	CAL	127.7	138.2	253.4	563.7	898.9	984.8	697.8	566.1	342.4	180.5	114.5	70.39	50.67	48.83	CON	5038
2015-02-25 14:51:56	RAW/CbTLsfpAvzfff	55.86	96.78	216.1	485.3	825.7	974.1	747.2	614.2	375.6	200.1	133.5	87.08	71.54	71.81	MISC	1.015	3867	19.99	39.06	994.2	0.01648	0.01625	0.01633	0.0164	0.01648	0.01633	12.4	513.2	19.96	34.75	0	CAL	134.7	117.4	229.7	499.8	835.4	971.6	732.4	596	355.4	184.7	118	71.59	55.81	52.35	CON	4955
2015-02-25 14:52:06	RAW/CbTLsfpAvzfff	50.07	104.3	230.4	525.3	819.3	906.1	673	546.6	331.6	180	121	79.78	65.64	66.5	MISC	1.011	3930	19.99	38.41	993.3	0.01633	0.01617	0.01633	0.01633	0.01656	0.01648	12.4	513.6	19.95	34.75	0	CAL	120.7	127.8	246	542.1	828.9	902.6	657.8	528.5	311.7	164.9	105.9	64.78	50.4	47.57	CON	4700
2015-02-25 14:52:16	RAW/CbTLsfpAvzfff	58.66	109.6	247	573.6	857.2	885.1	621	512.7	323.4	177.1	119.8	78.36	65.5	68.26	MISC	1.008	3904	19.99	39.34	992.3	0.0164	0.01625	0.0164	0.01633	0.01648	0.01648	12.85	513.4	19.94	34.75	0	CAL	141.4	133.5	263.2	591.7	866.3	879.4	603.4	492.8	302	160.9	103.6	62.15	49.03	47.91	CON	4697
2015-02-25 14:52:26	RAW/CbTLsfpAvzfff	64.62	108.9	243.9	552.7	904.1	1015	751.9	615.6	382.1	209.2	144.8	97.93	84.36	92.53	MISC	1.004	3878	19.99	38.74	993.3	0.01656	0.01625	0.01648	0.01648	0.01648	0.0164	12.75	513.5	19.94	34.75	0	CAL	155.9	131.9	259.2	569.2	914	1011	734.4	594.9	359.5	192	127.5	80.65	66.8	70.85	CON	5268
2015-02-25 14:52:36	RAW/CbTLsfpAvzfff	55.54	112.1	251.2	563.9	876.3	943.7	662.2	528.6	320.1	173.1	123.2	78.13	59.77	56.04	MISC	1.014	3943	19.99	38.74	993.3	0.01648	0.01633	0.01625	0.01648	0.01633	0.01648	11.56	513.4	19.92	35.16	0	CAL	133.9	137.1	268.1	581.7	886.2	939.2	645.2	508.8	298.6	156.9	107.1	62	43.37	35.72	CON	4804
2015-02-25 14:52:46	RAW/CbTLsfpAvzfff	55.48	101.3	221.1	488.3	807.2	912.9	669.5	534.2	324.3	180.5	127	86.1	72.06	72.26	MISC	1.018	3905	19.99	39.39	990.8	0.01648	0.01656	0.0164	0.01633	0.01625	0.0164	11.26	513.4	19.93	33.93	0	CAL	133.8	123.3	235.2	502.7	816.2	909.3	654	515.9	304.3	165.3	111.8	70.85	56.57	53.12	CON	4652
2015-02-25 14:52:56	RAW/CbTLsfpAvzfff	56.91	103.8	219.6	486.2	783	863.4	621.3	495.7	307.8	174	126.3	85.66	74.88	78.74	MISC	1.008	3914	19.99	38.45	993.3	0.01663	0.0164	0.0164	0.0164	0.0164	0.0164	10.92	513.4	19.91	34.34	0	CAL	137.2	126.3	233.3	500.3	791.1	858.9	605.3	477.2	287.9	158.9	111.1	70.47	59.45	59.72	CON	4477
2015-02-25 14:53:06	RAW/CbTLsfpAvzfff	60.66	122.6	256.9	562.3	935.5	1016	693	552	337.1	190.1	138.6	90.13	73.21	70.62	MISC	1.03	3972	19.99	38.41	993.3	0.01656	0.0164	0.01656	0.0164	0.01656	0.0164	12.45	513.4	19.91	34.34	0	CAL	146.3	150	273.6	579.2	946.2	1012	674.7	530.9	314.4	172.9	121.4	72.95	55.74	49.01	CON	5099
2015-02-25 14:53:16	RAW/CbTLsfpAvzfff	61.54	125.8	259.7	557.4	935.3	1027	692.9	557.7	349.3	206.4	157.5	111.8	98.35	110.3	MISC	1.029	3901	19.99	38.74	992.3	0.01663	0.0164	0.01633	0.01648	0.01656	0.01656	11.73	513.5	19.89	34.75	0	CAL	148.5	154	276.5	573.7	945.8	1022	674.4	536.4	326.4	189.1	140.2	94.41	80.69	88.47	CON	5251
2015-02-25 14:53:26	RAW/CbTLsfpAvzfff	65.6	131	279.1	589.9	1029	1151	780.5	614.9	383	218.2	165.5	113.8	92.85	94.97	MISC	1.032	3858	19.99	38.41	994.2	0.01663	0.0164	0.0164	0.01633	0.0164	0.01648	12.7	513.4	19.88	33.93	0	CAL	158.3	160.2	297.3	607.2	1041	1147	761	592	358.3	199.5	146.8	95.15	73.83	71.42	CON	5710
2015-02-25 14:53:36	RAW/CbTLsfpAvzfff	60.64	116.6	238.3	503.1	850.6	932	624.9	488.8	307.1	175	131.6	89.15	70.06	70.55	MISC	1.026	3925	19.99	38.44	994.2	0.01648	0.01617	0.0164	0.01625	0.01656	0.01625	12.14	513.4	19.87	34.75	0	CAL	146.2	142.2	253.2	517.2	859.6	927.3	607.3	468.8	285.7	158.9	115.4	72.91	53.56	50.21	CON	4658
2015-02-25 14:53:46	RAW/CbTLsfpAvzfff	55.38	108.7	207.6	440.9	722.3	788.4	543.4	430	267.2	150.8	113.2	76.7	61.44	65.61	MISC	1.006	3930	19.99	39.39	993.3	0.0164	0.01625	0.01625	0.01633	0.01663	0.01633	12.62	513.4	19.86	34.34	0	CAL	133.5	132.8	220.2	452.8	729.1	783.4	527.6	412.2	248.3	136.4	98.88	62.27	46.78	47.59	CON	4032
2015-02-25 14:53:56	RAW/CbTLsfpAvzfff	50.36	105.1	201.1	432.9	717.7	793.7	551.8	434.1	271.5	153.7	113	77.24	63.44	64.86	MISC	1.016	3885	19.99	38.74	991.3	0.01663	0.01633	0.01633	0.01633	0.0164	0.01633	12.8	513.4	19.87	34.75	0	CAL	121.4	128.7	213.5	445.1	725.1	789.7	537	417.1	253.3	139.9	99.23	63.43	49.41	47.56	CON	4030
2015-02-25 14:54:06	RAW/CbTLsfpAvzfff	58.45	92.82	198	425.6	718.2	793.5	541.1	431.4	267.6	152.7	115.6	79.53	64.07	71.56	MISC	1.01	3923	19.99	39.06	994.1	0.01648	0.0164	0.01648	0.01648	0.01648	0.01648	12.48	513.2	19.86	34.75	0	CAL	140.9	112.1	209.6	436.9	725	788.9	525.6	413.8	249	138.6	101.3	65.19	49.51	53.71	CON	4010
2015-02-25 14:54:16	RAW/CbTLsfpAvzfff	52.72	90.46	184.2	388.2	657.8	717.9	471.9	373	235.1	135.7	105.4	71.18	55.25	57.32	MISC	1.019	3919	19.99	38.69	993.3	0.01633	0.01648	0.0164	0.0164	0.01633	0.0164	12.35	513.3	19.86	34.34	0	CAL	127	109.7	195.1	398.4	664	713.4	457.4	356.8	218.1	122.8	92.43	58.09	41.96	41.03	CON	3596
2015-02-25 14:54:26	RAW/CbTLsfpAvzfff	48.32	85.33	163.6	336.4	551.5	596.3	399.3	319.1	201.6	121	95.3	66.31	57.17	62.31	MISC	1.021	3913	19.99	38.43	992.3	0.01663	0.01633	0.01633	0.01625	0.01656	0.0164	12.02	513.4	19.86	34.34	0	CAL	116.4	103.6	172.9	344.7	555.8	591.5	386.2	304.7	186.5	109.6	83.79	54.67	45.35	47.87	CON	3104
2015-02-25 14:54:36	RAW/CbTLsfpAvzfff	51.91	94.41	191.6	404	685.5	746.3	491.8	391.9	248	147.4	115	79.84	66.17	73.09	MISC	1.019	3932	19.99	39.39	994.2	0.01648	0.0164	0.01633	0.01656	0.0164	0.01648	12.47	513.2	19.86	34.34	0	CAL	125.1	114.8	203.3	414.9	692.3	742	477.1	375.4	230.6	134.2	101.7	66.5	52.61	56.43	CON	3787
2015-02-25 14:54:46	RAW/CbTLsfpAvzfff	52.51	93.32	191.7	409.7	698.9	763.8	502	395	245.8	145.6	111.3	75.83	62.87	63.52	MISC	1.019	3873	19.99	38.74	991.3	0.01663	0.01625	0.01602	0.01648	0.0164	0.01633	12.78	513.4	19.85	34.75	0	CAL	126.5	113.4	203.3	420.9	706	759.7	487.2	378.3	228.2	132.2	97.88	62.35	49.19	46.7	CON	3812
2015-02-25 14:54:56	RAW/CbTLsfpAvzfff	51.4	91.41	180.2	383.1	651.5	715	480	370.1	229.5	135.1	105.3	71.91	62.11	63.21	MISC	1.02	3965	19.99	38.74	992.5	0.01656	0.01625	0.01633	0.0164	0.0164	0.01648	11.98	513.2	19.85	34.34	0	CAL	123.8	111.1	190.8	393.2	657.7	710.7	465.9	354.1	212.6	122.3	92.46	59	49	47.13	CON	3590
2015-02-25 14:55:06	RAW/CbTLsfpAvzfff	49.33	88.2	174.7	378.6	661	746.5	504.3	379.3	234.5	139.8	107.2	74.59	63.99	67	MISC	1.039	3934	19.99	39.06	995.2	0.0164	0.01648	0.01648	0.01648	0.01633	0.01656	12.46	513.2	19.84	35.16	0	CAL	118.8	107.2	185.1	388.9	667.9	743.1	490.8	363.7	217.9	127.2	94.52	61.89	51.09	51.14	CON	3669
2015-02-25 14:55:16	RAW/CbTLsfpAvzfff	56.37	96.98	213.1	486.5	883.3	1016	676.8	501.9	306.4	180	140.3	95.22	83.67	88.22	MISC	1.014	3897	19.99	39.06	992.3	0.01648	0.01633	0.01648	0.01656	0.01633	0.01648	13.21	513.5	19.83	34.75	0	CAL	135.9	117.6	226.5	501	894.6	1014	660.9	482.9	285.9	164.5	124.8	79.7	67.9	68.71	CON	4825
2015-02-25 14:55:26	RAW/CbTLsfpAvzfff	56.02	95.91	211.8	481.8	879.6	1011	676.8	501.9	302	176.9	136.2	94.03	77.84	81.2	MISC	1.027	3884	19.99	38.74	992.3	0.01648	0.01633	0.01633	0.01625	0.01633	0.0164	13.14	513.5	19.82	34.75	0	CAL	135.1	116.3	225.1	496.1	891	1009	661.1	483	281.7	161.5	120.8	78.61	62.17	61.82	CON	4783
2015-02-25 14:55:36	RAW/CbTLsfpAvzfff	52.71	93.94	199.6	445.8	773.3	867.3	577.1	422	257	148.2	112.6	75.25	56.93	55.02	MISC	1.003	3907	19.99	39.06	991.8	0.01648	0.0164	0.0164	0.01633	0.0164	0.0164	12.83	513.4	19.8	34.34	0	CAL	127	114.2	212	458.7	782.3	864.2	562.2	404.4	238.3	134.1	98.52	61.1	42.55	37.29	CON	4137
2015-02-25 14:55:46	RAW/CbTLsfpAvzfff	55.11	97.24	211	469	807.5	898.6	588.7	446.2	281.9	170.6	132.6	95.32	83.41	90.53	MISC	1.002	3840	19.99	38.41	992.3	0.01656	0.01656	0.01625	0.01663	0.0164	0.01633	12.66	513.4	19.78	35.16	0	CAL	132.9	118.1	224.2	482.7	816.9	895.2	572.9	427.9	262.4	155.9	117.9	80.53	68.37	71.98	CON	4428
2015-02-25 14:55:56	RAW/CbTLsfpAvzfff	53	95.04	197.1	432.1	725.4	791.1	511.7	387.6	241.6	142	111.7	76.28	60.63	59.77	MISC	1.027	3904	19.99	39.06	994.2	0.01656	0.01633	0.01648	0.01648	0.01648	0.01663	12.15	513.4	19.78	34.34	0	CAL	127.7	115.5	209.2	444.3	733.1	787	496.6	370.4	223.5	128.3	98	62.5	46.62	42.55	CON	3885
2015-02-25 14:56:06	RAW/CbTLsfpAvzfff	49.57	95.13	185.3	393.6	620.5	649.9	423.9	327.2	214	130.1	104.9	73.39	62.21	68.06	MISC	1.014	3969	19.99	38.41	994.2	0.01648	0.01625	0.01656	0.01633	0.01648	0.0164	12.48	513.1	19.76	33.93	0	CAL	119.4	116	196.5	404.2	625.8	644.7	409.5	311.4	197.5	117.6	92.39	60.81	49.42	52.37	CON	3398
2015-02-25 14:56:16	RAW/CbTLsfpAvzfff	52.06	114.7	237.2	477.1	701.9	690.9	438	346.5	228	137.9	110.6	77.08	63.69	66.82	MISC	1.003	3935	19.99	39.06	994.9	0.01633	0.01648	0.01625	0.0164	0.01656	0.01648	12.89	513.3	19.74	34.75	0	CAL	125.4	140.9	252.9	490.8	707.8	684.1	421.3	328.4	209.2	123.8	96.43	62.94	49.31	49.12	CON	3742
2015-02-25 14:56:26	RAW/CbTLsfpAvzfff	53.75	126.2	263.8	514	734.7	703.3	443.5	348.8	233.3	141.5	113.3	77.75	63.09	66.66	MISC	1.006	3909	19.99	38.95	991.3	0.01656	0.01648	0.0164	0.0164	0.0164	0.01663	13.37	513.4	19.73	34.75	0	CAL	129.5	155.3	281.8	528.9	740.5	695.5	425.6	329.6	213.3	126.6	98.37	62.82	47.91	47.94	CON	3884
2015-02-25 14:56:36	RAW/CbTLsfpAvzfff	49.76	115.5	233	454.8	619.1	569.8	357.8	289.9	192.6	119.4	95.65	67.85	55.64	56.53	MISC	1.01	3909	19.99	38.73	993.3	0.01648	0.01633	0.01633	0.0164	0.01633	0.01633	13.37	513.3	19.72	34.34	0	CAL	119.8	142	248.5	467.6	623	561.9	341.5	272.8	175	106.2	82.41	54.59	42.16	39.96	CON	3277
2015-02-25 14:56:46	RAW/CbTLsfpAvzfff	47.94	104.1	201.8	398.9	564.7	537.7	340.8	275.7	184.1	112.8	91.35	64.3	53.72	56.16	MISC	1.023	3868	19.99	38.74	992.3	0.0164	0.01625	0.01648	0.01633	0.0164	0.0164	12	513.2	19.71	33.93	0	CAL	115.4	127.7	214.6	409.6	568.1	530.7	325.9	260	167.9	100.7	79.17	52.05	41.28	40.92	CON	3034
2015-02-25 14:56:56	RAW/CbTLsfpAvzfff	48.71	108.2	209.4	411.7	576.6	548.2	343.7	282	189.8	117.9	95.08	67.36	59.23	60.58	MISC	1.024	3861	19.99	39.06	993.3	0.01656	0.01625	0.0164	0.01656	0.0164	0.01648	12.2	513.3	19.71	34.34	0	CAL	117.3	132.8	222.8	422.8	580.1	540.9	328.4	265.9	173.2	105.5	82.59	54.81	46.48	44.95	CON	3118
2015-02-25 14:57:06	RAW/CbTLsfpAvzfff	50.56	108.2	210.9	419.4	603.9	585.2	371.7	300.2	202.7	125.3	102.6	72.49	61.65	66.09	MISC	1.029	3892	19.99	38.39	993.3	0.01633	0.01617	0.01656	0.0164	0.01648	0.0164	12.63	513.2	19.7	34.75	0	CAL	121.8	132.7	224.3	430.7	607.8	578.1	356.1	283.7	185.7	112.4	89.68	59.54	48.49	49.95	CON	3281
2015-02-25 14:57:16	RAW/CbTLsfpAvzfff	51.92	105.8	209.1	423.9	643.3	637.8	402.6	323.7	211.4	130	104.1	71.03	59.13	59.26	MISC	1.016	3951	19.99	39.07	992.3	0.01671	0.01625	0.01625	0.01617	0.0164	0.01648	12.61	513.2	19.68	34.34	0	CAL	125.1	129.5	222.2	435.4	648.3	631.3	386.9	306.8	193.9	116.8	90.9	57.75	45.63	42.7	CON	3433
2015-02-25 14:57:26	RAW/CbTLsfpAvzfff	56.71	111.7	228.1	471.3	740.8	745.8	471.9	376.4	252.3	154.1	122.8	86.31	74.32	77.97	MISC	1.016	3897	19.99	39.06	992.3	0.01656	0.01633	0.01633	0.0164	0.01648	0.01633	12.74	513.3	19.68	33.93	0	CAL	136.7	136.5	242.5	484.4	747.4	739.4	454.8	357.9	232.9	139.5	108.1	71.59	59.35	59.58	CON	3971
2015-02-25 14:57:36	RAW/CbTLsfpAvzfff	54.02	106.1	217.6	455.5	698.1	694.7	433.2	345.4	225.8	138.5	109.6	74.42	59.77	62.25	MISC	1.02	3914	19.99	38.74	992.4	0.01656	0.01633	0.01648	0.01625	0.0164	0.01648	12.84	513.2	19.66	34.34	0	CAL	130.1	129.6	231.4	468.2	704.1	688.4	416.8	327.7	207.3	124.6	95.71	60.47	45.59	44.82	CON	3675
2015-02-25 14:57:46	RAW/CbTLsfpAvzfff	47.99	92.49	187.7	399.6	604	592.6	374.8	296.8	192.5	116.2	92.74	64.13	53.52	53.05	MISC	1.016	3886	19.99	38.43	993.3	0.01663	0.0164	0.01648	0.01633	0.01648	0.01633	13.02	513.2	19.64	34.34	0	CAL	115.6	112.8	199.4	410.8	609.1	586.7	360.5	281.3	176.5	104.1	80.61	51.93	41.13	37.85	CON	3168
2015-02-25 14:57:56	RAW/CbTLsfpAvzfff	49.32	99.58	201.7	424.9	623	596.2	372.5	296.2	197.3	121.1	96.93	69.16	54.76	61	MISC	1.011	3942	19.99	39.39	992.3	0.01656	0.0164	0.01633	0.01633	0.01633	0.01656	12.68	513.2	19.63	34.34	0	CAL	118.8	121.8	214.5	437	628	589.7	357.3	279.9	180.5	108.5	84.29	56.46	41.86	45.16	CON	3264
2015-02-25 14:58:06	RAW/CbTLsfpAvzfff	45.82	87.7	177.1	377.1	557.9	543	341.9	268.4	174.6	103.9	81.74	55.32	44.28	43.59	MISC	1.006	3922	19.99	38.74	991.3	0.01648	0.01633	0.01625	0.01633	0.01648	0.01625	12.61	513.4	19.63	35.16	0	CAL	110.3	106.9	188.1	387.5	562.2	537.2	328.3	253.8	159.4	92.52	70.33	43.84	32.61	29.3	CON	2902
2015-02-25 14:58:16	RAW/CbTLsfpAvzfff	38.3	68.48	132.1	281.2	413	408.2	263.5	207	131.7	78.24	62.16	42.61	35.69	34.77	MISC	1.018	3920	19.99	37.76	995.9	0.01656	0.0164	0.0164	0.01617	0.0164	0.0164	12.55	513	19.62	34.34	0	CAL	92.18	83.21	139.7	288.4	415.6	403.3	252.7	195.5	119.9	69.34	53.23	33.59	26.53	23.61	CON	2197
2015-02-25 14:58:26	RAW/CbTLsfpAvzfff	43.26	82.46	165.2	351.8	512.7	497.9	316.5	256.6	168.1	104.6	83.99	60.18	56.16	62.23	MISC	1.029	3894	19.99	38.66	993.3	0.01648	0.01648	0.01648	0.01633	0.01648	0.01633	12.4	513.2	19.62	34.34	0	CAL	104.2	100.5	175.3	361.5	516.4	492.2	303.7	243	154	93.96	73.32	49.43	45.25	48.86	CON	2762
2015-02-25 14:58:36	RAW/CbTLsfpAvzfff	50.4	95.84	199.3	425.4	654.2	654.8	418.9	342.6	221.4	135.1	105.8	72.29	61.44	62.26	MISC	1.007	3921	19.99	38.74	992.3	0.01648	0.01648	0.0164	0.01625	0.01656	0.01656	11.93	513.1	19.61	34.34	0	CAL	121.4	116.8	211.9	437.5	660.1	649	403.8	326.3	204.3	122.2	92.9	59.29	48.24	46.04	CON	3500
2015-02-25 14:58:46	RAW/CbTLsfpAvzfff	46.76	89.49	177	374.4	554.1	541.1	342.5	280	181.8	110.4	89.51	60.96	48.7	51.14	MISC	1.011	3938	19.99	38.41	990.3	0.01633	0.01648	0.01617	0.01625	0.01648	0.01648	11.95	513.1	19.61	33.93	0	CAL	112.6	109.1	187.8	384.6	558.2	535.1	328.6	265.3	166.6	98.93	78	49.36	36.91	36.72	CON	2948
2015-02-25 14:58:56	RAW/CbTLsfpAvzfff	43.13	80.28	157.3	330.6	495.4	496.1	323.9	260.9	170.2	103.8	83.18	56.34	48.09	48.24	MISC	1.02	3868	19.99	39.06	993.3	0.0164	0.01633	0.0164	0.0164	0.01656	0.01625	12.25	513.2	19.6	33.93	0	CAL	103.8	97.76	166.7	339.4	498.9	490.8	311.6	247.6	156.5	93.36	72.74	45.8	37.39	35.17	CON	2698
2015-02-25 14:59:06	RAW/CbTLsfpAvzfff	42.48	80.79	146	301.5	440.2	435.7	283	232.6	151	92.49	76.21	52.7	43.28	44.18	MISC	1.005	3882	19.99	38.46	992.3	0.01663	0.01648	0.0164	0.01625	0.01656	0.0164	11.96	513.3	19.58	34.75	0	CAL	102.2	98.48	154.3	308.9	442.5	430.1	271	220	138.1	82.68	66.34	42.71	33.14	31.83	CON	2422
2015-02-25 14:59:16	RAW/CbTLsfpAvzfff	47.43	85.44	142.5	294	433.1	429.5	284.1	233.5	156.4	98	79.5	57.69	50.06	52.58	MISC	1.009	3851	19.99	39.06	993.3	0.01648	0.01648	0.01633	0.01648	0.01648	0.0164	12.43	513.3	19.56	34.75	0	CAL	114.2	103.9	149.8	300.4	434.6	423.1	271.5	220.3	143	87.78	69.2	47.21	39.42	39.68	CON	2444
2015-02-25 14:59:26	RAW/CbTLsfpAvzfff	57.87	96.55	145.4	303.1	467.6	473.9	315.5	264.2	177.3	107.8	88.34	63.27	52.59	53.6	MISC	1.013	3886	19.99	38.41	994.2	0.01648	0.01633	0.01656	0.01633	0.01656	0.01656	12.33	512.9	19.55	33.93	0	CAL	139.3	116.9	151.5	308.5	468.4	466.4	301.1	249.3	162.1	96.25	76.64	51.28	40.42	38.94	CON	2667
2015-02-25 14:59:36	RAW/CbTLsfpAvzfff	60.17	104.8	166.6	355.7	561.3	575.2	391.9	327.5	217.9	134.8	109.9	79.54	70.8	76.56	MISC	1.018	3927	19.99	38.74	992.4	0.01671	0.01625	0.01617	0.01656	0.01648	0.01625	12.16	512.8	19.55	34.34	0	CAL	144.9	127.2	174.4	363.1	563.9	567.9	376.4	311.1	201	122	96.9	66.29	57.35	60.24	CON	3233
2015-02-25 14:59:46	RAW/CbTLsfpAvzfff	60.02	107	166.9	354.5	554.7	564.4	381.3	316.2	208.8	125.9	102.7	73.32	59.17	60.32	MISC	1.019	3866	19.99	38.74	992.3	0.01648	0.01648	0.0164	0.01617	0.0164	0.01656	12.26	513.1	19.54	33.93	0	CAL	144.5	130.1	174.8	361.9	557	556.9	365.7	299.8	191.9	113	89.7	60.11	45.76	44.07	CON	3135
2015-02-25 14:59:56	RAW/CbTLsfpAvzfff	60.26	101.5	157.7	337.8	532.9	550.4	374.4	312.5	206	125.6	101.6	71.88	59.98	61.02	MISC	1.02	3892	19.99	38.42	992.3	0.01633	0.01656	0.01633	0.01633	0.01656	0.01625	12.94	513	19.53	34.34	0	CAL	145.1	123	164.7	344.5	534.9	543.1	359.2	296.6	189.6	113.1	88.96	58.95	46.86	45.15	CON	3054
2015-02-25 15:00:06	RAW/CbTLsfpAvzfff	51.54	88.7	148.9	315.1	493.8	509	348.1	283.5	190.5	115.2	93.83	66.98	56.94	58.9	MISC	1.014	3848	19.99	38.41	994.2	0.01663	0.0164	0.0164	0.0164	0.01656	0.0164	12.47	513	19.53	34.75	0	CAL	124.1	107.6	156.3	322	496.3	502.9	334.8	269.3	175.8	104	82.56	55.51	45.3	44.76	CON	2821
2015-02-25 15:00:16	RAW/CbTLsfpAvzfff	49.43	85.52	153.2	322	505.5	521	357.8	294.8	193.7	118.7	95.89	68.46	57.23	58.5	MISC	1.014	3918	19.99	39.39	994.2	0.01656	0.01648	0.01633	0.0164	0.0164	0.0164	12.78	513.3	19.52	34.34	0	CAL	119	103.7	161.4	329.6	508.6	515.2	344.8	280.8	179.1	107.6	84.73	57.12	45.72	44.5	CON	2882
2015-02-25 15:00:26	RAW/CbTLsfpAvzfff	51.61	87.2	167.4	353.9	566.4	591.1	407.8	339.3	220.1	133.9	108.8	77.19	68.4	74.1	MISC	1.037	3858	19.99	38.88	992.3	0.01663	0.01617	0.01633	0.0164	0.01633	0.01648	12.91	513.3	19.5	33.93	0	CAL	124.3	105.6	176.8	362.7	570.5	585.6	394	324.3	204.4	121.9	96.76	65.03	56.05	59.03	CON	3247
2015-02-25 15:00:36	RAW/CbTLsfpAvzfff	53.5	89.02	176.3	374.3	606.7	639.7	433.7	365.3	236.2	142.8	113.6	82.35	67.63	69.68	MISC	1.016	3895	19.99	38.41	993.3	0.01625	0.0164	0.0164	0.01648	0.01633	0.01625	12.83	513	19.49	33.93	0	CAL	128.9	107.8	186.3	383.8	611.6	634.3	419.4	349.7	219.7	130.3	101	69.61	54.69	53.86	CON	3451
2015-02-25 15:00:46	RAW/CbTLsfpAvzfff	48.51	83.6	161.7	340.9	542.7	570.4	390.5	321.9	208.4	125.2	98.42	69.29	56.15	58.58	MISC	1.02	3920	19.99	39.39	991.3	0.01648	0.01633	0.01656	0.01633	0.01633	0.01648	12.86	513.1	19.49	34.34	0	CAL	116.8	101.4	170.9	349.4	546.7	565.2	377.4	307.6	193.4	113.8	86.99	57.72	44.4	44.23	CON	3076
2015-02-25 15:00:56	RAW/CbTLsfpAvzfff	48.8	82.74	161.5	346.3	550.5	574.4	396.6	329.5	214.4	129.9	104.7	73.54	65.19	69.64	MISC	1.029	3890	19.99	39.06	992.4	0.01656	0.01633	0.01648	0.01625	0.01633	0.01656	12.7	513	19.47	34.75	0	CAL	117.5	100.3	170.6	355.2	554.8	569.2	383.5	315.2	199.4	118.5	93.15	61.9	53.37	55.19	CON	3148
2015-02-25 15:01:06	RAW/CbTLsfpAvzfff	46.18	79.04	151.9	324.1	510.4	531.3	361.2	299.2	195	116.2	94.69	66.43	54.5	55.61	MISC	1.036	3942	19.99	38.64	993.3	0.01663	0.01625	0.01648	0.01656	0.01633	0.01656	11.87	512.9	19.46	33.53	0	CAL	111.2	95.82	160.4	332.2	514.1	526.3	348.8	285.7	180.9	105.5	83.89	55.5	43.41	42.06	CON	2886
2015-02-25 15:01:16	RAW/CbTLsfpAvzfff	45.03	78.72	150.8	323.6	504.9	526.9	355.2	298.8	191.3	115.9	93.09	65.57	53.05	54.63	MISC	1.013	3919	19.99	38.75	994.2	0.01663	0.01617	0.01625	0.01648	0.01648	0.0164	12.11	513	19.46	34.34	0	CAL	108.4	95.54	159.4	331.9	508.7	522	343	285.5	177.3	105.3	82.44	54.79	42.11	41.26	CON	2858
2015-02-25 15:01:26	RAW/CbTLsfpAvzfff	41.76	76.94	142.6	304.2	462.2	475.3	329.1	269.8	179.7	110.5	90.81	67.66	56.54	58.43	MISC	1.027	3844	19.99	39.06	993.3	0.01663	0.01633	0.01633	0.01633	0.01633	0.01625	12.5	513.1	19.45	34.34	0	CAL	100.5	93.64	150.7	312	465.3	470.4	317.6	257.3	166.7	100.6	80.87	57.62	46.33	45.96	CON	2666
2015-02-25 15:01:36	RAW/CbTLsfpAvzfff	46.29	80.92	154.3	331.6	535.5	560.3	383.9	318.5	204.9	122.9	98.67	70.62	62.18	63.57	MISC	1.019	3848	19.99	39.39	991.8	0.01656	0.01648	0.01633	0.01656	0.01656	0.01633	12.15	513.2	19.45	33.93	0	CAL	111.5	98.21	163.1	340.1	539.8	555.5	371.4	304.8	190.4	111.9	87.62	59.45	50.84	49.7	CON	3034
2015-02-25 15:01:46	RAW/CbTLsfpAvzfff	43.74	77.16	141.4	302	475.3	493.5	339	278	177.9	107.5	86.55	60.21	50.92	49.53	MISC	1.007	3882	19.99	38.74	991.8	0.01656	0.01633	0.0164	0.01656	0.01633	0.01625	11.77	513	19.42	33.53	0	CAL	105.3	93.69	149.2	309.4	478.6	488.6	327.3	265.2	164.6	97.38	76.37	49.9	40.46	36.76	CON	2683
2015-02-25 15:01:56	RAW/CbTLsfpAvzfff	41.77	75.22	133.7	281.8	427.4	441.6	307	254.2	168.9	105.1	87.33	65.44	56.11	58.33	MISC	1.019	3928	19.99	38.74	992.3	0.01633	0.01648	0.01625	0.01633	0.01648	0.01648	12.03	512.9	19.42	33.93	0	CAL	100.5	91.44	140.9	288.6	429.7	436.6	295.8	242.2	156.4	95.6	77.77	55.75	46.26	46.34	CON	2504
2015-02-25 15:02:06	RAW/CbTLsfpAvzfff	45.97	79.51	147.3	313.8	504	532	370.7	308.1	200.1	122.5	102.3	74.33	65.89	69.73	MISC	1.021	3825	19.99	38.74	992.3	0.0164	0.0164	0.01663	0.01625	0.0164	0.01648	12.22	513	19.41	33.93	0	CAL	110.7	96.45	155.4	321.5	507.6	527.1	358.5	294.8	186.1	111.9	91.58	63.47	54.86	56.27	CON	2936
2015-02-25 15:02:16	RAW/CbTLsfpAvzfff	47.37	82.15	155.7	336	549.1	590.4	408.7	333.2	211.7	126.8	102.4	74.51	62.4	60.62	MISC	1.023	3932	19.99	39.06	994.2	0.01633	0.01625	0.0164	0.01633	0.01633	0.01625	12.7	512.9	19.38	33.93	0	CAL	114.1	99.67	164.4	344.5	553.6	585.8	396	319.2	196.9	115.5	91.03	63.06	50.78	46.41	CON	3141
2015-02-25 15:02:26	RAW/CbTLsfpAvzfff	40.53	65.25	129	283.1	480.6	529.1	370.8	300.8	187.2	110.4	89.31	62.49	51.93	55.13	MISC	1.019	3847	19.99	38.41	994	0.01648	0.0164	0.01625	0.01648	0.01625	0.0164	11.91	512.9	19.38	33.93	0	CAL	97.57	78.82	136.2	290.4	485	525.7	360.3	288.9	174.5	100.8	79.66	52.73	42.03	43.02	CON	2756
2015-02-25 15:02:36	RAW/CbTLsfpAvzfff	40.61	70.8	128.5	269.2	421.9	449.8	312.8	257.7	164.8	97.93	78.4	54.94	46.92	44.3	MISC	1.018	3939	19.99	38.85	993.3	0.01656	0.01633	0.01625	0.01648	0.01648	0.01648	11.72	512.8	19.36	33.93	0	CAL	97.73	85.91	135.5	275.6	424.5	445.3	302.1	246	152.7	88.69	69.1	45.51	37.35	32.65	CON	2439
2015-02-25 15:02:46	RAW/CbTLsfpAvzfff	41.79	71.03	134.5	281.1	449	475.2	334.9	274.9	179.9	111.1	89.84	66.76	56.74	62.9	MISC	1.027	3920	19.99	39.7	993.3	0.01648	0.0164	0.01633	0.0164	0.0164	0.01648	12.38	512.8	19.35	34.34	0	CAL	100.6	86.07	142	287.9	452.1	470.8	323.9	262.9	167.3	101.5	80.18	56.97	46.8	50.77	CON	2630
2015-02-25 15:02:56	RAW/CbTLsfpAvzfff	43.44	68.13	137.8	299.9	500.7	548.1	379	310.3	192.3	113.2	88.76	61.52	53.17	52.9	MISC	1.015	3874	19.99	38.41	992.3	0.01648	0.01633	0.01633	0.01648	0.0164	0.01656	12.63	512.9	19.33	33.93	0	CAL	104.6	82.18	145.5	307.5	505	544.4	367.8	297.8	179	103	78.56	51.2	42.7	40.11	CON	2849
2015-02-25 15:03:06	RAW/CbTLsfpAvzfff	41.8	72.15	142	307	504.9	545.1	379.2	311.3	194.8	116.2	92.45	63.75	54.4	56.01	MISC	1.025	3887	19.99	39.06	993.9	0.01671	0.01633	0.01633	0.01633	0.01648	0.01633	13.02	513	19.32	34.34	0	CAL	100.7	87.51	150.1	315	509.4	541.2	367.9	298.7	181.4	106	82.26	53.47	43.96	43.22	CON	2881
2015-02-25 15:03:16	RAW/CbTLsfpAvzfff	39.83	70.92	133.3	278.2	432.2	454.4	317.2	257.7	168	102.7	80.91	58.31	48.31	49.85	MISC	1.021	3850	19.99	38.41	991.4	0.0164	0.0164	0.01625	0.0161	0.0164	0.01633	13.09	513.1	19.31	33.93	0	CAL	95.87	86.15	140.9	285.1	435.1	449.9	306.4	246	155.8	93.41	71.56	48.85	38.71	38.13	CON	2492
2015-02-25 15:03:26	RAW/CbTLsfpAvzfff	40.04	73.07	140.3	292.6	470.6	497.4	345.6	286.7	185.7	112.6	90.77	65.06	54.59	59.13	MISC	1.012	3884	19.99	39.06	995.2	0.01656	0.01633	0.0164	0.0164	0.01633	0.01648	12.88	513	19.3	33.93	0	CAL	96.38	88.88	148.5	300.1	474.4	493.2	334.6	274.6	172.9	102.9	81.02	55.22	44.6	46.9	CON	2714
2015-02-25 15:03:36	RAW/CbTLsfpAvzfff	46.98	73.17	153	319.9	526.4	561.5	389.1	321.7	206	122.6	97.25	67.6	58.32	60.04	MISC	1.012	3829	19.99	38.09	995.2	0.0164	0.01625	0.01656	0.01656	0.01648	0.01633	12.29	512.9	19.3	33.93	0	CAL	113.1	88.21	161.7	327.9	530.7	556.9	376.8	308.2	191.7	111.8	86.34	56.55	47.11	46.35	CON	3004
2015-02-25 15:03:46	RAW/CbTLsfpAvzfff	49.02	95.99	190.3	398.2	657.3	698	486.1	406.5	261.3	150.9	123.6	83.91	71.33	75.51	MISC	1.001	3877	19.99	38.09	990.3	0.01648	0.0164	0.01648	0.01648	0.01617	0.0164	12.75	513	19.3	33.53	0	CAL	118.1	117.2	202.1	409.1	663.7	693.4	472	390.7	244.4	138.1	110.8	70.99	58.2	59.35	CON	3748
2015-02-25 15:03:56	RAW/CbTLsfpAvzfff	46.73	87.11	167.9	340.4	542.8	567.9	395	332.9	216.2	128.5	103.1	72.7	63.12	60.73	MISC	1.021	3850	19.99	39.06	988.5	0.0164	0.01648	0.0164	0.01648	0.01656	0.01648	12.97	512.8	19.3	33.53	0	CAL	112.5	106.1	177.8	349	546.9	562.7	382	318.8	201.3	117.1	91.67	61.2	51.43	46.42	CON	3125
2015-02-25 15:04:06	RAW/CbTLsfpAvzfff	44.34	84.69	163.7	324	509.1	532.4	371.4	318.6	211.1	128.8	101.3	70.93	61.68	65.28	MISC	1.014	3864	19.99	39.06	990.3	0.01663	0.01625	0.0161	0.01648	0.01648	0.01648	13.17	512.7	19.29	33.53	0	CAL	106.8	103.3	173.5	332.1	512.8	527.4	359	305.1	196.9	118	90.46	59.97	50.54	51.64	CON	2987
2015-02-25 15:04:16	RAW/CbTLsfpAvzfff	49.26	91.21	184.8	361.7	573.1	599.8	419	359.5	241.6	144.8	112.3	80.8	70.23	73.06	MISC	1.035	3819	19.99	39.39	995.2	0.01648	0.0164	0.01633	0.01617	0.01648	0.01671	12.81	512.8	19.28	33.93	0	CAL	118.6	111	196.1	370.9	577.4	594.3	405.2	344.6	225.8	132.8	100.2	68.59	57.82	57.86	CON	3361
2015-02-25 15:04:26	RAW/CbTLsfpAvzfff	49.04	93.5	187.7	371.9	594.4	625.5	436.6	373.6	245.6	144.5	113	79.21	65	66.84	MISC	1.009	3864	19.99	39.06	991.3	0.01663	0.0164	0.01656	0.01648	0.01633	0.0164	12.37	513	19.27	34.34	0	CAL	118.1	114	199.3	381.5	599.2	620.2	422.7	358.3	229.5	132.2	100.6	66.8	52.39	51.38	CON	3446
2015-02-25 15:04:36	RAW/CbTLsfpAvzfff	50.46	106.7	212.3	418.1	683	717	498	427.5	285.6	172	134.5	94.62	82.24	88.35	MISC	1.028	3890	19.99	38.74	989.5	0.0164	0.01656	0.0164	0.0164	0.0164	0.0164	12.45	512.8	19.25	33.93	0	CAL	121.6	130.7	225.9	429.3	689.3	711.8	482.9	410.8	267.8	158.5	120.9	81.01	68.4	71.29	CON	3970
2015-02-25 15:04:46	RAW/CbTLsfpAvzfff	48.47	94.62	194.5	387.9	625.2	654.6	450.3	380.1	249.1	143.8	111	75.22	59.86	59.69	MISC	1.019	3918	19.99	38.85	993.3	0.01656	0.01648	0.01625	0.01656	0.01648	0.0164	12.18	512.7	19.25	33.93	0	CAL	116.8	115.5	206.8	398.3	630.8	649.5	436.3	364.5	232.6	131.3	98.42	62.6	47.04	43.93	CON	3534
2015-02-25 15:04:56	RAW/CbTLsfpAvzfff	38.89	83.44	149.6	297	461.2	480	336	283.4	188.7	111.6	88.54	62.31	50.49	52.45	MISC	1.018	3943	19.99	38.1	997.2	0.01633	0.0164	0.0164	0.01633	0.01663	0.01648	12.54	512.6	19.23	34.34	0	CAL	93.63	102.3	158.6	304.5	464.4	475.3	324.7	271.1	175.8	101.8	78.69	52.39	40.41	40.1	CON	2684
2015-02-25 15:05:06	RAW/CbTLsfpAvzfff	42.94	80.85	160	313.5	492.4	518.3	362.3	308.5	206.7	125.6	98.45	70.42	63.39	67.19	MISC	1.022	3965	19.99	40.37	991.3	0.01648	0.01656	0.0161	0.01648	0.01648	0.01648	13.17	512.9	19.23	34.75	0	CAL	103.4	98.51	169.6	321.3	495.9	513.4	350.3	295.4	193	115.1	87.94	59.81	52.61	53.99	CON	2911
2015-02-25 15:05:16	RAW/CbTLsfpAvzfff	52.08	96.03	216.6	431.6	694.1	728.9	499.2	425.5	282.4	166.9	128.9	91.88	75.94	79.22	MISC	1.009	3848	19.99	39.39	994.5	0.01617	0.0164	0.01625	0.01633	0.0164	0.01625	12.43	513	19.22	33.12	0	CAL	125.5	116.9	230.7	443.6	700.8	723.7	484.1	408.7	264.5	153.3	115.2	78.17	62	62.05	CON	3969
2015-02-25 15:05:26	RAW/CbTLsfpAvzfff	48.54	94.54	206.8	409.1	645	669.9	459	389.8	259.7	154.3	120.3	85.44	72.63	74.01	MISC	1.017	3898	19.99	38.82	991.3	0.01633	0.01648	0.01656	0.01633	0.01617	0.01671	12.43	512.8	19.21	33.93	0	CAL	116.9	115.4	220.3	420.4	650.8	664.7	444.6	373.9	242.8	141.5	107.5	72.56	59.54	57.89	CON	3689
2015-02-25 15:05:36	RAW/CbTLsfpAvzfff	53.83	103.3	246.6	495.6	788.3	819.3	558.7	476.2	317	188.8	148.9	104.7	92.16	96.31	MISC	1.01	3865	19.99	38.74	992.3	0.01663	0.01625	0.01633	0.01633	0.01663	0.0164	12.23	512.7	19.21	34.34	0	CAL	129.8	126.1	263.5	510.3	796.6	814.1	542.4	457.8	297.3	173.9	134	89.78	76.94	77.49	CON	4490
2015-02-25 15:05:46	RAW/CbTLsfpAvzfff	50.06	92.03	209.2	423.4	673.7	703.7	473.8	399.9	261.2	151.3	118.1	80.11	63.99	60.57	MISC	1.023	3933	19.99	38.41	991.3	0.01663	0.0161	0.01625	0.0161	0.01625	0.01633	12.34	512.6	19.19	33.53	0	CAL	120.6	112	222.9	435.4	680.1	698.7	459.1	383.7	243.8	138.2	105	66.91	50.57	44.04	CON	3761
2015-02-25 15:05:56	RAW/CbTLsfpAvzfff	51.93	85.2	200.7	409.6	648.3	678.3	466.5	393.8	259.4	156.3	124.4	88.68	77.56	84.8	MISC	1.013	3856	19.99	38.74	993.3	0.01648	0.0164	0.0161	0.01625	0.01678	0.01663	12.18	512.7	19.17	34.34	0	CAL	125.1	103.1	213.5	420.9	654.2	673.1	452	377.8	242.5	143.4	111.5	75.63	64.3	68.51	CON	3726
2015-02-25 15:06:06	RAW/CbTLsfpAvzfff	49.18	93.32	220.4	454.5	717.8	750.2	507.4	435.5	284.8	171.4	133.8	93.3	82.71	84.77	MISC	1.007	3862	19.99	39.72	992.4	0.0164	0.01633	0.01625	0.0164	0.01633	0.01648	12.53	512.6	19.17	33.93	0	CAL	118.5	113.8	235.3	468.1	725.4	745.6	492.4	418.8	266.9	157.9	120.2	79.7	68.89	67.68	CON	4079
2015-02-25 15:06:16	RAW/CbTLsfpAvzfff	53.4	94.2	239.7	500.4	792.9	825.8	559.5	471.3	309.4	181.5	142.2	97.25	82.05	89.02	MISC	1.029	3875	19.99	38.35	992.3	0.01648	0.01625	0.01617	0.01633	0.01617	0.01617	12.42	512.5	19.15	33.93	0	CAL	128.7	114.4	256.1	515.7	801.6	821.1	543.5	453.2	289.9	166.8	127.5	82.51	67.06	70.49	CON	4439
2015-02-25 15:06:26	RAW/CbTLsfpAvzfff	47.25	94.81	228.3	477	753.8	788.6	535.2	447.7	294.3	169	131.3	90.7	76.59	80.12	MISC	1.016	3879	19.99	41.34	993.3	0.01663	0.01656	0.01633	0.01633	0.0164	0.01633	12.65	512.6	19.13	33.93	0	CAL	113.9	115.9	244.2	491.8	762.4	784.4	520.3	430.7	276.1	155.2	117.5	76.94	62.6	62.76	CON	4215
2015-02-25 15:06:36	RAW/CbTLsfpAvzfff	51.03	80.8	202.5	425.1	674.9	710.9	482.1	402.1	261.9	152.4	117.8	84.04	67.49	67.71	MISC	1.02	3897	19.99	38.74	993.3	0.01633	0.0164	0.01663	0.01633	0.01678	0.01617	13.27	512.6	19.13	33.93	0	CAL	122.9	97.52	215.7	437.5	681.6	706.3	467.7	386	244.8	139.4	104.8	70.95	54.19	51.34	CON	3781
2015-02-25 15:06:46	RAW/CbTLsfpAvzfff	42.34	70.12	155.9	325.6	515.6	551.1	376.4	311.8	201.8	116.9	91.17	62.94	50.26	51.06	MISC	1.02	3868	19.99	38.08	992.6	0.01663	0.01633	0.01648	0.01633	0.01663	0.0161	12.43	512.6	19.11	34.34	0	CAL	101.9	84.85	165.5	334.5	520.1	547	364.8	298.9	188.2	106.5	80.75	52.44	39.6	37.98	CON	2923
2015-02-25 15:06:56	RAW/CbTLsfpAvzfff	42.16	70.89	146.9	300.2	466.6	493.8	342.4	287.1	186.6	112.2	88.33	62.35	51.86	54.57	MISC	1.011	3855	19.99	39.06	994.2	0.01648	0.01625	0.01648	0.0164	0.01648	0.01633	11.99	512.6	19.1	33.93	0	CAL	101.5	85.85	155.6	307.8	469.9	489.2	331.1	274.7	173.5	102.3	78.37	52.29	41.63	42.08	CON	2706
2015-02-25 15:07:06	RAW/CbTLsfpAvzfff	42.79	73.49	149.2	305.2	464.6	487.5	339.2	289.5	188.5	115.3	91.03	65.38	58.03	62.48	MISC	1.016	3920	19.99	39.06	994.2	0.01648	0.01602	0.01656	0.01633	0.01648	0.01648	12.04	512.6	19.08	33.93	0	CAL	103	89.11	158	312.9	467.7	482.6	327.6	276.9	175.3	105.3	80.95	55.18	47.68	49.83	CON	2732
2015-02-25 15:07:16	RAW/CbTLsfpAvzfff	47.92	82.69	187.6	390	607	633	433.5	364.7	240.6	143.4	112.8	80.08	69.09	77.06	MISC	1.016	3890	19.99	38.74	995.2	0.0164	0.01625	0.01656	0.01648	0.01617	0.01633	12.29	512.7	19.07	34.75	0	CAL	115.4	100.3	199.6	401	612.5	628.1	419.9	349.7	224.7	131.3	100.7	67.87	56.69	61.82	CON	3470
2015-02-25 15:07:26	RAW/CbTLsfpAvzfff	48.54	84.57	193.4	406.4	634.3	660.9	446	367.7	241.5	140.5	110.7	75.66	62.86	64.76	MISC	1.017	3880	19.99	38.74	993.5	0.01625	0.0164	0.01633	0.01671	0.01656	0.01625	12.53	512.6	19.06	33.53	0	CAL	116.9	102.6	205.9	418.1	640.3	656	432	352.2	225.1	128.1	98.22	63.13	50.13	49.11	CON	3538
2015-02-25 15:07:36	RAW/CbTLsfpAvzfff	44.29	78.22	173.1	356.7	555	578.6	391.9	323.7	211.8	125.9	98.06	67.27	54.52	58.89	MISC	1.014	3912	19.99	38.83	994.2	0.01656	0.01663	0.0164	0.0164	0.01617	0.01656	12.87	512.5	19.06	33.93	0	CAL	106.6	94.99	184.1	366.6	559.9	574	379.3	309.8	197.1	114.8	86.89	56.04	43.11	44.87	CON	3118
2015-02-25 15:07:46	RAW/CbTLsfpAvzfff	40.41	67.8	139	289.5	438.2	461.1	313.9	261.6	172.2	104	80.55	56.37	47.76	49.9	MISC	1.012	3935	19.99	39.06	994.2	0.01617	0.01633	0.01625	0.0164	0.01648	0.01686	12.47	512.6	19.06	33.93	0	CAL	97.27	82.09	147.2	296.9	441.2	456.6	303	249.8	159.8	94.55	71.09	46.8	38.05	38.04	CON	2522
2015-02-25 15:07:56	RAW/CbTLsfpAvzfff	40.62	66.33	147.1	311.6	468.1	481.3	326.5	270.6	179.8	108.2	86.23	59.63	52.73	55.38	MISC	1.027	3902	19.99	39.06	993.3	0.01663	0.01648	0.0164	0.01648	0.01656	0.0164	11.75	512.7	19.04	33.93	0	CAL	97.79	80.19	156.1	320.2	471.7	476.8	315.3	258.4	167	98.53	76.49	49.8	42.75	43.17	CON	2654
2015-02-25 15:08:06	RAW/CbTLsfpAvzfff	41.4	67.61	149	310.5	464.6	482.4	323.9	269.7	178.7	107	85.04	59.34	50.39	52.83	MISC	1.014	3911	19.99	39.06	991.3	0.01671	0.01633	0.01617	0.01656	0.0164	0.01648	12.21	512.7	19.03	33.12	0	CAL	99.65	81.73	158.1	318.8	468	477.8	312.6	257.4	165.8	97.23	75.22	49.42	40.31	40.51	CON	2643
2015-02-25 15:08:16	RAW/CbTLsfpAvzfff	40.68	65.54	136.5	283.9	420	430.5	297.8	247	163.7	100.3	80.78	58.46	50.11	50.68	MISC	1.02	3858	19.99	38.74	994.9	0.01648	0.01625	0.01648	0.01648	0.0164	0.0164	12.36	512.7	19.02	33.93	0	CAL	97.92	79.17	144.4	291.1	422.5	425.7	286.9	235.3	151.6	91.14	71.51	49.07	40.58	39.06	CON	2426
2015-02-25 15:08:26	RAW/CbTLsfpAvzfff	39.21	62.91	131	275	404.5	417.6	284.7	237	157.5	96.7	78.44	56.12	47	51.65	MISC	1.008	3940	19.99	39.06	995.2	0.01648	0.01633	0.01648	0.01633	0.01656	0.01633	12.74	512.6	19	34.75	0	CAL	94.36	75.98	138.6	282	406.9	413	274.3	225.7	145.8	87.83	69.52	47.07	37.81	40.45	CON	2339
2015-02-25 15:08:36	RAW/CbTLsfpAvzfff	40.67	64.73	143.4	301	445.8	455.8	311	256	173.3	105.5	85.18	61.98	53.37	56.9	MISC	1.004	3932	19.99	39.06	992.3	0.01656	0.01625	0.01625	0.0164	0.0164	0.0164	12.42	512.4	18.99	33.12	0	CAL	97.88	78.14	152	309.1	448.9	451.1	300	244.1	160.9	96.08	75.67	52.36	43.6	44.97	CON	2555
2015-02-25 15:08:46	RAW/CbTLsfpAvzfff	41.66	67.78	150.8	315.9	465.8	477.7	321	268.7	181.2	110.8	87.61	64.9	53.66	58.32	MISC	1.007	3885	19.99	39.06	993.3	0.01656	0.01625	0.01633	0.01625	0.01648	0.0164	12.46	512.5	18.98	33.93	0	CAL	100.3	81.93	160	324.4	469.1	472.9	309.5	256.3	168.2	100.9	77.72	54.92	43.52	45.92	CON	2666
2015-02-25 15:08:56	RAW/CbTLsfpAvzfff	40.34	64.2	150.9	315.6	475.7	487.6	327.6	271.3	178.8	106.8	84.19	58.48	49.78	52.37	MISC	1.013	3924	19.99	39.72	993.3	0.01648	0.01648	0.01625	0.01648	0.01648	0.01656	11.3	512.5	18.98	33.93	0	CAL	97.12	77.5	160.4	324.4	479.5	483.2	316.3	259.1	166	97.07	74.44	48.64	39.8	40.14	CON	2664
2015-02-25 15:09:06	RAW/CbTLsfpAvzfff	41.6	68.03	160.5	331.9	489.1	496.1	330.3	276.9	186.1	112.7	89.45	62.79	55.35	58.35	MISC	1.027	3877	19.99	39.39	993.2	0.01656	0.0164	0.01633	0.0164	0.0164	0.01656	10.88	512.4	18.98	33.93	0	CAL	100.2	82.25	170.7	341.2	492.9	491.3	318.5	264.2	172.8	102.7	79.32	52.58	44.98	45.64	CON	2759
2015-02-25 15:09:16	RAW/CbTLsfpAvzfff	42.96	67.27	156	326.3	478.9	489.1	320.9	267.7	177.4	106.2	84.3	56.93	47.94	48.86	MISC	1.009	3940	19.99	39.06	994.2	0.0164	0.01625	0.0164	0.01633	0.01633	0.01633	11.8	512.5	18.97	33.12	0	CAL	103.4	81.12	165.7	335.2	482.3	484.2	309	255	164.1	96.15	74.18	46.71	37.57	36.18	CON	2671
2015-02-25 15:09:26	RAW/CbTLsfpAvzfff	40.85	63.18	141.4	297.1	435.6	448.4	302.3	247.7	166.8	100.1	82.1	55.63	48.71	51.16	MISC	1.005	3892	19.99	38.41	990.3	0.01656	0.0164	0.01633	0.01625	0.0164	0.01648	11.93	512.5	18.97	33.53	0	CAL	98.33	76.13	149.9	304.9	438.4	443.7	291.3	235.8	154.5	90.74	72.69	46.1	39.04	39.36	CON	2481
2015-02-25 15:09:36	RAW/CbTLsfpAvzfff	41.08	63.46	143.8	302.8	445.3	458.1	308	253.7	170.6	102.2	81.83	59.3	48.22	53.23	MISC	1.011	3871	19.99	38.74	993.3	0.01648	0.01648	0.0164	0.0164	0.01633	0.01648	12.43	512.4	18.97	33.93	0	CAL	98.88	76.46	152.5	310.9	448.3	453.4	296.9	241.7	158.1	92.7	72.3	49.66	38.44	41.28	CON	2532
2015-02-25 15:09:46	RAW/CbTLsfpAvzfff	39.05	63.8	132.8	275.6	406.7	418	284.5	233.9	155.2	94.34	75.56	53.22	45.47	48.01	MISC	1.011	3834	19.99	38.74	992.9	0.01656	0.01648	0.01625	0.0164	0.01648	0.01648	12.49	512.5	18.97	33.12	0	CAL	93.99	77.13	140.5	282.6	409.2	413.3	274	222.6	143.5	85.45	66.61	44.16	36.27	36.8	CON	2326
2015-02-25 15:09:56	RAW/CbTLsfpAvzfff	40.54	65.37	148.1	313.3	463	473	317.2	261	175	105.3	83.56	59.96	51.08	54.2	MISC	1.009	3936	19.99	39.43	992.3	0.01656	0.01633	0.01617	0.0164	0.0164	0.01625	12.18	512.4	18.97	33.53	0	CAL	97.58	78.97	157.2	321.9	466.5	468.4	305.9	248.8	162.3	95.64	73.89	50.19	41.16	42.06	CON	2610
2015-02-25 15:10:06	RAW/CbTLsfpAvzfff	39.72	63.35	142.8	300.1	447.8	457.4	307.3	253	167.2	99.86	81.3	55.54	47.39	48.86	MISC	1.009	3919	19.99	39.06	991.3	0.01648	0.01625	0.01617	0.01648	0.01648	0.0164	12.24	512.4	18.96	33.93	0	CAL	95.6	76.48	151.5	308.2	451.1	452.9	296.4	241.2	154.9	90.51	71.91	46.05	37.76	37.08	CON	2512
2015-02-25 15:10:16	RAW/CbTLsfpAvzfff	39.83	63.16	138.7	291.7	435.7	447.7	300.5	247.9	163.9	99.32	79.9	56.11	46.51	50.05	MISC	1.006	3831	19.99	38.74	991.3	0.0164	0.01617	0.01625	0.0164	0.0164	0.01633	12.36	512.5	18.94	33.93	0	CAL	95.87	76.22	146.9	299.5	438.7	443.2	289.7	236.3	151.7	90.1	70.63	46.73	36.98	38.43	CON	2461
2015-02-25 15:10:26	RAW/CbTLsfpAvzfff	41.89	69.68	153.3	320.5	472.5	479	323.5	268.9	178.9	110.1	88.52	60.88	52.88	56.95	MISC	1.019	3861	19.99	39.06	994.2	0.01663	0.0164	0.01648	0.01633	0.0164	0.01648	12	512.4	18.93	33.93	0	CAL	100.8	84.34	162.7	329.2	475.9	474.1	311.8	256.3	165.8	100.1	78.52	50.79	42.63	44.42	CON	2677
2015-02-25 15:10:36	RAW/CbTLsfpAvzfff	42.97	71.52	146.9	306.3	451.9	457.8	308.4	256.1	172.9	103.3	83.38	57.78	48.77	52.23	MISC	1.024	3811	19.99	39.06	994.2	0.01625	0.0164	0.0164	0.01633	0.01625	0.01656	12.42	512.4	18.93	33.93	0	CAL	103.4	86.56	155.4	314.2	454.7	452.6	296.7	243.6	159.9	93.42	73.48	47.76	38.59	39.82	CON	2560
2015-02-25 15:10:46	RAW/CbTLsfpAvzfff	52.45	84.22	137.4	280.3	428.9	447.9	313.8	265	176	104.4	85.53	60.25	50.24	53.17	MISC	1.019	3942	19.99	39.69	994.2	0.01663	0.0164	0.01648	0.0164	0.0164	0.0164	11.53	512.4	18.92	34.34	0	CAL	126.3	101.7	143.6	285.5	429.8	441.4	300.9	251.5	162.1	93.83	74.81	49.28	39.12	39.74	CON	2540
2015-02-25 15:10:56	RAW/CbTLsfpAvzfff	47.72	73.85	114.4	230.1	356	371.4	262.5	219.3	145.2	89.5	72.92	51.7	44.22	44.57	MISC	1.011	3896	19.99	39.06	993.3	0.01648	0.01625	0.0164	0.01633	0.0164	0.01648	11.46	512.3	18.93	33.12	0	CAL	114.8	88.99	119	233.8	356.2	365.3	251.1	207.5	133.2	80.3	63.61	42.13	34.51	32.9	CON	2123
2015-02-25 15:11:06	RAW/CbTLsfpAvzfff	50.42	74.63	118.5	237.8	374.9	395.1	280.5	234.1	158.4	98.34	82.32	61.18	55.19	56.86	MISC	1.008	3913	19.99	39.06	992.3	0.01656	0.0164	0.01625	0.01625	0.01648	0.0164	10.77	512.2	18.91	33.12	0	CAL	121.3	89.68	123.3	241.5	375.2	388.9	268.7	221.8	145.8	88.72	72.57	51.15	45.02	44.63	CON	2278
2015-02-25 15:11:16	RAW/CbTLsfpAvzfff	57.6	85.03	131.6	266	418.1	441.5	308.6	259.7	177.3	110.8	91.79	70.45	60.87	61.86	MISC	1.004	3906	19.99	39.72	993	0.01656	0.01633	0.01633	0.01656	0.01648	0.0164	10.98	512.3	18.9	33.53	0	CAL	138.6	102.2	136.7	269.9	418.3	434.4	295.2	245.8	163.1	99.87	80.76	59.1	49.35	48.03	CON	2541
2015-02-25 15:11:26	RAW/CbTLsfpAvzfff	58.47	85.42	131.1	264.1	410.5	426.2	300.5	254.3	175.7	110.4	92.21	73.66	63.05	61.56	MISC	1.014	3879	19.99	38.74	995.1	0.0164	0.0164	0.01625	0.01617	0.01648	0.0164	11.24	512.4	18.9	33.12	0	CAL	140.7	102.6	136	267.9	410.3	418.7	286.9	240.3	161.5	99.47	81.17	62.29	51.51	47.71	CON	2507
2015-02-25 15:11:36	RAW/CbTLsfpAvzfff	59.14	63.24	121.9	238.5	365.2	378.6	265.3	223.3	151.8	93.39	78.6	57.13	46.23	45.63	MISC	1.016	3940	19.99	39.38	991.3	0.01625	0.01648	0.01625	0.01625	0.01648	0.01633	11.99	512.5	18.9	33.53	0	CAL	142.3	74.09	126.4	241.5	364.5	371.3	252.5	210.3	138.7	83.29	68.34	46.48	35.44	32.77	CON	2188
2015-02-25 15:11:46	RAW/CbTLsfpAvzfff	43.51	67.54	111.3	209.9	321.9	336.8	239.8	199.5	135.3	83.38	69.98	50.7	42.33	44.04	MISC	1.013	3904	19.99	39.06	992.3	0.01656	0.01633	0.01617	0.0164	0.0164	0.0164	12.22	512.3	18.88	33.53	0	CAL	104.7	81.4	116.3	213.2	321.9	331.1	229.3	188.7	124.3	74.95	61.44	41.94	33.44	33.34	CON	1956
2015-02-25 15:11:56	RAW/CbTLsfpAvzfff	39.25	55.35	93.62	182.5	285.1	303.2	214.1	176.5	117.6	70.92	58.29	41.9	33.56	34.02	MISC	1.01	3929	19.99	38.74	992.3	0.01663	0.01633	0.01625	0.0164	0.0164	0.0164	11.41	512.3	18.88	34.34	0	CAL	94.42	66.29	97.55	185.3	285.2	298.4	205	167	107.9	63.52	50.79	34.18	25.74	24.63	CON	1706
2015-02-25 15:12:06	RAW/CbTLsfpAvzfff	39.21	57.64	96.37	184	284.9	298.6	212.2	180	122.6	75.97	64.81	48.05	40.66	43.24	MISC	0.996	3899	19.99	39.06	993	0.01656	0.0164	0.01648	0.01633	0.01656	0.01648	11.6	512.3	18.87	33.53	0	CAL	94.32	69.23	100.5	186.8	284.9	293.6	203	170.5	112.9	68.52	57.26	40.28	32.78	33.78	CON	1748
2015-02-25 15:12:16	RAW/CbTLsfpAvzfff	40.56	60.64	101.7	193.5	294	308.5	218.7	186.3	128.9	80.7	69.41	51.04	42.91	45.96	MISC	1.028	3889	19.99	38.88	993.3	0.01656	0.01648	0.01625	0.01633	0.0164	0.01648	12.08	512.4	18.86	33.93	0	CAL	97.58	72.9	106.2	196.5	294	303.3	209.1	176.4	118.8	72.95	61.55	42.96	34.71	36.11	CON	1823
2015-02-25 15:12:26	RAW/CbTLsfpAvzfff	41.42	63.1	105.7	203.2	311.1	320.8	228.1	192.8	133.3	83.13	70.35	51.11	43.82	45.06	MISC	1.011	3902	19.99	39.7	992.3	0.01656	0.01633	0.01648	0.01617	0.0164	0.01625	11.73	512.4	18.86	33.53	0	CAL	99.66	75.96	110.4	206.5	311.3	315.4	218.2	182.5	122.8	75.1	62.22	42.76	35.35	34.87	CON	1893
2015-02-25 15:12:36	RAW/CbTLsfpAvzfff	43.71	67.43	118.5	234.8	356.6	367	256	216.8	149.1	93.35	76.47	56.59	47.69	50.44	MISC	1.014	3913	19.99	39.06	990.3	0.01633	0.01633	0.01633	0.01648	0.01648	0.01648	11.76	512.4	18.84	33.93	0	CAL	105.2	81.23	124.2	239.3	357.3	361.5	245.2	205.6	137.6	84.56	67.59	47.5	38.47	39.3	CON	2134
2015-02-25 15:12:46	RAW/CbTLsfpAvzfff	45.43	70.11	123.2	241.9	370.4	380.6	262.4	226.4	153.7	95.26	77.84	56.23	48.38	50.98	MISC	1.027	3875	19.99	39.39	992.3	0.0164	0.0164	0.01648	0.01633	0.01648	0.01648	11.55	512.3	18.84	33.53	0	CAL	109.3	84.47	129.2	246.4	371.1	374.9	251.2	214.8	141.8	86.14	68.62	46.79	38.81	39.42	CON	2203
2015-02-25 15:12:56	RAW/CbTLsfpAvzfff	44.66	68.82	119.5	231.3	353.1	364.5	259.2	217.7	146.8	88	70.94	51.4	42.48	42.83	MISC	1.005	3866	19.99	39.06	992.4	0.01648	0.01633	0.01633	0.0164	0.01633	0.01648	11.5	512.4	18.83	33.93	0	CAL	107.5	82.91	125.2	235.3	353.6	358.8	248.3	206.3	135.2	79.12	61.96	42.21	33.15	31.58	CON	2101
2015-02-25 15:13:06	RAW/CbTLsfpAvzfff	41.61	58.67	100.9	199.1	311.2	330.1	236.1	197.9	130	78.01	62.43	45.24	37.39	38.02	MISC	1.004	3917	19.99	39.24	994.2	0.01648	0.0164	0.0164	0.0164	0.01648	0.01633	11.21	512.3	18.82	33.12	0	CAL	100.1	70.26	105.3	202.3	311.5	325	226.5	187.8	119.7	70.06	54.38	36.97	29	27.94	CON	1867
2015-02-25 15:13:16	RAW/CbTLsfpAvzfff	42.8	57.47	102.8	220.8	357.1	375.4	258.6	211.3	139	83.14	67.34	49.1	41.02	44.01	MISC	1.003	3902	19.99	38.41	991.3	0.0164	0.01617	0.01656	0.01648	0.0164	0.01625	11.47	512.4	18.82	33.12	0	CAL	103	68.59	107.2	225	358.5	370.6	248.5	200.7	128	74.76	58.87	40.42	32.22	33.4	CON	2050
2015-02-25 15:13:26	RAW/CbTLsfpAvzfff	43.6	61.18	105.2	215.2	341.8	359.2	249.7	200.2	136.4	82.36	67.82	47.54	39.72	39.92	MISC	1.026	3896	19.99	39.39	992.3	0.01633	0.01625	0.0164	0.01648	0.01648	0.01648	11.61	512.3	18.82	33.53	0	CAL	104.9	73.25	109.8	218.9	342.6	354	239.4	189.4	125.4	73.95	59.31	38.81	30.86	29.26	CON	1990
2015-02-25 15:13:36	RAW/CbTLsfpAvzfff	40.24	56.41	94.67	191.6	300.9	319.7	227.6	179.7	122.7	73.72	59.91	44.02	35.73	36.44	MISC	1.005	3915	19.99	39.06	993.4	0.01648	0.0164	0.01633	0.01633	0.01625	0.0164	11.31	512.1	18.81	33.12	0	CAL	96.8	67.53	98.58	194.7	301.3	314.9	218.3	169.9	112.7	66.07	52.17	36.07	27.67	26.76	CON	1783
2015-02-25 15:13:46	RAW/CbTLsfpAvzfff	38.21	59.5	95.09	183.5	279.7	294.4	209.1	172.8	118.9	73.34	61.94	44.98	38.87	40.74	MISC	1.015	3893	19.99	39.33	994.2	0.01656	0.01633	0.01625	0.01625	0.01625	0.01648	11.99	512.1	18.82	33.12	0	CAL	91.92	71.72	99.17	186.3	279.6	289.4	200	163.3	109.3	65.97	54.48	37.31	31.1	31.4	CON	1711
2015-02-25 15:13:56	RAW/CbTLsfpAvzfff	37.84	62.25	97.78	188.5	279.9	292.8	207.6	174	119.3	74.29	63.1	46.21	38.97	41.8	MISC	1.018	3862	19.99	39.39	990.3	0.01656	0.01625	0.01625	0.0164	0.01625	0.0164	12.22	512.1	18.8	33.53	0	CAL	91.03	75.28	102.1	191.5	279.8	287.7	198.4	164.5	109.6	66.87	55.58	38.5	31.16	32.39	CON	1724
2015-02-25 15:14:06	RAW/CbTLsfpAvzfff	39.23	61.01	98.55	192	286.7	298.9	209.5	178.1	123.1	75.74	64.54	47.25	40.33	41.96	MISC	1.008	3901	19.99	39.06	991.3	0.01656	0.01633	0.0164	0.0164	0.01648	0.0164	11.63	512	18.8	33.12	0	CAL	94.36	73.54	102.8	195.1	286.6	293.8	200	168.4	113.2	68.17	56.88	39.38	32.34	32.36	CON	1757
2015-02-25 15:14:16	RAW/CbTLsfpAvzfff	37.01	61.3	99.42	194.3	284.1	292.9	206.3	173.9	121.5	76.59	65.99	49.36	41.37	43.99	MISC	1.021	3877	19.99	39.39	993.3	0.0164	0.01617	0.01633	0.01648	0.0164	0.01648	12.38	511.8	18.8	33.53	0	CAL	89.04	74.16	104	197.7	284.2	287.9	197.1	164.4	111.8	69.21	58.52	41.71	33.61	34.63	CON	1748
2015-02-25 15:14:26	RAW/CbTLsfpAvzfff	38.65	56.68	95.51	190.8	277	285.9	201.9	168.5	117.9	73.23	63.61	46.52	39.04	41.51	MISC	1.027	3902	19.99	39.06	993.2	0.01656	0.01625	0.01633	0.0164	0.01663	0.01625	12.18	512.2	18.78	33.53	0	CAL	92.98	68.06	99.66	194	276.9	280.8	192.7	159	108.3	65.88	56.16	38.86	31.28	32.18	CON	1697
2015-02-25 15:14:36	RAW/CbTLsfpAvzfff	40.26	61.13	104.4	210.9	305.1	314.1	231.8	206	149.7	91.75	74.68	55.75	49.89	54.72	MISC	1.005	3865	19.99	38.74	992.3	0.01656	0.01633	0.01648	0.01656	0.01648	0.0164	11.86	512.1	18.77	33.12	0	CAL	96.85	73.57	109.1	214.8	305.3	308.9	222.1	196	139.5	83.84	66.67	47.53	41.55	44.67	CON	1950
2015-02-25 15:14:46	RAW/CbTLsfpAvzfff	47.71	73.13	137.3	279.8	443.5	489.6	437.7	481.1	366.3	183.4	111.7	74.25	62.99	65.52	MISC	1.019	3846	19.99	38.74	993.3	0.01656	0.01648	0.01656	0.01648	0.01633	0.01656	12.16	511.9	18.77	32.3	0	CAL	114.9	88.09	144.4	285.8	445.7	484.6	426.7	469.2	353.1	172.9	101.1	63.42	52	52.13	CON	3254
2015-02-25 15:14:58	RAW/CbTLsfpAvzfff	42.99	65.71	117.9	235.2	359.2	386.9	317.8	325.7	238.2	125.2	83.13	54.89	42.55	42.08	MISC	1.012	3891	19.99	38.74	992.2	0.01663	0.01633	0.01648	0.01633	0.01633	0.0164	12.27	512.1	18.75	34.34	0	CAL	103.5	79.13	123.6	239.8	360.1	381.8	307.7	315	226.8	116.3	74.09	45.66	33.18	30.73	CON	2437
2015-02-25 15:15:11	RAW/CbTLsfpAvzfff	41.88	65.02	112.1	220.8	332.6	356.3	290.1	291.4	210.6	113.5	79.4	55.42	45.47	49.38	MISC	1.004	3955	19.99	38.85	992.3	0.01648	0.01625	0.0164	0.0164	0.01648	0.0164	12.29	512.2	18.74	33.53	0	CAL	100.8	78.36	117.4	224.9	333.1	351.2	280.3	281.1	199.6	105	70.76	46.58	36.51	38.54	CON	2264
2015-02-25 15:15:24	RAW/CbTLsfpAvzfff	41.89	64.8	112.8	225	340	366	310.4	322.4	239.3	126.7	83.96	57.05	49.99	59.24	MISC	0.9987	3860	19.99	40.02	993.3	0.0164	0.0164	0.01633	0.01633	0.0164	0.01648	12.19	512.2	18.74	33.53	0	CAL	100.8	78.08	118.2	229.2	340.6	360.9	300.7	312.1	228.2	118.1	75.2	48.1	40.91	48.25	CON	2399
2015-02-25 15:15:36	RAW/CbTLsfpAvzfff	42.57	66.77	118	234	362.1	395.9	348.9	380.2	278.7	141	88.43	61.46	49.67	51.97	MISC	0.9996	3826	19.99	39.06	993	0.01656	0.01648	0.0164	0.0164	0.0164	0.0164	11.77	512.3	18.72	33.12	0	CAL	102.5	80.53	123.7	238.5	363.1	391	339.1	369.7	267.2	132	79.29	52.13	40.21	40.49	CON	2620
2015-02-25 15:15:47	RAW/CbTLsfpAvzfff	42.69	67.45	119.5	237.9	360.1	389.7	341.3	367.1	270.7	138.8	87.17	58.68	47.93	50.42	MISC	1.018	3892	19.99	38.74	992.3	0.01656	0.01625	0.01633	0.0164	0.01617	0.01633	11.7	512.1	18.71	33.12	0	CAL	102.7	81.39	125.4	242.6	361	384.6	331.4	356.5	259.2	129.8	78.02	49.34	38.45	38.93	CON	2579
2015-02-25 15:15:59	RAW/CbTLsfpAvzfff	43.8	70.63	124.4	247.4	366.8	388.8	334.5	363.6	261.2	133	88.83	60.05	46.72	48.1	MISC	1.014	3863	19.99	38.65	989.4	0.01656	0.0164	0.01648	0.0164	0.01648	0.01648	12.09	512.1	18.71	33.12	0	CAL	105.4	85.33	130.6	252.3	367.6	383.3	324.1	352.7	249.4	123.8	79.45	50.48	37.01	36.33	CON	2578
2015-02-25 15:16:09	RAW/CbTLsfpAvzfff	41.03	63.96	112.3	228.9	328.9	337	266.2	258.3	188.6	101.1	73.83	50.99	41.95	42.15	MISC	1.012	3840	19.99	38.74	992.3	0.01648	0.0164	0.01625	0.01633	0.01633	0.01648	11.8	512	18.68	33.12	0	CAL	98.72	77.11	117.7	233.4	329.4	331.7	256.3	247.9	177.8	92.77	65.36	42.33	33.17	31.54	CON	2135
2015-02-25 15:16:19	RAW/CbTLsfpAvzfff	42.4	69.02	123.3	250.9	360.2	370.9	302.7	315.9	231.8	124.8	88.2	64.88	54.45	60.1	MISC	1.024	3888	19.99	38.74	994.2	0.0164	0.0164	0.01656	0.01633	0.0164	0.01625	12.18	511.9	18.67	32.71	0	CAL	102.1	83.42	129.6	256.3	361	365.3	292.4	305	220.2	115.9	79.1	55.6	45.03	48.68	CON	2460
2015-02-25 15:16:29	RAW/CbTLsfpAvzfff	43.74	72.14	133.3	272.2	404.8	433.1	388.3	429.8	314	153.3	96.78	64.89	52.09	55.86	MISC	1.007	3941	19.99	39.39	993.4	0.0164	0.01633	0.01625	0.01633	0.0164	0.01656	12.19	512.1	18.66	33.53	0	CAL	105.3	87.27	140.3	278.3	406.4	427.9	377.9	418.5	301.6	143.6	86.9	54.84	41.89	43.44	CON	2914
2015-02-25 15:16:39	RAW/CbTLsfpAvzfff	42.1	69.06	123.5	251.5	367.8	389	337.6	367.6	269.6	135.4	86.83	59.59	47.93	49.36	MISC	1.017	3910	19.99	38.63	991.3	0.01648	0.0161	0.01633	0.01648	0.0164	0.0164	11.93	512.2	18.66	33.12	0	CAL	101.3	83.52	129.8	256.9	368.8	383.8	327.5	356.9	258	126.3	77.6	50.19	38.39	37.78	CON	2597
2015-02-25 15:16:49	RAW/CbTLsfpAvzfff	40.84	66.83	118.3	241.9	345	358	293.1	302.3	221.2	115.9	81.69	55.92	46.87	48.42	MISC	0.9971	3866	19.99	38.42	992.3	0.0164	0.01625	0.01648	0.0164	0.01663	0.01648	12.38	512.2	18.65	33.12	0	CAL	98.29	80.8	124.2	247	345.7	352.7	283.1	291.9	210.1	107.3	72.93	46.99	37.81	37.43	CON	2336
2015-02-25 15:16:59	RAW/CbTLsfpAvzfff	40.11	61.41	106	220.2	331.5	356.2	303.3	320.8	230.6	116	76.3	49.51	39.29	40.39	MISC	1.02	3925	19.99	38.74	993.3	0.01656	0.01648	0.01648	0.01633	0.0164	0.0164	12.25	512.1	18.66	32.71	0	CAL	96.53	73.95	110.9	224.5	332.3	351.5	294.1	310.9	220	107.7	67.88	40.91	30.57	29.84	CON	2292
2015-02-25 15:17:09	RAW/CbTLsfpAvzfff	41.05	59.79	100.8	210.3	311.6	329.5	271.6	274.7	200.2	106.6	75.31	53.37	45.7	48.62	MISC	1.021	3861	19.99	38.41	992.3	0.0164	0.0164	0.01648	0.0164	0.01625	0.01656	11.56	512.1	18.65	33.53	0	CAL	98.78	71.76	105.1	214.1	311.9	324.4	262.2	264.8	189.8	98.49	67.11	44.96	37.16	38.32	CON	2129
2015-02-25 15:17:19	RAW/CbTLsfpAvzfff	40.49	58.45	101.9	214.6	330.7	361	317.3	337.3	243.3	122.3	77.58	52	42.94	44.51	MISC	1.032	3997	19.99	39.06	991.8	0.01663	0.0164	0.0164	0.0164	0.0164	0.01656	11.13	512.1	18.65	33.12	0	CAL	97.43	70.11	106.5	218.8	331.7	356.4	308.2	327.6	232.8	114	69.19	43.42	34.24	33.98	CON	2344
2015-02-25 15:17:29	RAW/CbTLsfpAvzfff	45.8	64.77	107.2	221.7	339.5	370.3	322.2	348.6	257	129.4	84.45	57.76	47.64	52.05	MISC	1.027	3861	19.99	39.31	994.2	0.01648	0.01633	0.0164	0.01648	0.0164	0.01648	11.28	512.1	18.64	32.3	0	CAL	110.2	77.59	111.5	225.5	339.8	364.9	312.2	338	245.7	120.5	75.36	48.42	38.18	40.64	CON	2448
2015-02-25 15:17:39	RAW/CbTLsfpAvzfff	67.93	80.21	107.6	214.8	329.5	342.5	280.3	286.7	219.3	125.5	96.23	72.68	60.64	62.09	MISC	1.011	3905	19.99	39.39	992.3	0.01648	0.01648	0.0164	0.01648	0.01648	0.01633	11.89	512.1	18.63	33.12	0	CAL	163.5	94.79	109.2	215.3	326.6	333.6	266.6	273.1	205.5	114.7	85.15	61.09	48.89	48.18	CON	2346
2015-02-25 15:17:49	RAW/CbTLsfpAvzfff	56.39	72.45	105.7	215	324.8	342.6	275.7	277.9	208.1	117.8	89.05	65.88	55.67	58.89	MISC	1.023	3927	19.99	40.04	993.3	0.01663	0.0164	0.01625	0.01625	0.0164	0.0164	12.01	512.1	18.63	33.12	0	CAL	135.7	86.19	108.6	217	323.3	335.3	263.8	265.8	195.7	108.1	79.16	55.61	45.26	46.47	CON	2266
2015-02-25 15:17:59	RAW/CbTLsfpAvzfff	52.89	72.11	108.1	219	333.1	348	278.1	276.2	207	114.1	85.85	61.71	53	54.9	MISC	1.011	3869	19.99	39.39	990.3	0.01663	0.01625	0.01648	0.0164	0.01648	0.0164	11.7	512.2	18.61	33.12	0	CAL	127.3	86.16	111.7	221.6	332.2	341.2	266.5	264.4	194.8	104.7	76.21	51.73	42.88	42.8	CON	2264
2015-02-25 15:18:09	RAW/CbTLsfpAvzfff	41.91	64.47	105.2	216.3	330.5	347.1	270.6	265	189.1	103.2	73.73	50.38	41.67	43.54	MISC	1.03	3811	19.99	39.06	992.3	0.01663	0.01633	0.01625	0.0164	0.0164	0.01633	11.65	512.2	18.61	33.12	0	CAL	100.9	77.66	109.8	220.2	331.1	341.9	260.7	254.7	178.3	94.88	65.25	41.68	32.85	32.91	CON	2143
2015-02-25 15:18:19	RAW/CbTLsfpAvzfff	40.24	61.07	98.94	203.5	316.2	330.7	255.7	240.2	170.4	94.43	69.7	50.13	41.43	43.28	MISC	1.011	3914	19.99	39.06	994.2	0.01663	0.0164	0.01625	0.0164	0.01656	0.0164	11.33	512.1	18.6	32.71	0	CAL	96.81	73.49	103.2	207	316.7	325.7	246.3	230.3	160.1	86.47	61.64	41.86	33.04	33.17	CON	2016
2015-02-25 15:18:29	RAW/CbTLsfpAvzfff	41.07	60.16	99.54	203.6	316.7	332	255.9	248.7	172.8	95.64	69.71	49.76	41.12	43.21	MISC	1.017	3939	19.99	39.06	990.3	0.01663	0.0164	0.01617	0.01648	0.01648	0.01656	11.46	512.2	18.59	33.93	0	CAL	98.82	72.24	103.8	207.1	317.2	326.9	246.3	238.7	162.4	87.62	61.58	41.41	32.66	33.01	CON	2030
2015-02-25 15:18:39	RAW/CbTLsfpAvzfff	41.11	63.32	99.55	204	314.6	329.4	249.1	231.9	163	90.88	67.91	47.54	39.02	41.57	MISC	1.005	3893	19.99	39.06	992.3	0.0164	0.01633	0.0164	0.01625	0.01648	0.01648	11.6	512	18.59	33.12	0	CAL	98.9	76.27	103.7	207.4	315	324.3	239.4	221.9	152.6	82.82	59.75	39.17	30.53	31.34	CON	1983
2015-02-25 15:18:49	RAW/CbTLsfpAvzfff	39.61	61.95	106	218.1	350.4	374.2	275.7	254.3	175.7	96.62	69.48	49.47	40.73	45.81	MISC	1.02	3860	19.99	38.41	991.4	0.01656	0.0164	0.01648	0.01648	0.01625	0.0164	11.19	512.1	18.58	32.71	0	CAL	95.31	74.7	111	222.4	351.8	369.7	266.1	244.1	165	88.37	61.15	40.96	32.1	35.36	CON	2158
2015-02-25 15:18:59	RAW/CbTLsfpAvzfff	42.43	63.66	106.2	216	342.3	364.2	274	249.1	172.7	95.58	70.13	47.47	40.04	41.85	MISC	1.01	3887	19.99	38.41	991.3	0.0164	0.0164	0.01625	0.01633	0.0164	0.01648	11.96	512	18.58	33.53	0	CAL	102.1	76.55	110.9	219.8	343.2	359.2	264	238.6	161.7	87.12	61.57	38.7	31.15	31.13	CON	2126
2015-02-25 15:19:09	RAW/CbTLsfpAvzfff	40.08	61.78	99.65	200.9	321	342.3	257.8	233.1	160.1	88.93	65.57	45.14	37.91	39.95	MISC	1.01	3904	19.99	39.06	992.3	0.01648	0.01648	0.0164	0.01633	0.01648	0.01656	11.32	512.1	18.58	33.53	0	CAL	96.44	74.42	103.9	204.3	321.7	337.5	248.3	223.1	149.7	80.95	57.49	36.86	29.51	29.83	CON	1994
2015-02-25 15:19:19	RAW/CbTLsfpAvzfff	44.44	65.55	101.7	201.8	314.1	330.7	249.3	227.7	159.3	89.04	66.77	47.57	39.82	42.03	MISC	1.005	3907	19.99	39.06	991.5	0.01648	0.0164	0.0164	0.01648	0.0164	0.01633	11.18	512	18.58	32.71	0	CAL	106.9	78.74	105.7	204.6	314	325.1	239.1	217.2	148.5	80.67	58.27	38.82	30.95	31.39	CON	1980
2015-02-25 15:19:29	RAW/CbTLsfpAvzfff	47.73	72.59	108.9	215	329	342.3	255	239.3	167.7	95.2	71.69	52.98	41.42	45.63	MISC	1.022	3948	19.99	39.39	992.3	0.01648	0.0164	0.01617	0.0164	0.0164	0.0164	11.15	512	18.58	33.53	0	CAL	114.8	87.37	113	217.9	328.6	336.1	244	227.9	156.1	86.24	62.59	43.61	31.92	34.24	CON	2084
2015-02-25 15:19:39	RAW/CbTLsfpAvzfff	45.74	68.35	101.7	200.1	307.3	318	234.6	214.1	149.7	87.1	66.65	47.73	37.58	39.32	MISC	1.002	3914	19.99	38.51	993.3	0.01648	0.01648	0.0164	0.0164	0.01625	0.0164	12.04	512	18.57	33.53	0	CAL	110	82.17	105.4	202.7	306.8	312	224.1	203.4	138.7	78.64	58.07	38.88	28.61	28.58	CON	1918
2015-02-25 15:19:49	RAW/CbTLsfpAvzfff	42.7	66.36	96.78	191	292.9	303	224.8	201.8	143	81.88	64.56	47.27	39.48	40.28	MISC	1.046	3905	19.99	39.07	992.3	0.01656	0.0164	0.01625	0.01633	0.01625	0.01633	11.25	512	18.58	33.12	0	CAL	102.7	79.98	100.4	193.5	292.4	297.4	214.9	191.6	132.6	73.88	56.44	38.91	31	30.11	CON	1836
2015-02-25 15:19:59	RAW/CbTLsfpAvzfff	43.93	62.98	98.1	195	298.8	309.4	228.8	204.7	144.2	83.45	64.36	46.42	38.53	41.15	MISC	1.018	3892	19.99	38.74	991.3	0.01656	0.01656	0.01625	0.01633	0.01648	0.0164	11.92	512	18.58	32.71	0	CAL	105.7	75.51	101.8	197.7	298.5	303.7	218.8	194.3	133.7	75.34	56.13	37.94	29.93	30.85	CON	1860
2015-02-25 15:20:09	RAW/CbTLsfpAvzfff	44.02	66.61	102.7	205.4	302.1	301.7	220.3	196.1	135.9	80.62	63.55	45.59	38.43	40.91	MISC	1.012	3916	19.99	38.41	998	0.01663	0.01633	0.0164	0.01633	0.01648	0.0164	12.01	512	18.57	33.12	0	CAL	105.9	80.14	106.7	208.4	301.6	295.7	209.9	185.6	125.1	72.39	55.2	36.99	29.71	30.46	CON	1844
2015-02-25 15:20:19	RAW/CbTLsfpAvzfff	43.81	68.95	123.2	260.6	420.1	453.7	326.4	279.7	186.2	107.9	80.2	56.57	49.56	52.48	MISC	1.022	3925	19.99	39.04	994.2	0.0164	0.01633	0.01633	0.01633	0.01648	0.0164	11.78	511.8	18.57	33.12	0	CAL	105.4	83.17	129.3	266.3	422.5	449.1	315.6	268	173.8	98.43	70.68	46.88	39.72	40.54	CON	2509
2015-02-25 15:20:29	RAW/CbTLsfpAvzfff	42.07	59.03	106.7	224.6	354.1	375.7	270.2	226.6	151.8	87.28	65.97	46.59	37.15	39.06	MISC	1.023	3863	19.99	39.06	992.3	0.01656	0.0164	0.0164	0.01633	0.01648	0.01633	11.99	512.1	18.57	33.53	0	CAL	101.2	70.68	111.6	229	355.4	370.9	260.2	216	140.8	78.87	57.47	37.89	28.33	28.42	CON	2087
2015-02-25 15:20:39	RAW/CbTLsfpAvzfff	36.36	55.71	88.24	183.9	285.3	300.8	216.7	179.5	120.2	68.49	52.93	36.81	29.96	28.49	MISC	1.016	3889	19.99	39.06	994.2	0.01656	0.01633	0.01648	0.0164	0.0164	0.01625	11.4	511.9	18.57	33.12	0	CAL	87.47	67.08	91.91	187.1	285.8	296.4	208	170.4	110.9	61.34	45.7	29.4	22.45	19.46	CON	1683
2015-02-25 15:20:49	RAW/CbTLsfpAvzfff	39.13	52.67	86.61	179.1	277.6	294	212.3	179	121.9	71.46	57.58	42.01	35.05	39.51	MISC	1.023	3895	19.99	38.74	992	0.01656	0.0164	0.0164	0.0164	0.0164	0.01633	11.76	512.1	18.57	33.53	0	CAL	94.12	62.87	89.91	181.9	277.7	289.3	203.4	169.7	112.4	64.22	50.24	34.44	27.38	30.32	CON	1688
2015-02-25 15:20:59	RAW/CbTLsfpAvzfff	38.78	57.44	95.56	201.9	307.6	321.4	231.4	192.4	129.4	76.37	60.46	42.92	36.31	38.61	MISC	1.009	3917	19.99	39.27	992.3	0.01648	0.01633	0.0164	0.0164	0.01656	0.01633	12.1	512.1	18.57	32.71	0	CAL	93.3	69.01	99.68	205.7	308.2	316.7	222.2	182.7	119.5	68.74	52.74	35.01	28.29	28.95	CON	1831
2015-02-25 15:21:09	RAW/CbTLsfpAvzfff	55.92	130.6	126.9	208.7	326.9	332.6	240	209.7	145.4	89.47	72.56	53.19	45.28	49.59	MISC	1.022	3862	19.99	38.75	990.3	0.01671	0.01625	0.01648	0.0164	0.01648	0.0164	11.65	511.7	18.57	32.71	0	CAL	134.6	160.7	130.4	208.6	323.7	323.5	225.9	195.7	131.4	78.77	61.68	41.99	33.91	36.01	CON	2087
2015-02-25 15:21:19	RAW/CbTLsfpAvzfff	61.13	166.5	162	222.6	343.7	335.4	237.7	208.7	148.7	90.8	73.96	53.09	43.51	45.29	MISC	1.018	3861	19.99	38.74	991.3	0.01656	0.0164	0.01625	0.01633	0.01633	0.0164	12.58	511.7	18.56	33.12	0	CAL	147.1	206	167.5	221.4	339.1	324.1	221.2	192.6	132.8	78.66	61.61	40.43	30.64	29.91	CON	2193
2015-02-25 15:21:29	RAW/CbTLsfpAvzfff	56.62	124.5	138.8	208.9	313.8	307.3	217.5	189.3	134.2	82.17	66.63	48.69	39.74	41.1	MISC	1.028	3880	19.99	39.06	993.5	0.01625	0.0164	0.01633	0.01663	0.01625	0.0164	12.32	511.8	18.56	32.71	0	CAL	136.2	152.8	143.7	208.8	310.2	297.7	203.2	175.3	120.3	71.55	55.83	37.56	28.44	27.63	CON	1969
2015-02-25 15:21:39	RAW/CbTLsfpAvzfff	68.01	223.1	200.2	249.4	380.3	359.1	255	233.2	168.6	105.1	84.59	62.19	52.93	57.3	MISC	1.021	3848	19.99	39.23	993.2	0.01656	0.01625	0.01633	0.01617	0.0164	0.01633	11.55	511.8	18.56	33.12	0	CAL	163.7	277.7	207.4	246.9	373.8	345.2	235.2	214.1	149.8	90.77	70.05	47.34	37.82	39.21	CON	2499
2015-02-25 15:21:49	RAW/CbTLsfpAvzfff	46.93	118.9	131.6	218.4	325.2	322.5	234.3	211.2	146.7	86.8	68.58	49.76	42.13	45.1	MISC	1.031	3968	19.99	39.39	991.3	0.01656	0.01633	0.0164	0.01625	0.01633	0.01656	11.6	512	18.55	33.12	0	CAL	112.9	146.7	136.9	220.1	323.2	314.5	221.6	198.5	133.8	77.01	58.64	39.61	31.83	32.7	CON	2048
2015-02-25 15:21:59	RAW/CbTLsfpAvzfff	52.71	127	140.1	233	358	364.5	279.9	262.8	178.5	98.35	72.72	52.38	43.44	46.03	MISC	1.012	3882	19.99	39.07	991.3	0.01648	0.01633	0.01625	0.01625	0.01656	0.0164	11.33	511.9	18.55	33.53	0	CAL	126.8	156.4	145.4	234.5	355.9	356	266.1	248.9	164.3	87.54	61.74	41.15	32.04	32.34	CON	2309
2015-02-25 15:22:09	RAW/CbTLsfpAvzfff	41.49	79.81	102.3	201.1	324.3	365.1	302.5	301.3	198.4	95.35	65.39	44.1	35.56	40.46	MISC	1.009	3923	19.99	38.74	993.3	0.01656	0.01625	0.0164	0.01633	0.01648	0.0164	11.71	511.9	18.54	32.71	0	CAL	99.83	97.33	106.3	203.9	324.5	360	292.6	290.9	187.4	86.74	56.67	35.18	26.52	29.54	CON	2197
2015-02-25 15:22:19	RAW/CbTLsfpAvzfff	42.11	83.55	104.5	203.2	327.2	366.5	297.4	284.1	187.1	93.52	65.78	45.77	37.52	39.91	MISC	1.024	3869	19.99	38.74	993.3	0.01633	0.0164	0.0164	0.01648	0.01633	0.01648	11.47	511.9	18.53	34.75	0	CAL	101.3	102	108.5	205.9	327.2	361.2	287.2	273.4	175.8	84.78	56.92	36.73	28.34	28.84	CON	2178
2015-02-25 15:22:29	RAW/CbTLsfpAvzfff	42.3	78.1	95.28	184.4	289.7	319.3	254.1	244	162.3	81.46	57.58	40.64	32.98	35.01	MISC	1.011	3887	19.99	39.15	992.3	0.01663	0.01633	0.01625	0.01648	0.0164	0.0164	11.06	511.9	18.52	33.12	0	CAL	101.8	95.05	98.43	186.3	289	313.7	244.2	233.8	151.7	73.22	49.22	32.06	24.28	24.57	CON	1917
2015-02-25 15:22:39	RAW/CbTLsfpAvzfff	34.1	74.61	88.7	176.6	275.3	304.6	246.1	230.6	154.2	77.65	55.75	40.38	31.87	34.87	MISC	1.009	3885	19.99	38.75	994.2	0.01671	0.01633	0.0164	0.01625	0.0164	0.01648	11.37	512	18.51	32.71	0	CAL	82.04	91.52	92.14	179.2	275.3	300.1	237.6	221.6	144.7	70.32	48.34	32.82	24.21	25.61	CON	1825
2015-02-25 15:22:49	RAW/CbTLsfpAvzfff	38.64	86.19	99.37	190.2	292.9	315.6	250.6	233.1	156.6	82.61	60.72	44.77	37.9	40.56	MISC	1.021	3955	19.99	39.72	993.3	0.01656	0.01633	0.01633	0.0164	0.01656	0.01663	11.21	511.9	18.51	33.12	0	CAL	92.97	105.8	103.1	192.6	292.3	310.1	240.8	222.9	146	74.5	52.49	36.38	29.38	30.28	CON	1930
2015-02-25 15:22:59	RAW/CbTLsfpAvzfff	38.84	80.97	95.44	187.6	281.2	301.7	231.7	205.5	134.9	72.07	53.08	37.31	30.91	30.92	MISC	1.01	3870	19.99	38.74	991.3	0.01656	0.01625	0.0164	0.01656	0.0164	0.01648	11.13	511.8	18.5	32.71	0	CAL	93.43	99.12	98.89	190	280.5	296.2	222.1	195.4	124.6	64.17	45.08	29.13	22.61	20.93	CON	1782
2015-02-25 15:23:09	RAW/CbTLsfpAvzfff	44.64	73.85	99	199.8	289.8	308.6	234.5	196.5	130.6	73.68	59.43	43.99	37.92	41.56	MISC	1.005	3912	19.99	39.06	990.4	0.01656	0.0164	0.0164	0.01648	0.0164	0.01656	11.19	511.9	18.5	33.12	0	CAL	107.4	89.34	102.4	202.3	288.8	302.5	224.1	185.7	119.7	65.31	50.95	35.26	29.07	30.96	CON	1834
2015-02-25 15:23:19	RAW/CbTLsfpAvzfff	39.19	71.34	93.41	193.7	299	352.8	282.5	224	140.5	76.64	58.4	42.84	34.63	38.09	MISC	1.007	3851	19.99	39.06	993.3	0.01656	0.01648	0.01625	0.01656	0.01633	0.01648	10.74	511.9	18.49	32.71	0	CAL	94.28	86.76	96.89	196.6	299	348.2	273.3	214	130.1	68.66	50.33	34.59	26.25	28	CON	1947
2015-02-25 15:23:29	RAW/CbTLsfpAvzfff	35.19	72.54	93.12	195	295.4	344.6	272.8	216.4	132.6	74.15	55.6	40.15	33.09	34.32	MISC	1.015	3889	19.99	39.06	989.3	0.01648	0.01625	0.0164	0.01648	0.01648	0.01663	11.2	512	18.49	33.53	0	CAL	84.67	88.75	96.95	198.4	295.8	340.4	264.1	206.8	122.6	66.52	47.9	32.3	25.13	24.69	CON	1895
2015-02-25 15:23:39	RAW/CbTLsfpAvzfff	34.25	55.04	76.75	166.6	261.6	311.6	248.2	191	118.5	66.56	50.98	38.11	32.07	33.96	MISC	1.022	3862	19.99	39.06	992.2	0.01656	0.0164	0.01648	0.0164	0.01633	0.0164	11.79	512	18.47	33.53	0	CAL	82.38	66.46	79.49	169.3	261.9	308	240.5	182.5	109.6	59.76	44.11	31.07	24.93	25.36	CON	1685
2015-02-25 15:23:49	RAW/CbTLsfpAvzfff	114.6	110.2	140.3	334.1	455.4	455.2	365.8	333.8	267.4	189.8	177	158.9	155	176.4	MISC	1.008	3898	19.99	38.74	991.3	0.01656	0.0164	0.0164	0.0164	0.01633	0.01656	11.48	511.9	18.48	33.12	0	CAL	276.7	127.8	139.6	334.6	448.8	439.8	343.7	312.1	246.1	173.1	159.8	140.7	136.5	154.5	CON	3434
2015-02-25 15:23:59	RAW/CbTLsfpAvzfff	214.4	194.3	273.8	719.5	911	779.6	574.5	545.9	445.7	304.4	281	239.7	187.1	155.3	MISC	0.9989	3881	19.99	39.39	992.3	0.01656	0.01625	0.01633	0.0164	0.0164	0.01656	12	511.8	18.47	32.71	0	CAL	518.1	224	274	725.7	900.1	749.1	531.5	504.5	405.3	272.8	248.7	205.5	152.4	114.3	CON	5826
2015-02-25 15:24:09	RAW/CbTLsfpAvzfff	42.8	71.05	127.9	302.8	498.2	563.2	406.9	306.4	192.5	111.7	86.02	66.33	53.29	56.93	MISC	1.024	3843	19.99	38.74	991.3	0.01656	0.01617	0.01625	0.01617	0.01633	0.01633	11.98	511.9	18.46	33.12	0	CAL	103	85.98	134.6	310.7	502.5	559.8	396	293.8	179.2	101.5	75.85	56.04	42.85	44.16	CON	2886
2015-02-25 15:24:19	RAW/CbTLsfpAvzfff	48.96	74.4	131.1	310.8	492.7	547.4	403.5	308.9	202.2	123.2	101.9	81.94	70.78	74.7	MISC	1.021	3873	19.99	39.72	991.9	0.01656	0.01648	0.01633	0.01648	0.01633	0.0164	11.34	511.9	18.47	33.53	0	CAL	117.9	89.56	137.3	318.4	496	542.8	391.6	295.5	188.2	112.5	91.11	70.96	59.63	61.14	CON	2972
2015-02-25 15:24:29	RAW/CbTLsfpAvzfff	44.12	77.03	142.9	337.7	540.4	609.7	444.6	333.8	206	120.5	93.53	70.41	54.74	54.44	MISC	1.041	3822	19.99	39.39	993.2	0.0164	0.0164	0.01648	0.0164	0.01633	0.01633	11.46	512	18.48	32.71	0	CAL	106.2	93.49	150.8	346.9	545.3	606.2	433	320.4	191.7	109.6	82.61	59.41	43.57	40.74	CON	3130
2015-02-25 15:24:39	RAW/CbTLsfpAvzfff	38.2	59.16	101.5	239.2	383.6	470.7	375.1	267.6	157.3	88.45	67.91	51.24	40.73	42.55	MISC	1.014	3836	19.99	39.07	993.3	0.01656	0.0164	0.01633	0.01633	0.01656	0.01656	10.98	511.9	18.45	33.12	0	CAL	91.95	71.29	106.3	244.9	386.2	467.8	366.2	257.1	146.2	79.92	59.34	42.54	31.91	31.81	CON	2383
2015-02-25 15:24:49	RAW/CbTLsfpAvzfff	32.64	52.35	81.52	191.8	331.8	466.7	404.8	268	146.7	80.65	61.75	45.65	37.39	40.38	MISC	1.003	3880	19.99	38.74	993.3	0.01663	0.0164	0.01617	0.0164	0.01648	0.01648	11.08	511.9	18.45	32.71	0	CAL	78.54	63.22	85	196	334.2	465.3	397.9	259	137	73.16	54.23	38.04	29.67	30.96	CON	2242
2015-02-25 15:24:59	RAW/CbTLsfpAvzfff	33.31	54.81	88.17	208.9	359.4	510.9	445.8	294.9	162.1	88.82	67.55	50.18	43.07	47.33	MISC	1.016	3890	19.99	38.41	994.2	0.01648	0.01625	0.01625	0.01648	0.0164	0.01656	11.31	511.8	18.46	33.12	0	CAL	80.18	66.29	92.19	213.8	362.3	509.8	438.7	285.4	151.7	80.89	59.6	42.14	34.92	37.36	CON	2455
2015-02-25 15:25:09	RAW/CbTLsfpAvzfff	33.03	65.6	98.58	230	385.6	517	441.2	302.8	171.2	93.3	71.05	53.17	43.09	46.71	MISC	1.015	3877	19.99	39.39	993.3	0.01648	0.0164	0.01633	0.0164	0.0164	0.0164	11.81	511.8	18.44	32.71	0	CAL	79.5	80.13	103.4	235.6	388.7	515.4	433.4	292.8	160.2	84.95	62.68	44.74	34.54	36.22	CON	2552
2015-02-25 15:25:19	RAW/CbTLsfpAvzfff	37.86	58.17	96.71	226.7	387.2	536.2	465.9	315.4	174.6	94.92	71.58	52.96	42.57	47.44	MISC	1.022	3893	19.99	39.66	994.2	0.01648	0.0164	0.01648	0.01633	0.01633	0.01648	11.92	511.8	18.44	32.3	0	CAL	91.13	70.07	101	231.8	390	534.6	457.9	305	163.3	86.24	62.88	44.14	33.62	36.52	CON	2608
2015-02-25 15:25:29	RAW/CbTLsfpAvzfff	29.7	63.97	93.84	219.2	369.4	508.1	446.6	299.7	166	89.49	67.51	50.22	38.98	42.07	MISC	1.017	3931	19.99	38.74	991.3	0.01648	0.0164	0.01625	0.01648	0.01633	0.0164	13.08	512	18.44	33.53	0	CAL	71.49	78.43	98.58	224.7	372.7	507	439.6	290.3	155.6	81.59	59.59	42.27	30.91	32.15	CON	2485
2015-02-25 15:25:39	RAW/CbTLsfpAvzfff	33.64	59.36	90.38	212.3	359.7	504	450	297.2	163.9	89.92	68.24	50.47	40.61	44.58	MISC	1.017	3885	19.99	39.06	995.2	0.01648	0.0164	0.01617	0.01648	0.0164	0.01648	12.71	511.8	18.44	33.12	0	CAL	80.97	72.07	94.47	217.2	362.4	502.5	442.7	287.5	153.4	81.85	60.15	42.29	32.32	34.44	CON	2464
2015-02-25 15:25:49	RAW/CbTLsfpAvzfff	32.12	55.52	88.06	215.7	388.4	593.9	538	348.7	181.5	94.86	70.49	50.35	44.38	48.6	MISC	1.014	3906	19.99	39.39	992.6	0.01656	0.0164	0.0164	0.0164	0.0164	0.0164	12.11	511.7	18.43	33.12	0	CAL	77.31	67.35	92.18	221.1	392.2	594.1	531.5	339.1	170.7	86.6	62.23	42.04	35.95	38.24	CON	2751
2015-02-25 15:25:59	RAW/CbTLsfpAvzfff	33.2	57.35	93.08	230.1	415.6	637.4	571.7	365.8	188.6	97.09	70.44	49.52	41.3	43.98	MISC	1.016	3890	19.99	39.16	993.2	0.01648	0.01633	0.0164	0.01648	0.01648	0.01633	11.12	511.6	18.44	33.12	0	CAL	79.92	69.56	97.55	236	419.9	637.9	565	355.7	177.3	88.39	61.75	40.8	32.46	33.09	CON	2895
2015-02-25 15:26:09	RAW/CbTLsfpAvzfff	32.29	57.21	87.54	210.6	367.2	518.9	448.5	298.3	158.7	84.63	62.71	45.1	36.1	37.26	MISC	1.012	3933	19.99	39.7	993.3	0.01663	0.01633	0.0164	0.01648	0.01648	0.01648	11.28	511.7	18.44	32.71	0	CAL	77.71	69.48	91.54	215.6	370.3	518	441.5	288.8	148.3	76.69	54.76	37.08	27.97	27.31	CON	2445
2015-02-25 15:26:19	RAW/CbTLsfpAvzfff	34.86	55.06	84.16	198	348.9	484.2	416.9	278.1	152.3	81.74	61.01	44.43	35.28	38.43	MISC	1.009	3910	19.99	38.41	994.2	0.01656	0.01656	0.01633	0.01633	0.01633	0.01633	10.92	511.9	18.43	33.53	0	CAL	83.88	66.43	87.6	202.1	351.4	482.6	409.6	268.7	142	73.88	53.11	36.41	27.16	28.53	CON	2313
2015-02-25 15:26:29	RAW/CbTLsfpAvzfff	34.27	57.05	88.84	209.3	368.2	513.8	446.8	298.7	163.6	88.38	66.06	50.31	40.55	42.93	MISC	1.006	3836	19.99	39.06	993.3	0.0164	0.0164	0.01625	0.0164	0.01633	0.0164	11.23	511.8	18.43	33.12	0	CAL	82.49	69.04	92.77	214	371.1	512.5	439.5	289.1	153	80.29	57.94	42.09	32.22	32.75	CON	2469
2015-02-25 15:26:39	RAW/CbTLsfpAvzfff	34.03	59.57	91.92	218.7	366.9	509.2	441.7	295	161.1	89.37	67.76	51.32	40.28	43.03	MISC	1.016	3895	19.99	39.15	994.2	0.0164	0.0164	0.01633	0.01625	0.01648	0.01633	11.29	511.8	18.43	33.12	0	CAL	81.9	72.3	96.12	223.9	369.7	507.7	434.2	285.2	150.4	81.21	59.57	43.05	31.9	32.78	CON	2470
2015-02-25 15:26:49	RAW/CbTLsfpAvzfff	35.23	60.39	93.18	223.1	355.4	480.5	419	281.6	159.5	93.43	76.78	62.21	48.87	51.74	MISC	1.016	3886	19.99	39.06	991.3	0.01648	0.01633	0.01625	0.01633	0.01648	0.01633	11.56	511.7	18.43	33.12	0	CAL	84.79	73.21	97.36	228.3	357.6	478.4	411.2	271.6	148.7	85.26	68.58	53.89	40.43	41.44	CON	2441
2015-02-25 15:26:59	RAW/CbTLsfpAvzfff	34.63	64.31	113.6	295.7	424.7	508.9	427.2	293.4	164.8	95.2	74.86	56.57	48.5	53.42	MISC	1.01	3998	19.99	38.41	993.3	0.01656	0.0164	0.0164	0.01648	0.01648	0.0164	11.65	511.8	18.42	33.12	0	CAL	83.37	78.3	119.8	304.4	428.3	506.3	418.4	282.5	153	86.28	65.94	47.59	39.4	42.23	CON	2656
2015-02-25 15:27:09	RAW/CbTLsfpAvzfff	36.62	59.61	107.6	267.4	412.4	512.6	423.2	286.2	158.5	87.42	65.41	46.91	35.6	37.09	MISC	1.013	3877	19.99	38.74	991.3	0.01648	0.0164	0.01648	0.01648	0.01663	0.01648	11.71	511.9	18.42	33.53	0	CAL	88.14	72.05	113.2	274.7	415.7	510.2	414.5	275.4	147	78.62	56.59	38.01	26.58	26.04	CON	2537
2015-02-25 15:27:19	RAW/CbTLsfpAvzfff	35.02	59.35	99.38	233.4	380.1	494.9	414.6	280.2	157	85.75	65.16	46.47	38.53	42.3	MISC	1.012	3858	19.99	39.06	994.2	0.01663	0.01625	0.0164	0.0164	0.0164	0.01648	11.29	511.9	18.42	32.71	0	CAL	84.29	71.9	104.2	239.1	383	492.9	406.6	270.1	146.1	77.42	56.82	38.04	29.97	31.85	CON	2432
2015-02-25 15:27:29	RAW/CbTLsfpAvzfff	32.97	59.02	94.59	222.9	362	469.9	391.8	263.1	147.3	82.57	61.93	44.02	36.27	39.7	MISC	1.037	3924	19.99	39.02	991.3	0.01648	0.0164	0.01648	0.01648	0.0164	0.0164	11.59	512.1	18.42	33.53	0	CAL	79.35	71.71	99.2	228.3	364.7	467.9	384	253.4	136.9	74.64	53.97	35.99	28.13	29.74	CON	2308
2015-02-25 15:27:39	RAW/CbTLsfpAvzfff	30.93	62.39	93.91	222.5	344.8	426.7	355.5	245.8	138	77.96	60.81	43.58	35.93	37.17	MISC	1.013	3896	19.99	39.39	992.3	0.01648	0.01633	0.01633	0.01625	0.01656	0.01648	11.97	512	18.41	32.71	0	CAL	74.42	76.27	98.56	228.1	347.2	424.3	347.8	236.4	127.9	70.33	53.16	35.87	28.11	27.6	CON	2176
2015-02-25 15:27:49	RAW/CbTLsfpAvzfff	38.14	62.68	96.45	225.5	311.3	351.2	283.2	205.2	120.5	71.38	56.97	43.04	35.17	36.6	MISC	1.024	3901	19.99	39.06	992.3	0.01648	0.01633	0.01633	0.01633	0.01633	0.01633	12.43	511.8	18.41	33.12	0	CAL	91.77	75.79	100.6	230.4	311.8	346.7	274.1	195.2	110.1	63.46	48.99	34.9	26.91	26.62	CON	1937
2015-02-25 15:27:59	RAW/CbTLsfpAvzfff	34.41	62.21	96.84	220.3	328.4	387.7	315.3	222.3	130.3	75.85	59.92	44.46	37.26	39.22	MISC	1.026	3911	19.99	39.06	994	0.01633	0.01648	0.01648	0.01633	0.01648	0.01648	12.46	511.9	18.41	33.53	0	CAL	82.8	75.63	101.4	225.4	329.8	384.3	306.9	212.6	120.1	68.11	52.13	36.56	29.25	29.48	CON	2055
2015-02-25 15:28:09	RAW/CbTLsfpAvzfff	29.37	62.79	98.36	228.4	336.1	404	329.4	232.5	133.1	77.76	60.61	46.1	37.7	43.65	MISC	1.016	3846	19.99	38.41	994.2	0.01648	0.01633	0.01617	0.0164	0.01625	0.0164	11.75	511.9	18.41	33.12	0	CAL	70.67	76.95	103.6	234.4	338.3	401.3	321.7	223.3	123.2	70.31	53.14	38.58	30.07	34.3	CON	2120
2015-02-25 15:28:19	RAW/CbTLsfpAvzfff	31.9	60.54	99.67	221.2	345.9	422.8	331.6	230.7	132.3	73.97	55.79	39.73	30.59	31.01	MISC	1.012	3906	19.99	38.74	993.3	0.01648	0.0164	0.01633	0.01633	0.01648	0.01648	11.48	511.9	18.4	33.12	0	CAL	76.76	73.78	104.9	226.6	348.2	420.2	323.5	221.2	122.2	66.3	48.1	31.97	22.72	21.39	CON	2108
2015-02-25 15:28:29	RAW/CbTLsfpAvzfff	34.47	49.07	83.7	184.3	298.9	371.8	289.1	201.8	115.7	65.79	51.43	36.18	29.55	32.38	MISC	1.025	3891	19.99	38.41	991.3	0.01648	0.01648	0.0164	0.01633	0.0164	0.0164	11.42	511.9	18.4	32.71	0	CAL	82.93	58.8	87.29	188	300.2	368.9	281.4	192.9	106.4	58.68	44.27	28.87	22.15	23.42	CON	1844
2015-02-25 15:28:39	RAW/CbTLsfpAvzfff	30.95	51.75	85.38	189.6	299.3	369.7	286	202	117.3	67.65	53.44	38.85	32.81	34.78	MISC	1.017	3928	19.99	39.39	990.3	0.01648	0.01633	0.0164	0.0164	0.01625	0.01648	11.33	511.9	18.4	33.12	0	CAL	74.46	62.64	89.44	193.8	301	367.1	278.6	193.4	108.2	60.76	46.52	31.82	25.68	26.11	CON	1859
2015-02-25 15:28:49	RAW/CbTLsfpAvzfff	33.26	53.9	90.75	204.2	303.4	356.4	275.6	198.8	115	68.05	53.63	39.49	31.75	34.5	MISC	1.011	3922	19.99	39.39	992.6	0.0164	0.01625	0.01648	0.01633	0.0164	0.01656	11.71	511.8	18.38	32.71	0	CAL	80.01	65.12	95.06	208.8	304.7	353.1	267.6	189.7	105.5	60.85	46.39	32.12	24.28	25.44	CON	1859
2015-02-25 15:28:59	RAW/CbTLsfpAvzfff	32.1	50.75	88.34	200.5	296.1	344.1	269.2	192.1	114	67.32	52.8	39.86	32.78	34.28	MISC	1.007	3892	19.99	38.74	993.3	0.01648	0.0164	0.0164	0.01633	0.0164	0.01648	12.41	511.9	18.39	33.12	0	CAL	77.23	61.22	92.61	205.2	297.4	340.9	261.5	183.4	104.9	60.37	45.81	32.75	25.56	25.52	CON	1814
2015-02-25 15:29:09	RAW/CbTLsfpAvzfff	31.3	52.09	88.87	202.6	290.8	330.9	255.1	185.8	110.2	64.96	52.59	39.46	32.19	34.31	MISC	1.017	3866	19.99	39.39	993.3	0.01656	0.01625	0.01625	0.0164	0.01617	0.01656	12.13	511.9	18.38	33.12	0	CAL	75.29	63.03	93.25	207.4	292	327.5	247.4	177.2	101.2	58.09	45.69	32.44	25.08	25.67	CON	1771
2015-02-25 15:29:19	RAW/CbTLsfpAvzfff	29.67	51.79	92.06	211.2	289.2	317.1	239.7	177.8	108.4	63.83	53.35	39.42	31.68	35.26	MISC	1.009	3867	19.99	39.39	992.3	0.01656	0.0164	0.01633	0.01633	0.01648	0.01633	12.68	511.9	18.37	33.12	0	CAL	71.36	62.83	96.95	216.6	290.5	313.6	232	169.3	99.57	57.1	46.59	32.56	24.72	26.8	CON	1741
2015-02-25 15:29:29	RAW/CbTLsfpAvzfff	30.52	57.84	98.79	221.7	299.3	318.4	239.6	179.1	112.3	67.46	54.57	41.07	34.96	36.74	MISC	1.016	3930	19.99	39.06	993.1	0.0164	0.0164	0.01625	0.01648	0.01625	0.01633	12.2	511.7	18.36	32.71	0	CAL	73.42	70.48	104.1	227.3	300.5	314.5	231.5	170.2	103	60.43	47.5	33.91	27.7	27.9	CON	1792
2015-02-25 15:29:39	RAW/CbTLsfpAvzfff	31.3	58.39	100.1	225.7	300.9	316	237.2	178.6	111	66.81	54.81	41.3	33.57	36.85	MISC	1.015	3923	19.99	39.04	994.2	0.01656	0.01617	0.01648	0.0164	0.01633	0.0164	12.34	511.9	18.35	33.53	0	CAL	75.3	71.1	105.4	231.4	301.9	311.9	228.8	169.5	101.6	59.69	47.64	34.04	26.2	27.89	CON	1792
2015-02-25 15:29:49	RAW/CbTLsfpAvzfff	30.34	57.8	100.2	227.8	303.8	315.7	239	178.7	110.8	67.01	54.86	40.37	33.28	36.66	MISC	1.023	3860	19.99	39.07	994.2	0.01648	0.01617	0.01633	0.01633	0.01656	0.01648	12.09	511.7	18.35	33.12	0	CAL	72.99	70.45	105.7	233.8	305.1	311.7	230.8	169.7	101.4	59.95	47.77	33.19	26	27.79	CON	1796
2015-02-25 15:29:59	RAW/CbTLsfpAvzfff	29.85	56.99	99.93	226.5	302.2	321.3	241.7	180.6	112.3	67.18	54.15	41.01	34.1	37.08	MISC	1.016	3853	19.99	39.39	994.2	0.01656	0.0164	0.01633	0.01617	0.01648	0.01633	11.83	511.9	18.34	33.53	0	CAL	71.82	69.48	105.5	232.4	303.6	317.5	233.6	171.7	103	60.17	47.11	33.9	26.88	28.28	CON	1805
2015-02-25 15:30:09	RAW/CbTLsfpAvzfff	30.9	57.53	98.88	222	302.6	323.2	241.8	180.1	113.6	67.22	54.65	40.79	34.21	36.41	MISC	1.003	3865	19.99	38.74	990.8	0.01663	0.01633	0.0164	0.01633	0.01663	0.0164	12.6	511.9	18.34	33.12	0	CAL	74.34	70.04	104.2	227.6	303.8	319.4	233.6	171.1	104.3	60.14	47.53	33.58	26.9	27.51	CON	1804
2015-02-25 15:30:19	RAW/CbTLsfpAvzfff	32.57	60.19	100.6	221	310.6	336	249.4	188.6	115.7	69.31	55.64	41.12	33.24	38.29	MISC	1.017	3846	19.99	38.7	992.3	0.01633	0.01633	0.0164	0.0164	0.01656	0.01648	12.3	512	18.33	33.53	0	CAL	78.35	73.26	105.9	226.3	311.8	332	240.9	179.2	106.1	61.98	48.26	33.64	25.65	29.06	CON	1852
2015-02-25 15:30:29	RAW/CbTLsfpAvzfff	31.93	58.82	98.77	218.2	305.2	332.4	245	185.3	113.5	67.63	54.68	40.09	32.71	35.3	MISC	1.024	3864	19.99	39.7	993.3	0.0164	0.01633	0.01625	0.01648	0.01656	0.01633	12.39	512	18.33	33.12	0	CAL	76.82	71.57	103.9	223.5	306.3	328.5	236.6	176.1	104	60.42	47.44	32.74	25.25	26.24	CON	1820
2015-02-25 15:30:39	RAW/CbTLsfpAvzfff	30.5	56.02	97.71	221.4	296.3	312	231.8	175.9	109.3	65.91	54.6	42.01	33.71	37.3	MISC	1.012	3899	19.99	39.39	994.2	0.01663	0.0164	0.0164	0.01648	0.01648	0.01648	11.63	511.9	18.33	32.71	0	CAL	73.37	68.15	103	227.1	297.4	308.1	223.7	167	100.1	58.96	47.61	34.93	26.52	28.55	CON	1764
2015-02-25 15:30:49	RAW/CbTLsfpAvzfff	30.26	54.81	95.27	218.1	291.1	304.3	226.4	169.2	107.3	64.8	52.84	40.66	32.74	34.99	MISC	1.026	3878	19.99	39.72	992.3	0.01648	0.01648	0.01633	0.01633	0.01633	0.0164	11.63	511.9	18.33	32.71	0	CAL	72.8	66.63	100.3	223.7	292.2	300.4	218.3	160.4	98.26	57.96	45.95	33.68	25.67	26.38	CON	1723
2015-02-25 15:30:59	RAW/CbTLsfpAvzfff	30.92	56.82	95.89	218.5	294.4	307.1	230	173.7	109.1	67.04	56.19	41.74	34.95	39.68	MISC	1.036	3866	19.99	39.06	993.2	0.01633	0.01656	0.01648	0.01656	0.0164	0.01648	11.78	511.9	18.32	33.12	0	CAL	74.38	69.14	100.9	224	295.4	303.1	221.8	164.8	99.86	60.09	49.19	34.64	27.74	30.92	CON	1756
2015-02-25 15:31:09	RAW/CbTLsfpAvzfff	32.9	60.21	95.67	213.3	308.4	337.7	248.5	185.7	114.7	69.51	56.15	42.91	34.83	38.23	MISC	1.022	3881	19.99	39.36	991.3	0.01663	0.0164	0.0161	0.01633	0.01656	0.01656	10.86	511.8	18.32	32.71	0	CAL	79.16	73.24	100.4	218.2	309.6	333.9	240	176.4	105.1	62.22	48.81	35.46	27.27	29.06	CON	1839
2015-02-25 15:31:19	RAW/CbTLsfpAvzfff	33.39	69.25	103.1	223.8	327.8	359.1	262.4	196.7	125.9	74.79	60.34	45.68	38.7	42.17	MISC	1.009	3876	19.99	39.39	992.3	0.01663	0.01633	0.0164	0.01625	0.01633	0.01625	11.16	511.9	18.31	33.12	0	CAL	80.35	84.76	108.2	228.8	329.1	355.1	253.5	186.9	115.7	67.08	52.59	37.83	30.73	32.47	CON	1963
2015-02-25 15:31:29	RAW/CbTLsfpAvzfff	37.5	70.24	108.5	232.3	340.4	371.1	264.1	202.6	125.5	75.84	60.77	46.18	36.42	39.04	MISC	1.009	3909	19.99	39.06	991.3	0.01648	0.0164	0.0164	0.01648	0.01648	0.01648	11.29	511.9	18.3	33.53	0	CAL	90.23	85.55	113.7	237.3	341.4	366.5	254.3	192.1	114.7	67.63	52.51	37.78	27.9	28.71	CON	2010
2015-02-25 15:31:39	RAW/CbTLsfpAvzfff	45.35	91.97	154.6	401.6	485.7	425.7	288	229.6	148.9	91.38	73.74	55.02	43.43	46.56	MISC	1.016	3808	19.99	39.39	992.3	0.01648	0.01633	0.0164	0.01633	0.0164	0.0164	11.46	511.9	18.3	33.12	0	CAL	109.2	112.5	163.2	413.5	488	418.3	274.5	215.5	134.4	80.52	62.84	44.02	32.26	32.92	CON	2582
2015-02-25 15:31:49	RAW/CbTLsfpAvzfff	33.23	64.43	101.3	231.7	310.7	314.6	228.6	173.1	111.5	66.98	54.86	41.7	32.34	34.33	MISC	1.012	3833	19.99	39.54	993.3	0.01648	0.01633	0.01625	0.0164	0.01663	0.01648	12.07	511.9	18.28	33.93	0	CAL	79.95	78.6	106.4	237.4	311.6	310	219.6	163.5	101.7	59.54	47.37	34.1	24.63	24.97	CON	1799
2015-02-25 15:31:59	RAW/CbTLsfpAvzfff	36.31	62.21	101.6	225.9	319.5	333.3	238.8	181.7	116.8	68.98	56.03	42.57	34.07	36.1	MISC	1.007	3818	19.99	38.74	992.3	0.01656	0.01633	0.01625	0.0164	0.01663	0.01625	11.79	511.7	18.26	32.71	0	CAL	87.35	75.41	106.5	231	320.4	328.7	229.5	171.8	106.6	61.26	48.26	34.66	26.04	26.38	CON	1854
2015-02-25 15:32:09	RAW/CbTLsfpAvzfff	33.64	64.99	102.3	220.2	316.2	326.3	232.4	178.9	116.7	70.26	58.28	45.26	35.68	43.14	MISC	1.014	3877	19.99	39.06	991.3	0.01663	0.0164	0.0164	0.01633	0.01648	0.01633	11.95	511.8	18.26	33.12	0	CAL	80.94	79.27	107.4	225.2	317.3	321.8	223.4	169.3	106.9	62.78	50.74	37.61	27.91	33.71	CON	1844
2015-02-25 15:32:19	RAW/CbTLsfpAvzfff	41.81	69.94	119.3	246.9	370	382.8	263.4	205	132.6	78.37	63.03	46.04	36.24	39.38	MISC	1.017	3793	19.99	39.06	994.9	0.01648	0.01633	0.0164	0.01625	0.0164	0.01648	12	511.7	18.26	32.71	0	CAL	100.6	84.67	125.2	252.1	371.2	377.5	252.7	193.7	121	69.57	54.16	37	27.07	28.28	CON	2095
2015-02-25 15:32:29	RAW/CbTLsfpAvzfff	34.72	73.36	115	239.8	352.6	367.5	251.3	198.1	127.5	76.08	60.68	44.98	35.77	40.88	MISC	1.013	3841	19.99	38.79	993.3	0.01656	0.01625	0.01633	0.0164	0.01633	0.0164	12.22	511.7	18.25	33.53	0	CAL	83.54	89.86	121.1	245.3	354.2	363	241.6	187.7	116.7	67.97	52.52	36.72	27.39	30.68	CON	2018
2015-02-25 15:32:39	RAW/CbTLsfpAvzfff	32.81	67.65	105	226.4	315	320.2	220	173.5	109.6	65.91	53.08	38.73	30.28	32.15	MISC	1.021	3845	19.99	39.39	991.3	0.01633	0.01633	0.0164	0.01656	0.01625	0.01648	12.08	511.7	18.25	33.12	0	CAL	78.92	82.77	110.5	231.7	316	315.7	210.9	163.8	99.73	58.43	45.55	31.1	22.54	22.75	CON	1790
2015-02-25 15:32:49	RAW/CbTLsfpAvzfff	37.09	64.6	104.7	226.8	315.3	316.6	218.2	175.3	112.8	67.22	55.35	40.36	33.04	35.01	MISC	1.009	3856	19.99	39.39	992.3	0.01648	0.0164	0.01648	0.0164	0.01656	0.01625	12.21	511.7	18.25	32.71	0	CAL	89.24	78.38	109.7	231.8	315.9	311.5	208.6	165.3	102.6	59.44	47.51	32.36	24.93	25.21	CON	1802
2015-02-25 15:32:59	RAW/CbTLsfpAvzfff	35.64	64.5	102.2	222.8	307.5	304	215.4	163.3	108.8	65.33	53.25	39.08	31.81	35.09	MISC	1.008	3815	19.99	39.39	991.8	0.01648	0.0164	0.0164	0.0164	0.01648	0.0164	12.43	511.6	18.25	33.53	0	CAL	85.73	78.42	107.2	227.7	308.1	299	206.1	153.4	98.84	57.77	45.63	31.32	23.93	25.57	CON	1749
2015-02-25 15:33:09	RAW/CbTLsfpAvzfff	36.02	67.38	102.8	222.7	306.6	303.6	210.5	165.3	109.3	66.87	54.55	41	33.44	37.28	MISC	1.02	3823	19.99	39.22	993.3	0.01648	0.01625	0.0164	0.01625	0.01633	0.01633	12	511.8	18.25	33.12	0	CAL	86.65	82.05	107.6	227.5	307	298.4	201	155.4	99.25	59.24	46.85	33.15	25.48	27.65	CON	1757
2015-02-25 15:33:19	RAW/CbTLsfpAvzfff	43.09	72.89	126.2	268.2	387.9	395.8	267	212.1	138	82.77	66.16	47.02	38.74	39.22	MISC	1.027	3841	19.99	39.39	993.3	0.01656	0.01625	0.01648	0.0164	0.01663	0.01663	11.71	511.8	18.25	32.71	0	CAL	103.7	88.3	132.6	274.2	389.2	390.3	255.7	200.2	125.9	73.59	56.91	37.6	29.18	27.64	CON	2185
2015-02-25 15:33:29	RAW/CbTLsfpAvzfff	41.76	61.14	103	223	306.4	302.9	208.9	167.6	107.1	64.24	51.64	39.19	30.29	33.03	MISC	1.013	3862	19.99	39.39	994.2	0.01656	0.01625	0.01625	0.01656	0.01656	0.01625	11.78	511.9	18.25	33.12	0	CAL	100.5	73.41	107.4	227.3	306.3	297.2	198.8	157.2	96.61	56.23	43.54	30.88	21.86	22.92	CON	1740
2015-02-25 15:33:39	RAW/CbTLsfpAvzfff	36.66	62.12	99.28	213.3	295.3	282.3	196.5	160.1	101.4	62.33	50.56	38.35	30.49	37.57	MISC	1.016	3864	19.99	40.04	992.9	0.0164	0.01633	0.01633	0.01625	0.0164	0.0164	12.27	512	18.24	33.12	0	CAL	88.18	75.25	103.9	217.7	295.6	277	187.2	150.4	91.56	54.89	43.05	30.67	22.7	28.19	CON	1666
2015-02-25 15:33:49	RAW/CbTLsfpAvzfff	36.23	60.16	95.03	199.1	271.9	261	178.7	145.7	96.12	58.91	49.29	36.31	28.4	36.25	MISC	1.011	3839	19.99	39.72	991.4	0.01648	0.01625	0.0164	0.01633	0.0164	0.0164	12.1	512	18.24	33.12	0	CAL	87.14	72.79	99.29	202.9	271.7	255.8	169.6	136.4	86.72	51.76	42.07	28.91	20.9	27.22	CON	1553
2015-02-25 15:33:59	RAW/CbTLsfpAvzfff	41.21	62.63	103	200.8	277.1	264.7	183	146.9	101.3	61.99	52.31	38.54	32.35	37.09	MISC	1.016	3860	19.99	39.37	993.3	0.01648	0.01633	0.0164	0.01625	0.01648	0.01648	12.37	512.1	18.24	32.71	0	CAL	99.13	75.38	107.5	204	276.3	258.6	173	136.8	91.26	54.29	44.51	30.53	24.22	27.35	CON	1603
2015-02-25 15:34:09	RAW/CbTLsfpAvzfff	43.54	67.23	112.5	216.9	290.3	276.7	187.6	153	105.5	65.58	54.25	40.3	32.92	39.09	MISC	1.022	3864	19.99	39.07	992.3	0.01648	0.0164	0.01625	0.0164	0.0164	0.01633	12.44	512.1	18.24	33.53	0	CAL	104.7	80.99	117.5	220.5	289.4	270.2	176.9	142.2	94.81	57.4	45.97	31.78	24.28	28.74	CON	1685
2015-02-25 15:34:19	RAW/CbTLsfpAvzfff	40.26	68.56	107.5	207.9	285.1	270.2	182.6	149.3	101.5	63.3	54	39.53	32.05	38.19	MISC	1.011	3881	19.99	39.06	991.3	0.01648	0.01648	0.01617	0.0164	0.0164	0.01633	12.56	511.9	18.22	33.12	0	CAL	96.85	83.08	112.4	211.4	284.4	264.1	172.4	139.1	91.24	55.49	46.09	31.42	23.82	28.31	CON	1640
2015-02-25 15:34:29	RAW/CbTLsfpAvzfff	38.49	67.43	101.1	196.1	269.3	262.1	177.7	146.4	99.32	60.06	50.86	37.08	30.36	34.16	MISC	1.034	3774	19.99	39.39	993.3	0.01663	0.01648	0.01625	0.0164	0.01648	0.0164	11.91	511.9	18.22	32.3	0	CAL	92.59	81.82	105.6	199.2	268.5	256.3	168	136.6	89.48	52.57	43.28	29.31	22.48	24.7	CON	1570
2015-02-25 15:34:39	RAW/CbTLsfpAvzfff	34.38	65.91	93.35	179.1	254.6	251.4	172	140.9	95.56	58.57	49.13	36.53	30.61	34.06	MISC	1.029	3795	19.99	39.06	994	0.0164	0.0164	0.0164	0.0164	0.01633	0.01656	11.86	511.9	18.21	33.12	0	CAL	82.7	80.35	97.47	181.9	254.1	246.2	163.1	131.9	86.47	51.66	42.14	29.37	23.35	25.32	CON	1496
2015-02-25 15:34:49	RAW/CbTLsfpAvzfff	36.54	69.04	95.96	187.5	268.1	261.5	181.9	147.4	99.16	61.12	50.78	38.47	30.89	36.61	MISC	1.029	3839	19.99	39.06	992.3	0.01633	0.01633	0.01648	0.01633	0.01633	0.01633	12.19	511.8	18.2	32.71	0	CAL	87.9	84.12	100	190.4	267.6	256.1	172.6	137.9	89.59	53.84	43.41	30.93	23.23	27.41	CON	1565
2015-02-25 15:34:59	RAW/CbTLsfpAvzfff	41.06	67.7	91.2	175	256.5	253.9	172.1	146.1	96.54	60.37	50.7	38.78	31.72	39.38	MISC	1.009	3873	19.99	40.04	991.3	0.01656	0.01633	0.01625	0.01633	0.01633	0.0164	11.62	511.7	18.19	32.71	0	CAL	98.75	81.88	94.35	176.8	255.3	248	162.3	136.3	86.75	52.89	43.11	30.94	23.78	29.9	CON	1521
2015-02-25 15:35:09	RAW/CbTLsfpAvzfff	49.02	73.59	101.6	201.2	300.8	291.8	213.1	198.6	139.7	78.38	60.43	45.4	36.58	42.27	MISC	1.015	3826	19.99	38.09	992.3	0.01648	0.0164	0.01633	0.01633	0.01633	0.01633	12.14	511.7	18.18	32.3	0	CAL	117.9	88.5	104.9	203.3	299.5	284.9	201.8	187.4	128.4	69.65	51.56	36.23	27.29	31.18	CON	1832
2015-02-25 15:35:19	RAW/CbTLsfpAvzfff	48.56	86.56	111.2	210.9	315.1	308.8	215.2	183.9	129.1	79.42	65.39	50.5	41.88	46.15	MISC	1.007	3812	19.99	39.06	991.9	0.01648	0.01625	0.0164	0.01625	0.01648	0.01625	12.78	511.9	18.18	33.12	0	CAL	116.8	105.2	115.1	213.1	313.8	301.6	203.4	172	117.2	70.34	56.17	41.01	32.25	34.63	CON	1893
2015-02-25 15:35:29	RAW/CbTLsfpAvzfff	49.77	82.44	113.6	216.4	334.2	334	245.8	233.9	166.3	93.8	72.29	56.15	47.09	52.16	MISC	1.02	3857	19.99	39.61	990.4	0.01663	0.0164	0.0164	0.0164	0.0164	0.01656	12.42	511.6	18.18	32.71	0	CAL	119.8	99.75	117.7	218.9	333.4	327.1	234.1	222	154.2	84.47	62.82	46.39	37.19	40.3	CON	2098
2015-02-25 15:35:39	RAW/CbTLsfpAvzfff	45.93	88.8	121.9	240	376.6	375	302.5	324.4	233.3	117.3	79.52	57.82	46.68	52.34	MISC	1.012	3865	19.99	39.39	992.3	0.01656	0.01633	0.01633	0.0164	0.01633	0.0164	12.29	511.8	18.17	32.71	0	CAL	110.5	108.3	127.2	243.8	377	368.6	291.1	312.6	220.9	107.6	69.76	47.85	36.56	40.11	CON	2462
2015-02-25 15:35:49	RAW/CbTLsfpAvzfff	46.48	79.18	110.7	216.9	339.9	346.3	271.2	283.5	201	101.8	70.1	49.29	38.64	41.49	MISC	1.028	3918	19.99	39.06	993.3	0.01671	0.01625	0.0164	0.01648	0.01625	0.01617	11.88	511.7	18.17	32.71	0	CAL	111.8	95.95	115	219.9	339.7	340.1	260.2	272.3	189.3	92.72	60.86	39.81	29.02	29.93	CON	2197
2015-02-25 15:35:59	RAW/CbTLsfpAvzfff	46.27	88.91	122.9	237.4	372.7	384.4	301.2	315.4	226.8	119.5	84.43	62.78	56.35	61.45	MISC	1.027	3775	19.99	39.39	993.1	0.01656	0.01656	0.01617	0.0164	0.0164	0.0164	12.38	511.9	18.17	32.71	0	CAL	111.4	108.4	128.2	241.1	372.9	378.1	289.7	303.5	214.4	109.8	74.65	52.79	46.2	49.18	CON	2480
2015-02-25 15:36:09	RAW/CbTLsfpAvzfff	58.53	103.6	156.1	334.7	523.5	522	440.7	512.9	373.5	178.3	109.5	78.2	64.58	72.76	MISC	1.015	3766	19.99	39.12	992.3	0.01633	0.01648	0.01656	0.0164	0.01625	0.01648	12.61	511.9	18.16	33.12	0	CAL	141	125.8	163.1	341.4	525.4	514.4	426.5	498.1	357.4	165.7	96.73	65.17	51.35	56.71	CON	3529
2015-02-25 15:36:19	RAW/CbTLsfpAvzfff	57.35	97.6	135.6	312.2	475.7	462.6	439	552.3	406.1	179.5	101.8	68.63	54.37	60.31	MISC	1.018	3841	19.99	39.71	991.3	0.0164	0.01648	0.01633	0.0164	0.01648	0.0164	12.32	511.9	18.15	33.12	0	CAL	138.1	118.3	140.8	318.2	476.9	455	425.8	538.8	391.1	167.5	89.62	56.21	41.76	45.04	CON	3403
2015-02-25 15:36:29	RAW/CbTLsfpAvzfff	53.98	94.5	135.2	308.6	467.2	464.2	438.1	551.9	412	183	105.9	71.89	59.46	64.88	MISC	1.028	3847	19.99	39.39	993.3	0.01633	0.01625	0.0164	0.01656	0.01625	0.0164	12.44	511.6	18.14	32.3	0	CAL	130	114.7	140.8	314.9	468.7	457.2	425.5	538.9	397.4	171.4	94.16	59.88	47.27	50.09	CON	3411
2015-02-25 15:36:39	RAW/CbTLsfpAvzfff	57.73	96.95	160.1	334.5	516.7	509.9	427.8	494.8	360.9	174.4	110.9	77.55	63.99	70.35	MISC	1.037	3847	19.99	39.06	990.8	0.01648	0.01633	0.01625	0.01633	0.0164	0.01633	12.63	511.6	18.13	32.71	0	CAL	139	117.4	167.8	341.4	518.6	502.4	413.7	480.2	345.1	162.1	98.33	64.75	51.01	54.58	CON	3456
2015-02-25 15:36:49	RAW/CbTLsfpAvzfff	70.26	122.2	233.8	454.3	705.7	719.5	552.8	593.6	436.6	222.4	149.7	105.4	90.32	100.4	MISC	1.007	3848	19.99	38.74	993.2	0.01656	0.01633	0.01625	0.01625	0.0164	0.01633	12.42	511.6	18.12	32.3	0	CAL	169.4	148.3	247.1	464.7	709.5	710.8	534.6	574.4	415.9	206.3	133.5	88.94	73.57	79.96	CON	4557
2015-02-25 15:36:59	RAW/CbTLsfpAvzfff	64.9	104.7	197	402.4	618.6	612.7	477.2	527.6	384.1	188	121.3	82.3	63.8	66.42	MISC	1.021	3830	19.99	38.75	991.3	0.01656	0.01633	0.01633	0.0164	0.0164	0.01625	12.38	511.6	18.1	32.71	0	CAL	156.4	126.6	207.6	411.4	621.7	604.5	460.9	510.7	365.8	173.8	106.9	67.65	48.92	48.33	CON	3911
2015-02-25 15:37:09	RAW/CbTLsfpAvzfff	67.41	104.4	200.7	431.3	654.6	632.1	494.3	541.1	399.3	195.6	126.7	85.68	70.8	75.91	MISC	1.014	3829	19.99	39.39	994.2	0.01648	0.01648	0.0164	0.0164	0.0164	0.01656	12.36	511.8	18.1	32.71	0	CAL	162.4	125.8	211.3	441.6	658.2	623.6	477.4	523.5	380.4	180.8	111.8	70.5	55.38	57.15	CON	4080
2015-02-25 15:37:19	RAW/CbTLsfpAvzfff	62.32	99.52	186.3	414.5	625.7	591.7	463.5	511.4	373.5	184	118.2	81.23	64.77	71.37	MISC	1.016	3898	19.99	39.39	991.3	0.01663	0.01633	0.01625	0.01625	0.0164	0.01648	12.44	511.8	18.09	32.71	0	CAL	150.2	120.2	196.2	424.7	629.4	583.7	447.6	494.9	355.7	170.2	104.2	67.01	50.33	53.78	CON	3848
2015-02-25 15:37:29	RAW/CbTLsfpAvzfff	66.46	105.3	192.6	437.9	650.2	601	462.5	495	364.5	182.9	120.4	83.42	67.91	74.52	MISC	1.006	3855	19.99	39.39	991.3	0.01648	0.0164	0.01633	0.0164	0.01648	0.01633	12.07	511.6	18.08	32.71	0	CAL	160.1	127.1	202.5	448.7	653.9	592.1	445.6	477.4	345.8	168.4	105.7	68.5	52.76	56.09	CON	3905
2015-02-25 15:37:39	RAW/CbTLsfpAvzfff	66.94	117.1	189.7	420.9	622.7	560.1	414.9	437	322.3	165.5	111.6	75.91	60.61	63.4	MISC	1.018	3869	19.99	38.75	993.3	0.01656	0.01625	0.01648	0.0164	0.01648	0.0164	11.91	511.7	18.07	33.53	0	CAL	161.3	142.1	198.9	430.4	625.3	550.5	397.4	419.2	303.7	151.1	97.07	61.08	45.55	45.13	CON	3629
2015-02-25 15:37:49	RAW/CbTLsfpAvzfff	68.5	121.1	196.2	414.2	613.5	560.5	410.6	427.3	317.4	168.6	118.7	83.75	68.61	74.94	MISC	1.012	3847	19.99	38.74	991.3	0.0164	0.01633	0.0164	0.01633	0.01633	0.01633	12.35	511.8	18.07	33.12	0	CAL	165	147.1	205.8	423.1	615.5	550.6	392.8	409.2	298.5	154	104	68.71	53.33	56.43	CON	3644
2015-02-25 15:37:59	RAW/CbTLsfpAvzfff	66.14	116.7	192.6	399	598.6	549	397.8	405.6	298.6	156.8	109.7	75.91	59.38	64.29	MISC	1.01	3779	19.99	38.41	994.2	0.0164	0.01633	0.01633	0.01617	0.01648	0.0164	12.24	511.8	18.05	32.71	0	CAL	159.3	141.8	202.2	407.5	600.7	539.5	380.5	387.9	280.3	142.7	95.44	61.36	44.61	46.38	CON	3490
2015-02-25 15:38:09	RAW/CbTLsfpAvzfff	63.42	114.6	181.8	370.9	548.8	498.5	368	384.3	286.7	151.9	105.2	75.19	61.31	66.22	MISC	1.009	3890	19.99	39.72	994.2	0.01656	0.01625	0.0164	0.0164	0.0164	0.0164	12.33	511.7	18.04	32.71	0	CAL	152.7	139.4	190.6	378.4	550.1	489.1	351.5	367.6	269.4	138.6	91.67	61.38	47.29	49.24	CON	3277
2015-02-25 15:38:19	RAW/CbTLsfpAvzfff	61	115.5	190.1	372	559.3	526.8	378.2	385.8	285.6	152.1	107.7	74.83	59.41	64.82	MISC	1.019	3893	19.99	39.08	992.3	0.0164	0.01617	0.01633	0.01656	0.01633	0.01663	12.01	511.7	18.04	33.12	0	CAL	146.9	140.8	200	379.6	561	517.9	361.9	369.1	268.3	138.8	94.17	61.11	45.47	47.91	CON	3333
2015-02-25 15:38:29	RAW/CbTLsfpAvzfff	70.83	135.4	237.4	450.8	684.5	660.9	458.7	447.2	330.9	188.2	140.2	101.1	88.64	98.25	MISC	1.023	3806	19.99	39.72	989.3	0.0164	0.01648	0.01633	0.0164	0.01648	0.0164	12.3	511.8	18.03	32.71	0	CAL	170.7	165.1	250.6	460.6	687.2	651	439.3	427.2	310.1	172.3	124.1	84.75	72.01	78.01	CON	4093
2015-02-25 15:38:39	RAW/CbTLsfpAvzfff	72.33	137	245.6	475.7	729.1	708.5	479.8	457.7	327.3	179	129.7	89.41	69.06	71.44	MISC	1.023	3822	19.99	39.72	995.2	0.0164	0.01633	0.01633	0.01633	0.01648	0.0164	12.34	511.7	18.02	33.12	0	CAL	174.3	167.1	259.5	486.5	732.7	698.7	459.8	436.9	305.8	162.5	113.1	72.53	51.91	50.54	CON	4172
2015-02-25 15:38:49	RAW/CbTLsfpAvzfff	68.05	127.9	226.3	438.4	675.6	659.5	447.5	420.5	300.7	168.7	125.7	88.87	73.03	75.46	MISC	1.024	3832	19.99	39.39	994.1	0.01648	0.01633	0.0164	0.01633	0.01625	0.01625	12.25	511.7	18.02	33.12	0	CAL	164	155.9	238.9	448.1	678.8	650.3	428.9	401.1	280.6	153.3	110.2	73.13	57.04	55.99	CON	3896
2015-02-25 15:38:59	RAW/CbTLsfpAvzfff	64.33	121.2	222.9	434.9	680	674.3	451.1	413.1	294.2	165.8	124.5	88.34	71.81	81.48	MISC	1.016	3799	19.99	38.74	991.3	0.01663	0.01617	0.0164	0.01648	0.01648	0.0164	12.24	511.7	18.02	32.71	0	CAL	155	147.6	235.7	445	684	666.1	433.3	394.3	274.7	150.8	109.4	73.1	56.32	62.59	CON	3888
2015-02-25 15:39:09	RAW/CbTLsfpAvzfff	67.7	127.2	246.3	477.9	762.8	771.4	505.5	450.2	320.6	185.5	141.8	100.6	82.03	91.64	MISC	1.018	3766	19.99	39.07	991.3	0.01671	0.0164	0.01633	0.0164	0.01633	0.01625	12.14	511.6	18.02	32.3	0	CAL	163.2	155	261	489.5	768.1	763.3	486.3	429.9	299.4	169.3	125.5	84.18	65.29	71.16	CON	4331
2015-02-25 15:39:19	RAW/CbTLsfpAvzfff	64.58	116.5	233	461	740.3	754.9	490.1	435.5	304.4	177.2	134.5	97.34	76.7	88.19	MISC	1.019	3852	19.99	38.74	992.3	0.01648	0.01625	0.01648	0.01633	0.01633	0.01625	12.23	511.7	18.01	32.71	0	CAL	155.7	141.7	246.9	472.5	745.9	747.5	472	416.2	284.1	161.8	119	81.65	60.75	68.67	CON	4174
2015-02-25 15:39:33	RAW/CbTLsfpAvzfff	61.74	109.4	221.1	440.8	701.9	719.3	460.3	403.9	275.7	157	118.8	83.52	60.21	66.51	MISC	1.025	3780	19.99	38.77	993.3	0.01625	0.01617	0.01633	0.01633	0.0164	0.01633	12.1	511.7	18.01	32.71	0	CAL	148.8	132.9	234.4	451.9	707.2	712.3	442.9	385.5	256.4	142.3	104.1	68.62	45.07	47.99	CON	3880
2015-02-25 15:39:47	RAW/CbTLsfpAvzfff	52.98	91.47	177.5	350.7	548.6	557.9	368.8	317.2	222	129.1	99.49	73.97	55.69	64.45	MISC	1.018	3791	19.99	39.39	993.4	0.01656	0.01625	0.01648	0.0164	0.0164	0.0164	12.83	511.8	18.01	33.12	0	CAL	127.6	110.9	187.6	358.9	551.9	551.5	354.4	302	206.2	117.1	87.39	61.71	43.24	49.28	CON	3110
2015-02-25 15:39:59	RAW/CbTLsfpAvzfff	52.23	91.26	179.5	356.4	555.7	562.4	365.9	314.7	216.9	127	99.46	71.74	53.31	58.44	MISC	0.9969	3879	19.99	39.07	992.3	0.01663	0.01633	0.01633	0.0164	0.0164	0.0164	12.25	511.5	18.01	32.3	0	CAL	125.8	110.8	189.9	365	559.3	556.1	351.5	299.5	201.1	115	87.37	59.51	40.88	43.28	CON	3105
2015-02-25 15:40:11	RAW/CbTLsfpAvzfff	48.46	83.42	158.7	315.3	483.2	487	320.6	274.6	191.6	113.1	87.77	65.63	49.4	59.79	MISC	1.023	3821	19.99	39.06	992.3	0.01663	0.01633	0.01633	0.0164	0.01648	0.01648	12.25	511.7	18.01	32.71	0	CAL	116.7	101.2	167.6	322.6	485.7	481	307.5	260.8	177.4	102.3	76.89	54.58	38.19	46.15	CON	2739
2015-02-25 15:40:23	RAW/CbTLsfpAvzfff	47.84	85.19	164.8	319.9	498.1	508	326.7	279.9	193.1	114.8	89.37	65.47	48.03	53.12	MISC	1.02	3848	19.99	39.69	992.3	0.01663	0.01648	0.01617	0.01633	0.01633	0.01648	11.89	511.6	18.01	31.89	0	CAL	115.2	103.5	174.3	327.4	501	502.1	313.6	266	178.7	103.9	78.36	54.32	36.7	39.32	CON	2794
2015-02-25 15:40:33	RAW/CbTLsfpAvzfff	40.21	67.17	123.9	253.3	366.3	363.7	242.6	204.8	140.7	82.09	66.37	47.39	34.83	39.23	MISC	1.019	3817	19.99	39.39	993.3	0.01648	0.01625	0.01633	0.01625	0.01656	0.0164	11.74	511.6	18	32.71	0	CAL	96.75	81.3	130.6	259	367.6	358.3	232	193.8	129.4	73.48	57.69	38.55	25.86	28.36	CON	2073
2015-02-25 15:40:43	RAW/CbTLsfpAvzfff	40.12	64.01	115.5	233.1	333.2	323.7	215.7	184.2	123.9	73.96	58.42	43.63	31.17	35.85	MISC	1.025	3833	19.99	39.72	993.3	0.01656	0.01648	0.01617	0.01633	0.01617	0.01633	12.24	511.4	18	32.3	0	CAL	96.53	77.27	121.3	238	333.8	318.2	205.4	173.6	113.1	65.77	50.15	35.18	22.61	25.51	CON	1877
2015-02-25 15:40:53	RAW/CbTLsfpAvzfff	36.78	57.93	108.2	222.2	317.7	314.8	209.7	176.5	118.8	70.17	56.17	42.4	30.26	36.3	MISC	1.005	3849	19.99	38.74	992.3	0.01648	0.01633	0.01633	0.0164	0.0164	0.01633	12.23	511.5	17.98	32.71	0	CAL	88.49	69.87	113.8	227	318.5	309.9	200.2	166.6	108.7	62.53	48.47	34.55	22.29	26.67	CON	1798
2015-02-25 15:41:03	RAW/CbTLsfpAvzfff	37.3	60.02	110.3	220.7	321.8	317.8	217.2	179.9	123.8	74.45	59.44	46.09	34.86	42.5	MISC	1.01	3862	19.99	39.1	993.3	0.01663	0.01625	0.0164	0.0164	0.01625	0.01656	12.98	511.7	17.97	33.12	0	CAL	89.73	72.49	116.1	225.4	322.7	312.8	207.6	170	113.6	66.7	51.62	38.11	26.77	32.71	CON	1846
2015-02-25 15:41:13	RAW/CbTLsfpAvzfff	40.08	68.85	123.3	236.7	354.2	354.7	233.9	200.5	136.9	82.23	66.52	49.83	36.09	43.82	MISC	1.005	3801	19.99	39.39	991.3	0.01648	0.01625	0.0164	0.01633	0.01648	0.01625	12.41	511.7	17.97	33.12	0	CAL	96.44	83.46	129.8	241.5	355.2	349.3	223.3	189.6	125.7	73.74	57.96	41.11	27.23	33.1	CON	2028
2015-02-25 15:41:23	RAW/CbTLsfpAvzfff	40.71	76.91	132.2	244.1	367.2	369.5	246.3	212.1	142.7	89.32	71.5	56.08	41.32	49.22	MISC	1.017	3856	19.99	38.74	994.2	0.01656	0.01625	0.01617	0.01633	0.0164	0.01663	12.61	511.9	17.96	33.12	0	CAL	97.95	93.72	139.3	248.9	368.1	363.9	235.4	200.7	131.1	80.46	62.56	46.98	32.08	38.02	CON	2139
[truncated: 36 more columns]

## Sheet: Current.chart
							Date	25/02/2015		Filename	elpi_20150225_160048.dat
	Current values		(Not corrected for small particle losses)				Time	2015-02-25 14:20:54		Note	1.01
											Distribution average range
											From	2015-02-25 14:20:54	0
											1	2015-02-25 14:20:54	1151
											To	2015-02-25 15:41:23	1151
											479	2015-02-25 15:41:23	0
											Move distribution
											Move distribution start point
											Move distribution end point

## Sheet: calculated.moment
								Date	25/02/2015		Filename	elpi_20150225_160048.dat
		ELPI Calculated moment						Time	2015-02-25 14:20:54		Note	1.01
			Current I [fA] concentration	1	TRUE
		FALSE				Density	1								Concentration
						Dilution	1								From Ch	1
	Status	Calculated moment													To Ch	14
Time		0.0100995	0.0218174	0.0394208	0.0721135	0.120902	0.202168	0.315946	0.482879	0.761291	1.23093	1.95551	3.08806	5.15881	8.12607
2015-02-25 14:20:54	RAW/CbTLsfpAvzfff	145.1	113.2	174.2	313.6	460.4	456.8	300.6	243.1	151.5	91.79	80.12	73.28	78.84	82.72	2765.25
2015-02-25 14:21:04	RAW/CbTLsfpAvzfff	179.7	128.9	225.3	431.1	631.8	604.4	388.8	319.3	197.8	115.6	90.48	59.38	54.31	48.8	3475.67
2015-02-25 14:21:14	RAW/CbTLsfpAvzfff	166.9	148.5	275.9	536.9	703.1	612	373.4	308.3	192.3	113.8	87.33	57.75	46.66	45.03	3667.87
2015-02-25 14:21:24	RAW/CbTLsfpAvzfff	164.4	165.4	354.4	716.1	848.7	661	374.6	306.4	191.3	114.2	87.65	57.03	44.78	43.33	4129.29
2015-02-25 14:21:34	RAW/CbTLsfpAvzfff	152.6	144.7	297.7	593.4	715.1	574.3	333.6	271.2	166	97.47	73.76	48.9	37.27	32.99	3538.99
2015-02-25 14:21:44	RAW/CbTLsfpAvzfff	164.8	130.6	271.9	534.1	658.4	546.5	325.9	262.4	159.5	93.5	70.7	43.11	33.84	31.3	3326.55
2015-02-25 14:21:54	RAW/CbTLsfpAvzfff	167.3	123.8	244.9	473.4	613.6	535.2	332.5	269.6	163.4	97.08	73.53	47.44	38.43	35.73	3215.91
2015-02-25 14:22:04	RAW/CbTLsfpAvzfff	151	146.1	291.3	567.3	692.7	570.7	343	280.1	170.4	101	76.82	48.44	37.25	34.83	3510.94
2015-02-25 14:22:14	RAW/CbTLsfpAvzfff	152	131	241.2	460.5	606.9	547	350.1	284.2	170	98.17	73.72	45.03	34.54	32.39	3226.75
2015-02-25 14:22:24	RAW/CbTLsfpAvzfff	147.7	117	214.1	409.7	554.5	509.3	331.5	268.1	160.8	91.89	70	43.79	34.79	34.81	2987.98
2015-02-25 14:22:34	RAW/CbTLsfpAvzfff	152.3	124.3	240.2	458.9	586.9	518.5	332	270.8	162.3	96.09	72.69	47.24	38.07	35.04	3135.33
2015-02-25 14:22:44	RAW/CbTLsfpAvzfff	145.1	136.8	261.4	496	619.5	533.8	342.7	279.3	167.8	97.91	75.25	48.51	39.79	37.25	3281.11
2015-02-25 14:22:54	RAW/CbTLsfpAvzfff	169.2	143.3	281.3	548	716.8	634.9	405.6	341.8	240.6	230.6	306.7	402.5	368.9	347.1	5137.3
2015-02-25 14:23:04	RAW/CbTLsfpAvzfff	161.5	128.8	237.4	470.4	663.9	619.7	397.4	321.6	194.4	122.8	104.7	83.36	69.1	54.51	3629.57
2015-02-25 14:23:14	RAW/CbTLsfpAvzfff	156.2	113	195.9	373.8	548.5	524.4	344.2	280.8	172.4	100.9	77.88	50.26	41.84	45.99	3026.07
2015-02-25 14:23:24	RAW/CbTLsfpAvzfff	158.1	128.3	220	428.9	623	594.1	384.8	312.6	191	110.4	84.73	55.85	43.51	40.84	3376.13
2015-02-25 14:23:34	RAW/CbTLsfpAvzfff	163.6	112.9	195.7	367.8	577.5	577.1	377	309.5	190.4	110.3	83.32	53.11	42.47	39.45	3200.15
2015-02-25 14:23:44	RAW/CbTLsfpAvzfff	157.7	116.5	197.7	367.1	566	555.1	362.3	299.6	186.1	108.4	82.6	54.94	45.52	43.31	3142.87
2015-02-25 14:23:54	RAW/CbTLsfpAvzfff	165.2	123.5	219.7	412.1	595.8	564.5	366.3	300.3	186.9	108.7	82.78	54.64	42.71	40.56	3263.69
2015-02-25 14:24:04	RAW/CbTLsfpAvzfff	163.2	124	208.9	384.5	594.4	589.9	386.2	318.4	199.4	115.5	88.48	56.58	45.48	43.71	3318.65
2015-02-25 14:24:14	RAW/CbTLsfpAvzfff	159.9	128.6	223.8	411.9	575.9	538.9	344.6	282.3	173.1	101.3	77.75	49.2	39.71	36.46	3143.42
2015-02-25 14:24:24	RAW/CbTLsfpAvzfff	158.5	142.1	235.3	430.2	589.5	541.9	347.6	284.8	177.3	103.8	81.3	52.01	41.09	41.66	3227.06
2015-02-25 14:24:34	RAW/CbTLsfpAvzfff	170.8	138.2	260.8	513	686.2	606.6	376.6	307.6	189.3	112.5	85.59	53.95	42.55	39.81	3583.5
2015-02-25 14:24:44	RAW/CbTLsfpAvzfff	176.9	132.1	251.8	483.7	648	577.8	361.4	298.1	183.9	109.2	84.04	54.09	42.51	42.02	3445.56
2015-02-25 14:24:54	RAW/CbTLsfpAvzfff	182.9	153.3	295	577.1	721.5	599.6	360.8	298.5	188	110.6	86.85	56.2	44.36	41.43	3716.14
2015-02-25 14:25:04	RAW/CbTLsfpAvzfff	173	150.4	266.9	505.9	655.1	561.3	347.2	289	181	106.3	83.56	54.73	42.59	37.06	3454.04
2015-02-25 14:25:14	RAW/CbTLsfpAvzfff	166.2	126	220.9	412.8	545.1	488.8	306.8	250.8	154.9	91.37	70.41	45.29	34.15	30.77	2944.29
2015-02-25 14:25:24	RAW/CbTLsfpAvzfff	153.9	126	206.9	390.3	536.7	498.7	318.7	262.8	161.1	95.59	74.08	49.67	39.88	38.34	2952.66
2015-02-25 14:25:34	RAW/CbTLsfpAvzfff	156.2	132.3	213	405.3	593	569.3	370.6	305.7	187.5	108.2	82.73	52.97	41.53	42.33	3260.66
2015-02-25 14:25:44	RAW/CbTLsfpAvzfff	169.8	165.3	249.1	469.5	651.4	600.4	377.7	312	192.4	111	82.08	51	38.82	34.18	3504.68
2015-02-25 14:25:54	RAW/CbTLsfpAvzfff	168.5	133.9	202.7	370.1	511.8	477.4	307.5	253	156.7	89.97	69.51	44.16	34.76	32.2	2852.2
2015-02-25 14:26:04	RAW/CbTLsfpAvzfff	156.7	126.6	188.1	347.5	478.7	444.6	286.1	233.1	144.7	85.06	67.65	44.03	33.71	32.62	2669.17
2015-02-25 14:26:16	RAW/CbTLsfpAvzfff	151.2	123.2	178.7	340.8	499.6	486.3	318.8	261.8	162.6	94.02	71.2	47.47	38.28	38.98	2812.95
2015-02-25 14:26:29	RAW/CbTLsfpAvzfff	168.7	115.4	185.5	365.8	584.3	597.4	404.2	343.8	213.7	119.7	89.5	63.66	53.03	49.89	3354.58
2015-02-25 14:26:40	RAW/CbTLsfpAvzfff	163.7	143.1	211.1	396.4	602.8	600.1	407.9	360.1	228.3	125.7	91.83	63.77	53.02	48.17	3495.99
2015-02-25 14:26:52	RAW/CbTLsfpAvzfff	166	161.2	229	412.5	599.6	578.3	391.8	352.4	224	123.1	87.26	57.87	45.67	41.33	3470.03
2015-02-25 14:27:03	RAW/CbTLsfpAvzfff	163.3	152.1	216.3	385.6	540.9	511.4	341.5	299.4	188.5	105.5	76.57	50.13	36.65	35.34	3103.19
2015-02-25 14:27:13	RAW/CbTLsfpAvzfff	159	154.8	225.9	395.1	524.1	479	308.9	265.9	166.4	95.7	72.18	45.69	36.76	34.51	2963.94
2015-02-25 14:27:24	RAW/CbTLsfpAvzfff	147.3	142.1	212.5	373.5	482.5	435.9	279.7	234.6	145.9	86.02	66	44.2	34.52	32.48	2717.22
2015-02-25 14:27:34	RAW/CbTLsfpAvzfff	148.1	133.1	188.8	343.4	497.5	491.3	361.4	350.1	231.9	120.9	80.08	51.07	41.97	45.2	3084.82
2015-02-25 14:27:44	RAW/CbTLsfpAvzfff	163.2	121	172.1	321.9	510.4	536.6	433.2	461.3	317.1	151.4	90.01	58.22	44.75	43.04	3424.22
2015-02-25 14:27:54	RAW/CbTLsfpAvzfff	142.8	104.7	148.6	274.8	424.4	440.8	333.7	329.4	214.5	105.2	64.45	42.62	26.58	21.06	2673.61
2015-02-25 14:28:04	RAW/CbTLsfpAvzfff	138.2	87.96	127.3	228.3	342.7	356.1	253.9	217.8	136.2	73.98	52.63	33.89	27.19	25.18	2101.33
2015-02-25 14:28:14	RAW/CbTLsfpAvzfff	117.7	96.05	122.2	221.4	342.3	364.3	266.5	238	153.6	83.35	58.53	40.13	34.9	34.66	2173.62
2015-02-25 14:28:24	RAW/CbTLsfpAvzfff	122.3	106.4	138.2	258.4	402.1	421.6	318.1	298.1	194.8	99.19	62.72	37.62	28.43	25.55	2513.51
2015-02-25 14:28:34	RAW/CbTLsfpAvzfff	118.5	90.76	122.9	227	343.4	362.7	261.3	230.7	147.4	80.87	58.74	39.55	32.11	33.04	2148.97
2015-02-25 14:28:44	RAW/CbTLsfpAvzfff	135.1	95.66	140.9	269.7	424.4	444.7	322.1	293.5	191.6	101.3	68.83	44.16	36.28	38.28	2606.51
2015-02-25 14:28:54	RAW/CbTLsfpAvzfff	137.9	102.5	159.8	321.9	533.1	562.4	391.2	350.6	224	116	77.02	45.35	34.93	31.87	3088.57
2015-02-25 14:29:04	RAW/CbTLsfpAvzfff	112.9	88.41	124	242.1	393.9	420.2	293.6	254.2	158.8	82.77	56.05	35.15	26.48	23.77	2312.33
2015-02-25 14:29:14	RAW/CbTLsfpAvzfff	116.2	82.56	113.1	213.4	339.2	362.8	254.9	212.4	131.1	72.21	51.96	34.83	27.82	26.92	2039.4
2015-02-25 14:29:24	RAW/CbTLsfpAvzfff	134.3	78.38	131.9	274.6	452	484.2	333.8	287.3	179.1	97.08	68.17	41.82	33.5	33.05	2629.2
2015-02-25 14:29:34	RAW/CbTLsfpAvzfff	133.2	95.41	155.9	320.9	478.2	484.8	324.1	270.8	167.6	91.9	65.59	43.11	34.25	33.06	2698.82
2015-02-25 14:29:44	RAW/CbTLsfpAvzfff	123.7	118	187.5	390.8	543.1	516.8	334.7	277	170	94.68	68.27	43.07	34.73	33.16	2935.51
2015-02-25 14:29:54	RAW/CbTLsfpAvzfff	137.9	111	193.9	409.7	562.6	528.7	338.5	279.1	171.9	96.77	66.64	43.47	32.95	31.38	3004.51
2015-02-25 14:30:04	RAW/CbTLsfpAvzfff	133.5	103.7	175.3	368.9	540.6	531.9	344.1	287.3	177.9	99.81	70.3	44.37	34	33.37	2945.05
2015-02-25 14:30:14	RAW/CbTLsfpAvzfff	134.3	120.9	218.3	468.6	631.2	580.2	366.3	299.9	184.6	104	76.46	48.1	38.69	36.95	3308.5
2015-02-25 14:30:24	RAW/CbTLsfpAvzfff	177.8	305.4	571.1	717.8	850.4	700.2	423.9	375.4	249.1	149.9	114.7	80.04	65.08	68.11	4848.93
2015-02-25 14:30:34	RAW/CbTLsfpAvzfff	158.5	234.1	418.2	597.2	732.9	617.1	375.7	322.4	205.8	118.8	89.37	58.12	43.17	38.11	4009.47
2015-02-25 14:30:44	RAW/CbTLsfpAvzfff	154.1	191.3	341.6	545.3	671.2	569.8	346.9	293	186	108.3	79.93	50.88	38.26	34.57	3611.14
2015-02-25 14:30:54	RAW/CbTLsfpAvzfff	155	166.7	305.2	583.3	690.2	564.3	332.9	280.5	176.3	102.1	76.18	47.61	36.87	34.14	3551.3
2015-02-25 14:31:04	RAW/CbTLsfpAvzfff	167.6	162	293.1	586.9	694.4	562.8	334.1	280.3	176	104.3	77.29	49.08	40.11	37.73	3565.71
2015-02-25 14:31:14	RAW/CbTLsfpAvzfff	220	256.5	363	728.5	833.7	631	353.6	305.7	197.7	117.4	90.59	57.99	44.49	39.98	4240.15
2015-02-25 14:31:24	RAW/CbTLsfpAvzfff	173.8	197.3	287.4	582.3	704.2	570.1	330.5	279.4	176.2	102.4	77.41	47.4	35.04	30.95	3594.4
2015-02-25 14:31:34	RAW/CbTLsfpAvzfff	149.2	135.6	200.1	395.6	554.3	517.5	323.6	264.3	162.9	92.53	67.9	41.93	32.21	29.41	2967.08
2015-02-25 14:31:44	RAW/CbTLsfpAvzfff	140.9	140.6	198.9	388.6	566.2	544.5	346.2	284.6	177.6	102.7	76.35	50.22	39.53	43.14	3100.04
2015-02-25 14:31:54	RAW/CbTLsfpAvzfff	149.7	160.8	225.7	434.1	619.3	586.6	368.7	303.8	189.5	109.1	82.8	53.26	43.33	42.56	3369.25
2015-02-25 14:32:04	RAW/CbTLsfpAvzfff	147.6	153.4	224.3	426.6	609.2	580.7	366.9	299.5	184.5	107.4	79.93	51.9	40.27	37.43	3309.63
2015-02-25 14:32:14	RAW/CbTLsfpAvzfff	113.5	124	173.3	334.3	498.2	501.3	330.3	263	159.3	89.2	65.29	41.84	34.45	29.47	2757.45
2015-02-25 14:32:24	RAW/CbTLsfpAvzfff	131.9	124.7	188.7	356.9	510.3	495.5	318.6	255.5	155	89.01	67.52	42.21	33.26	30.9	2800
2015-02-25 14:32:34	RAW/CbTLsfpAvzfff	109.1	105.3	152.8	293	436.1	440.7	290.7	229.4	135.7	78.18	58.6	38.15	29.74	28.84	2426.31
2015-02-25 14:32:44	RAW/CbTLsfpAvzfff	113.7	105.5	159.9	306	464.9	475.3	312.4	247.1	148.2	85.18	63.97	41.94	31.8	34.38	2590.27
2015-02-25 14:32:54	RAW/CbTLsfpAvzfff	115.5	74.75	134.6	265.6	454.9	510.2	344.5	264	151.4	84.35	61.7	37.06	29.89	29.15	2557.6
2015-02-25 14:33:04	RAW/CbTLsfpAvzfff	108.7	104.3	164.8	319.6	515	551.7	364.9	282.6	165.1	91.55	70.97	43.63	33.98	32.09	2848.92
2015-02-25 14:33:14	RAW/CbTLsfpAvzfff	105	105.4	163.3	317.8	476.3	480.1	312.9	246.6	144.8	83.01	63.28	41.14	31.14	32.57	2603.34
2015-02-25 14:33:24	RAW/CbTLsfpAvzfff	106.9	89.71	150.2	296.7	479.7	521.3	346.8	264.7	154.6	86.78	65.73	44.33	33.39	31.82	2672.66
2015-02-25 14:33:34	RAW/CbTLsfpAvzfff	97.78	98.9	169.2	344.6	570.8	631.9	418.6	315.2	181.1	99.17	71.87	47.01	38.28	38.98	3123.39
2015-02-25 14:33:44	RAW/CbTLsfpAvzfff	109.4	115	226.3	436.3	586.3	551.1	346.8	270.1	160.8	91.48	68.5	44.65	33.63	34.59	3074.95
2015-02-25 14:33:54	RAW/CbTLsfpAvzfff	109	145.2	314.4	591.3	722	626.9	378.5	300.8	180.7	105.1	78.28	49.87	38.33	39.73	3680.11
2015-02-25 14:34:04	RAW/CbTLsfpAvzfff	97.74	115.7	238.6	470.8	650.2	631.9	398.5	305.3	173.2	97.46	72.07	45	32.59	32.46	3361.52
2015-02-25 14:34:14	RAW/CbTLsfpAvzfff	93.9	112.4	237.4	476.4	626.7	585.6	363.4	277.5	160.6	90.75	65.26	40.42	31.13	27.89	3189.35
2015-02-25 14:34:24	RAW/CbTLsfpAvzfff	93.99	111.1	242.9	480.1	607.3	550.9	337.3	262.9	155.2	87.28	65.24	41.32	32.59	32.07	3100.19
2015-02-25 14:34:34	RAW/CbTLsfpAvzfff	91.71	131.1	287.9	552.2	652.3	553.4	330.4	263	156.5	89.18	65.96	40.05	30.05	27.55	3271.3
2015-02-25 14:34:44	RAW/CbTLsfpAvzfff	91.25	92.47	186	395.3	561.5	567.1	371.6	281	154.5	82.44	60.21	36.86	28.83	23.48	2932.54
2015-02-25 14:34:54	RAW/CbTLsfpAvzfff	91.27	105.1	210.4	446	567.9	506.9	309	239.8	138.9	79.14	60.52	36.92	28.26	30.16	2850.27
2015-02-25 14:35:04	RAW/CbTLsfpAvzfff	101.5	114.4	215.3	452.6	595.5	550.5	343.5	266.3	154.9	87.6	65.19	41.75	34.34	31.97	3055.35
2015-02-25 14:35:14	RAW/CbTLsfpAvzfff	101.9	113.7	209.7	442.6	603.2	581.8	374.1	283.7	163	87.96	64.97	39.15	29.23	27.62	3122.63
2015-02-25 14:35:24	RAW/CbTLsfpAvzfff	98.9	111.9	197.5	416.1	570.1	554.3	359.3	275.5	157.3	86.68	65.15	40.86	31.57	32.32	2997.48
2015-02-25 14:35:34	RAW/CbTLsfpAvzfff	107.8	113.6	204.1	433.3	649.4	694.8	483.3	369.3	209.8	116.1	85.27	56.48	49.79	53.38	3626.42
2015-02-25 14:35:44	RAW/CbTLsfpAvzfff	126.7	115.3	219.4	464.4	815.6	986.7	730.3	548.3	300	156.9	111.3	71.25	56.95	55.65	4758.75
2015-02-25 14:35:54	RAW/CbTLsfpAvzfff	124	107.4	205.7	427	753.2	925.2	688	514.8	276.3	143.6	100.2	61.08	46.63	40.57	4413.68
2015-02-25 14:36:04	RAW/CbTLsfpAvzfff	106.1	110.6	188.3	390.5	673.9	806.1	596.7	447.9	241.9	126.6	90.08	56.55	42.32	39.78	3917.33
2015-02-25 14:36:14	RAW/CbTLsfpAvzfff	107.8	104.9	174.4	352.2	580.7	676.9	488.6	371.7	202.2	106.5	77.82	47.87	35.29	34.09	3360.97
2015-02-25 14:36:24	RAW/CbTLsfpAvzfff	88.43	102.1	152.9	306.3	492.4	556.6	398.1	298.5	161.5	84.55	61.02	36.46	27.67	21.94	2788.47
2015-02-25 14:36:34	RAW/CbTLsfpAvzfff	102.3	148.7	240.4	338.1	507.1	561.5	404.4	315.2	180.7	102	77.82	53.41	45.69	48.52	3125.84
2015-02-25 14:36:44	RAW/CbTLsfpAvzfff	122.1	237.1	399.7	448.8	639.1	688.7	494.1	392.7	227.1	126	93.88	59.61	49.09	47.04	4025.02
2015-02-25 14:36:54	RAW/CbTLsfpAvzfff	115.1	206.7	339.7	403.3	594.5	657.2	476.5	371.5	212.1	116.2	85.86	54.9	43.85	41.69	3719.1
2015-02-25 14:37:04	RAW/CbTLsfpAvzfff	118.6	210.2	340.1	388.4	582.2	649.7	473.3	369.6	209.3	113.1	82.78	53.06	41.76	36.77	3668.87
2015-02-25 14:37:14	RAW/CbTLsfpAvzfff	107.2	145.4	234.8	322.7	507	578.6	423.7	323.6	179	94.78	69.62	42.96	31.53	27.62	3088.51
2015-02-25 14:37:24	RAW/CbTLsfpAvzfff	80.44	115.7	176.4	289.3	434.9	470.8	331.9	252.1	139.1	75.49	55.13	33.57	25.83	23.95	2504.61
2015-02-25 14:37:34	RAW/CbTLsfpAvzfff	99.84	109.5	189	321.7	497.8	543.4	372.3	284.5	161.9	90.29	66.4	43.98	36.2	38.24	2855.05
2015-02-25 14:37:44	RAW/CbTLsfpAvzfff	106.4	108.9	196.8	343.5	556.8	618.3	422.9	320	182.1	99.25	73.64	47.22	37.98	36.03	3149.82
2015-02-25 14:37:54	RAW/CbTLsfpAvzfff	98.64	116.5	211.4	368.4	563.3	596.2	402.6	305.5	173.9	96.36	70.47	46.67	34.72	34.98	3119.64
2015-02-25 14:38:04	RAW/CbTLsfpAvzfff	99.88	122.1	234.3	404.2	568.8	566.9	374	286.4	165.7	91.6	67.13	42.99	33.66	33.11	3090.77
2015-02-25 14:38:14	RAW/CbTLsfpAvzfff	100.4	130.4	245.7	432.2	631.2	647.2	425.8	327.5	188.5	105.9	75.98	47.92	38.45	39.37	3436.52
2015-02-25 14:38:24	RAW/CbTLsfpAvzfff	96.92	128.9	251	442.4	610.8	601.2	385.5	298.8	171.3	95.82	68.81	44.33	32.27	32.8	3260.85
2015-02-25 14:38:34	RAW/CbTLsfpAvzfff	107.5	120.6	244.5	443.7	638	640.5	414.2	315	182.9	100.8	75.88	46.26	37.03	35.94	3402.81
2015-02-25 14:38:44	RAW/CbTLsfpAvzfff	104.3	124.3	238.4	442.6	653.9	666.9	425.2	327.8	191.5	107.2	78.38	50.16	40.69	37.5	3488.83
2015-02-25 14:38:54	RAW/CbTLsfpAvzfff	102.9	127.9	279.6	532	661.2	577.2	345.7	269.9	157	89.03	65.23	41.15	29.92	29.29	3308.02
2015-02-25 14:39:04	RAW/CbTLsfpAvzfff	104.3	115	238.6	451.5	599.8	560.5	348.2	267.1	154.9	87.06	64.39	40.72	31.97	29.88	3093.92
2015-02-25 14:39:14	RAW/CbTLsfpAvzfff	100.9	111.7	230.4	445.1	585.8	546	337.2	259.6	151.7	85.49	63.76	40.53	30.84	31.45	3020.47
2015-02-25 14:39:24	RAW/CbTLsfpAvzfff	90.49	115.5	224	430.6	561.7	516.6	314.8	245.1	143.4	81.7	61.4	38.41	29.61	27.62	2880.93
2015-02-25 14:39:34	RAW/CbTLsfpAvzfff	86.35	108.4	197.3	374.8	507.6	489.5	303.5	234.5	135.6	77.45	57.77	37.03	28.49	26.7	2664.99
2015-02-25 14:39:44	RAW/CbTLsfpAvzfff	80.06	96.21	168.5	321.1	432.5	420.7	267	201.7	117.2	66.16	51.43	34.56	26.81	25.76	2309.69
2015-02-25 14:39:54	RAW/CbTLsfpAvzfff	81.31	95.58	162.5	310.3	452.1	458	296.7	227.6	133.1	76.43	59.19	38.18	32.06	31.68	2454.73
2015-02-25 14:40:04	RAW/CbTLsfpAvzfff	91.84	80.2	145.4	282.9	422.8	442.3	287.4	216.7	124.3	69.56	51.72	32.85	25.33	22.62	2295.92
2015-02-25 14:40:14	RAW/CbTLsfpAvzfff	83.1	82.43	139.8	275.5	418	437.3	285	218.1	128	72.84	56.8	38.07	30.64	29.72	2295.3
2015-02-25 14:40:24	RAW/CbTLsfpAvzfff	88.25	77.27	141.4	290.1	424.3	431.7	276.9	209.4	120.5	68.22	51.48	33.13	27.12	28.89	2268.66
2015-02-25 14:40:34	RAW/CbTLsfpAvzfff	93.64	67.35	127.1	258.8	408.2	437.7	286.9	215.1	123.2	69.98	50.79	34.14	25.42	24.47	2222.79
2015-02-25 14:40:44	RAW/CbTLsfpAvzfff	87.38	72.31	131.9	277.1	416.2	432.4	278.7	211.2	121.9	68.41	53.76	33.08	27.67	27.24	2239.25
2015-02-25 14:40:54	RAW/CbTLsfpAvzfff	83.42	83.94	149.2	317.3	459.6	455	288.6	218.8	127	71.74	54.74	34.61	27.72	28.6	2400.27
2015-02-25 14:41:04	RAW/CbTLsfpAvzfff	76.93	76.06	124.1	261.3	411.5	437.2	284	213.3	121.4	66.82	52.01	32.36	24.84	23.24	2205.06
2015-02-25 14:41:14	RAW/CbTLsfpAvzfff	87.91	78.2	131.8	277	444.2	477.3	306.4	233.2	136.2	77.57	58.81	38.87	31.66	31.86	2410.98
2015-02-25 14:41:24	RAW/CbTLsfpAvzfff	102.2	78.25	141	299.5	467	486.3	308	234.4	136.3	78.28	60.4	36.02	29.06	29.53	2486.24
2015-02-25 14:41:34	RAW/CbTLsfpAvzfff	93.25	77.73	135.5	288.6	431.2	440.2	280.5	211.1	121.6	69.26	52.7	34.96	26.49	26.87	2289.96
2015-02-25 14:41:44	RAW/CbTLsfpAvzfff	91.9	85.84	142.5	302.9	475.2	496.5	316.8	239.3	139.5	78.33	58.74	37.4	30.18	27.64	2522.73
2015-02-25 14:41:54	RAW/CbTLsfpAvzfff	86.49	81.18	131.1	278.7	418.3	430.5	278.6	207.2	119.4	68.15	51.04	32.7	25.44	23.04	2231.84
2015-02-25 14:42:04	RAW/CbTLsfpAvzfff	79.54	81.58	126.4	269.2	389.9	398.6	260.9	193.5	113.6	65.33	49.61	33.2	25.72	26.34	2113.42
2015-02-25 14:42:14	RAW/CbTLsfpAvzfff	89.1	89.79	139.1	294.1	458.9	479.1	307.8	234.4	138.7	78.72	59.9	40.27	30.73	32.16	2472.77
2015-02-25 14:42:24	RAW/CbTLsfpAvzfff	108.5	81.57	144.2	304.5	466.4	479	305.7	231.3	133.7	76.9	56.99	36.08	25.83	25.61	2476.28
2015-02-25 14:42:34	RAW/CbTLsfpAvzfff	105.8	82.92	151	315.7	437.9	423.8	266.4	203.5	119	69.57	52.05	33.43	26.6	24.45	2312.12
2015-02-25 14:42:44	RAW/CbTLsfpAvzfff	92.21	98.97	166.1	346.5	508.8	499.2	306.5	235	140.7	80.58	62.96	39.09	30.68	32.08	2639.37
2015-02-25 14:42:54	RAW/CbTLsfpAvzfff	102.5	101.2	182.7	380.7	537.3	510.3	310	237.2	140.7	81.85	60.6	38.19	30.05	30.38	2743.67
2015-02-25 14:43:04	RAW/CbTLsfpAvzfff	108.1	91.93	178.2	375.9	519.4	486	292.6	224.1	130.8	75.75	54.32	33.96	24.27	23.85	2619.18
2015-02-25 14:43:14	RAW/CbTLsfpAvzfff	98.1	92.03	168.5	355.1	510.5	494.4	304.6	229.5	134.7	76.56	57.35	36.12	28.69	28.35	2614.5
2015-02-25 14:43:24	RAW/CbTLsfpAvzfff	90.14	121.4	219.9	471.7	616.4	537.1	312.1	239.7	140.9	82.31	62.23	38.9	29.93	29.36	2992.07
2015-02-25 14:43:34	RAW/CbTLsfpAvzfff	94.94	104.7	195.7	417.9	571.6	522.9	310.3	235.1	138.1	77.76	58.55	35.36	26.85	26.56	2816.32
2015-02-25 14:43:44	RAW/CbTLsfpAvzfff	98.97	97.53	185.8	394.2	560.2	529.4	317.6	241.7	141.7	81.97	59.5	37.65	32.21	27.01	2805.44
2015-02-25 14:43:54	RAW/CbTLsfpAvzfff	97.13	82.48	151.6	319.2	490.4	500.5	307.9	231.3	135.3	77.25	56.6	35.56	26.74	27.31	2539.27
2015-02-25 14:44:04	RAW/CbTLsfpAvzfff	107.7	72.37	144.9	302.8	475.4	494.3	307.1	230.5	134.6	76.8	56.53	34.95	26.19	25.9	2490.04
2015-02-25 14:44:14	RAW/CbTLsfpAvzfff	77.98	83.28	139.3	293.5	437.7	443.9	278.6	209.3	121.9	69.62	53.22	32.43	27.21	26.55	2294.49
2015-02-25 14:44:24	RAW/CbTLsfpAvzfff	98.59	90.85	161	325.1	516.1	528.4	332.6	252.4	151.2	87.32	64.39	39.98	31.62	31.23	2710.78
2015-02-25 14:44:34	RAW/CbTLsfpAvzfff	80.54	78.52	137	286.7	418.9	415.3	260.3	194.1	113.4	62.84	47.05	28.58	20.23	18.34	2161.8
2015-02-25 14:44:44	RAW/CbTLsfpAvzfff	70.2	68.39	120.1	256.3	364	361.7	230	170.5	96.22	52.63	39.7	23.99	17.49	16.9	1888.12
2015-02-25 14:44:54	RAW/CbTLsfpAvzfff	77.42	67.23	121.1	254.4	365.7	368.8	236	176.5	101.7	57.17	43.44	28.77	23.35	23.54	1945.12
2015-02-25 14:45:04	RAW/CbTLsfpAvzfff	95.25	73.85	135.5	275.7	426.6	443.9	283.5	214.5	127.9	73.34	54.29	35.1	28.25	26.86	2294.54
2015-02-25 14:45:14	RAW/CbTLsfpAvzfff	88.01	76.11	136.3	280.2	424.3	435.7	278.1	209	124.6	71.58	54.29	34.22	27.47	27.1	2266.98
2015-02-25 14:45:24	RAW/CbTLsfpAvzfff	85.07	79.86	135	274.1	427.8	444.1	283.4	212.8	127.1	72.66	54.35	33.83	26.03	24.37	2280.47
2015-02-25 14:45:34	RAW/CbTLsfpAvzfff	102.5	68.33	130.5	263.8	413.5	430.7	274.4	211.7	125	71.96	53	34.61	26.33	25.04	2231.37
2015-02-25 14:45:44	RAW/CbTLsfpAvzfff	90.17	68.4	121.7	247.9	387.4	404	259.6	199.1	117.5	65.63	50.16	30.72	24.45	23.26	2089.99
2015-02-25 14:45:54	RAW/CbTLsfpAvzfff	90.33	64.83	117.3	244.8	377.4	391.6	257	199.8	115.1	63.95	47.05	31.15	21.95	22	2044.26
2015-02-25 14:46:04	RAW/CbTLsfpAvzfff	98.16	62.31	121.6	254.7	393.7	410.6	273.9	217.6	123.6	67.45	50.35	32.37	24.01	24.09	2154.44
2015-02-25 14:46:14	RAW/CbTLsfpAvzfff	92.71	60.53	119.8	262.9	384.4	393.7	276.8	221.9	121.5	65.16	45.78	28.44	21.81	20.9	2116.33
2015-02-25 14:46:24	RAW/CbTLsfpAvzfff	105.8	137.2	294.8	756.2	873.5	680.9	413.8	346.8	225.5	146.7	120.9	91	72.48	71.3	4336.88
2015-02-25 14:46:34	RAW/CbTLsfpAvzfff	80.86	78.37	133.3	292.4	427.3	425.1	291.6	234.5	132	70.89	51.6	32.29	23.33	21.79	2295.33
2015-02-25 14:46:44	RAW/CbTLsfpAvzfff	101.3	89.13	146.6	305.2	456.8	456.5	303.2	245.5	148	87.62	65.8	44.69	37.16	38.76	2526.26
2015-02-25 14:46:54	RAW/CbTLsfpAvzfff	96.14	99.95	156.4	321.9	468.7	457.1	302.2	246.3	146.8	82.7	62.7	41.38	30.25	32	2544.52
2015-02-25 14:47:04	RAW/CbTLsfpAvzfff	106.1	94.43	160.4	322.9	478.8	471.7	305.6	248.3	149.9	85.28	64.21	42.76	32.18	31.04	2593.6
2015-02-25 14:47:14	RAW/CbTLsfpAvzfff	103.6	90.13	153.4	310.5	444.7	433.6	286.7	231.4	135.9	76.05	57.44	37.47	29.57	28.16	2418.62
2015-02-25 14:47:24	RAW/CbTLsfpAvzfff	118.5	92.09	160.2	332.5	486.8	477.8	309.2	246.4	144.6	84.38	62.64	42.14	32.14	32.7	2622.09
2015-02-25 14:47:34	RAW/CbTLsfpAvzfff	113.9	101.5	172.4	347.8	540.2	543.5	347.8	276.4	170.2	99.94	74.43	49.27	39.58	39.8	2916.72
2015-02-25 14:47:44	RAW/CbTLsfpAvzfff	110.4	99.96	166.6	339.7	512.6	506	324.4	256.4	157.9	91.16	70.47	45.61	35.13	35.55	2751.88
2015-02-25 14:47:54	RAW/CbTLsfpAvzfff	99.11	103.3	150.9	305.1	439.9	429.6	273.3	213.3	129.7	75.58	56.08	35.64	26.39	25.46	2363.36
2015-02-25 14:48:04	RAW/CbTLsfpAvzfff	119.2	100.5	161	316.7	482.5	475.7	302.9	242.3	152.1	91.2	70.35	49.2	40.08	41.65	2645.38
2015-02-25 14:48:14	RAW/CbTLsfpAvzfff	122	122.4	165.3	327.3	501.7	496.6	315	250.4	157.3	91.92	69.2	47.38	35.92	33.92	2736.34
2015-02-25 14:48:24	RAW/CbTLsfpAvzfff	129.8	122.9	174.3	346.5	508.9	489.8	309.7	248.6	157.6	93.87	72.07	50.6	39.5	36.88	2781.02
2015-02-25 14:48:34	RAW/CbTLsfpAvzfff	119.2	121.1	164.6	329.3	449.7	413.3	259.3	207.1	129.9	76.88	59.05	39.22	31.09	28.58	2428.32
2015-02-25 14:48:44	RAW/CbTLsfpAvzfff	109.6	119	170.4	338	477.3	449.4	280.2	226.6	142.7	86.78	64.89	44.5	35.95	33.44	2578.76
2015-02-25 14:48:54	RAW/CbTLsfpAvzfff	110.2	115.4	159.1	319.2	441.4	411.7	257.7	206.5	131	76.76	59.62	39.07	29.97	29.27	2386.89
2015-02-25 14:49:04	RAW/CbTLsfpAvzfff	103.1	122.1	153.7	309.6	430.2	401.7	252.2	207.3	130.3	77.77	62.56	40.76	32.26	32.06	2355.61
2015-02-25 14:49:14	RAW/CbTLsfpAvzfff	112.6	114.5	157.8	329.3	477.4	464.8	291.8	233.7	146.5	87.39	67.29	45.02	37.02	37.16	2602.28
2015-02-25 14:49:24	RAW/CbTLsfpAvzfff	122.2	114.9	154.8	336.4	483.5	469.7	294.6	228.7	141.5	82.18	64.04	41.26	32.56	31.61	2597.95
2015-02-25 14:49:34	RAW/CbTLsfpAvzfff	121	116.9	160.1	344.8	501.9	488.1	307.2	242.5	151	89.33	68.72	46.54	37.2	38.77	2714.06
2015-02-25 14:49:44	RAW/CbTLsfpAvzfff	114.8	113.6	167.7	368.4	571	580.7	362	277.9	171.8	102.5	79.11	52.11	42.8	45.88	3050.3
2015-02-25 14:49:54	RAW/CbTLsfpAvzfff	117.9	103.9	180.3	473	779.4	851.8	516.2	358	204	115.9	85.77	55.85	47.41	51.36	3940.79
2015-02-25 14:50:04	RAW/CbTLsfpAvzfff	105.8	116.7	195.1	532.7	883.1	978.5	583.5	392.6	214.7	116.1	83.66	53.46	40.74	39.12	4335.78
2015-02-25 14:50:14	RAW/CbTLsfpAvzfff	109.3	112.8	198.4	533.5	885.4	978.8	588.5	399.6	223.3	121.8	85.21	53.62	42.75	41.57	4374.55
2015-02-25 14:50:24	RAW/CbTLsfpAvzfff	107.6	110.9	196.2	518.2	854.2	942.6	567.1	390.9	220.2	119.4	83.41	50.64	39.03	39.33	4239.71
2015-02-25 14:50:36	RAW/CbTLsfpAvzfff	139.3	107.4	203	513	832.7	903.2	552.1	391.8	224.4	122.6	85.91	54.06	41.81	43.75	4215.03
2015-02-25 14:50:49	RAW/CbTLsfpAvzfff	128.8	102.9	185.9	442.7	715.1	773	486.3	366.3	220.6	116.7	77.71	47.69	32.52	31.11	3727.33
2015-02-25 14:51:01	RAW/CbTLsfpAvzfff	99.53	96.55	181.5	430.1	662.1	688.9	423.5	331.5	212.5	117.4	77.9	50.17	40.21	42.29	3454.15
2015-02-25 14:51:13	RAW/CbTLsfpAvzfff	100.6	103.7	200.8	475.5	716.8	716	437.9	354.5	233.1	124.2	76.41	44.67	32.25	27.48	3643.91
2015-02-25 14:51:25	RAW/CbTLsfpAvzfff	103.4	111.9	211.9	488.2	753.9	785.3	515.3	426.1	279.6	153.4	100.3	62.74	54.29	58.21	4104.54
2015-02-25 14:51:36	RAW/CbTLsfpAvzfff	138.4	124.1	242.9	535.2	886.4	1004	730	593.2	365.1	194.3	126.3	80.34	67.01	70.97	5158.22
2015-02-25 14:51:46	RAW/CbTLsfpAvzfff	127.7	138.2	253.4	563.7	898.9	984.8	697.8	566.1	342.4	180.5	114.5	70.39	50.67	48.83	5037.89
2015-02-25 14:51:56	RAW/CbTLsfpAvzfff	134.7	117.4	229.7	499.8	835.4	971.6	732.4	596	355.4	184.7	118	71.59	55.81	52.35	4954.85
2015-02-25 14:52:06	RAW/CbTLsfpAvzfff	120.7	127.8	246	542.1	828.9	902.6	657.8	528.5	311.7	164.9	105.9	64.78	50.4	47.57	4699.65
2015-02-25 14:52:16	RAW/CbTLsfpAvzfff	141.4	133.5	263.2	591.7	866.3	879.4	603.4	492.8	302	160.9	103.6	62.15	49.03	47.91	4697.29
2015-02-25 14:52:26	RAW/CbTLsfpAvzfff	155.9	131.9	259.2	569.2	914	1011	734.4	594.9	359.5	192	127.5	80.65	66.8	70.85	5267.8
2015-02-25 14:52:36	RAW/CbTLsfpAvzfff	133.9	137.1	268.1	581.7	886.2	939.2	645.2	508.8	298.6	156.9	107.1	62	43.37	35.72	4803.89
2015-02-25 14:52:46	RAW/CbTLsfpAvzfff	133.8	123.3	235.2	502.7	816.2	909.3	654	515.9	304.3	165.3	111.8	70.85	56.57	53.12	4652.34
2015-02-25 14:52:56	RAW/CbTLsfpAvzfff	137.2	126.3	233.3	500.3	791.1	858.9	605.3	477.2	287.9	158.9	111.1	70.47	59.45	59.72	4477.14
2015-02-25 14:53:06	RAW/CbTLsfpAvzfff	146.3	150	273.6	579.2	946.2	1012	674.7	530.9	314.4	172.9	121.4	72.95	55.74	49.01	5099.3
2015-02-25 14:53:16	RAW/CbTLsfpAvzfff	148.5	154	276.5	573.7	945.8	1022	674.4	536.4	326.4	189.1	140.2	94.41	80.69	88.47	5250.57
2015-02-25 14:53:26	RAW/CbTLsfpAvzfff	158.3	160.2	297.3	607.2	1041	1147	761	592	358.3	199.5	146.8	95.15	73.83	71.42	5709
2015-02-25 14:53:36	RAW/CbTLsfpAvzfff	146.2	142.2	253.2	517.2	859.6	927.3	607.3	468.8	285.7	158.9	115.4	72.91	53.56	50.21	4658.48
2015-02-25 14:53:46	RAW/CbTLsfpAvzfff	133.5	132.8	220.2	452.8	729.1	783.4	527.6	412.2	248.3	136.4	98.88	62.27	46.78	47.59	4031.82
2015-02-25 14:53:56	RAW/CbTLsfpAvzfff	121.4	128.7	213.5	445.1	725.1	789.7	537	417.1	253.3	139.9	99.23	63.43	49.41	47.56	4030.43
2015-02-25 14:54:06	RAW/CbTLsfpAvzfff	140.9	112.1	209.6	436.9	725	788.9	525.6	413.8	249	138.6	101.3	65.19	49.51	53.71	4010.11
2015-02-25 14:54:16	RAW/CbTLsfpAvzfff	127	109.7	195.1	398.4	664	713.4	457.4	356.8	218.1	122.8	92.43	58.09	41.96	41.03	3596.21
2015-02-25 14:54:26	RAW/CbTLsfpAvzfff	116.4	103.6	172.9	344.7	555.8	591.5	386.2	304.7	186.5	109.6	83.79	54.67	45.35	47.87	3103.58
2015-02-25 14:54:36	RAW/CbTLsfpAvzfff	125.1	114.8	203.3	414.9	692.3	742	477.1	375.4	230.6	134.2	101.7	66.5	52.61	56.43	3786.94
2015-02-25 14:54:46	RAW/CbTLsfpAvzfff	126.5	113.4	203.3	420.9	706	759.7	487.2	378.3	228.2	132.2	97.88	62.35	49.19	46.7	3811.82
2015-02-25 14:54:56	RAW/CbTLsfpAvzfff	123.8	111.1	190.8	393.2	657.7	710.7	465.9	354.1	212.6	122.3	92.46	59	49	47.13	3589.79
2015-02-25 14:55:06	RAW/CbTLsfpAvzfff	118.8	107.2	185.1	388.9	667.9	743.1	490.8	363.7	217.9	127.2	94.52	61.89	51.09	51.14	3669.24
2015-02-25 14:55:16	RAW/CbTLsfpAvzfff	135.9	117.6	226.5	501	894.6	1014	660.9	482.9	285.9	164.5	124.8	79.7	67.9	68.71	4824.91
2015-02-25 14:55:26	RAW/CbTLsfpAvzfff	135.1	116.3	225.1	496.1	891	1009	661.1	483	281.7	161.5	120.8	78.61	62.17	61.82	4783.3
2015-02-25 14:55:36	RAW/CbTLsfpAvzfff	127	114.2	212	458.7	782.3	864.2	562.2	404.4	238.3	134.1	98.52	61.1	42.55	37.29	4136.86
2015-02-25 14:55:46	RAW/CbTLsfpAvzfff	132.9	118.1	224.2	482.7	816.9	895.2	572.9	427.9	262.4	155.9	117.9	80.53	68.37	71.98	4427.88
2015-02-25 14:55:56	RAW/CbTLsfpAvzfff	127.7	115.5	209.2	444.3	733.1	787	496.6	370.4	223.5	128.3	98	62.5	46.62	42.55	3885.27
2015-02-25 14:56:06	RAW/CbTLsfpAvzfff	119.4	116	196.5	404.2	625.8	644.7	409.5	311.4	197.5	117.6	92.39	60.81	49.42	52.37	3397.59
2015-02-25 14:56:16	RAW/CbTLsfpAvzfff	125.4	140.9	252.9	490.8	707.8	684.1	421.3	328.4	209.2	123.8	96.43	62.94	49.31	49.12	3742.4
2015-02-25 14:56:26	RAW/CbTLsfpAvzfff	129.5	155.3	281.8	528.9	740.5	695.5	425.6	329.6	213.3	126.6	98.37	62.82	47.91	47.94	3883.64
2015-02-25 14:56:36	RAW/CbTLsfpAvzfff	119.8	142	248.5	467.6	623	561.9	341.5	272.8	175	106.2	82.41	54.59	42.16	39.96	3277.42
2015-02-25 14:56:46	RAW/CbTLsfpAvzfff	115.4	127.7	214.6	409.6	568.1	530.7	325.9	260	167.9	100.7	79.17	52.05	41.28	40.92	3034.02
2015-02-25 14:56:56	RAW/CbTLsfpAvzfff	117.3	132.8	222.8	422.8	580.1	540.9	328.4	265.9	173.2	105.5	82.59	54.81	46.48	44.95	3118.53
2015-02-25 14:57:06	RAW/CbTLsfpAvzfff	121.8	132.7	224.3	430.7	607.8	578.1	356.1	283.7	185.7	112.4	89.68	59.54	48.49	49.95	3280.96
2015-02-25 14:57:16	RAW/CbTLsfpAvzfff	125.1	129.5	222.2	435.4	648.3	631.3	386.9	306.8	193.9	116.8	90.9	57.75	45.63	42.7	3433.18
2015-02-25 14:57:26	RAW/CbTLsfpAvzfff	136.7	136.5	242.5	484.4	747.4	739.4	454.8	357.9	232.9	139.5	108.1	71.59	59.35	59.58	3970.62
2015-02-25 14:57:36	RAW/CbTLsfpAvzfff	130.1	129.6	231.4	468.2	704.1	688.4	416.8	327.7	207.3	124.6	95.71	60.47	45.59	44.82	3674.79
2015-02-25 14:57:46	RAW/CbTLsfpAvzfff	115.6	112.8	199.4	410.8	609.1	586.7	360.5	281.3	176.5	104.1	80.61	51.93	41.13	37.85	3168.32
2015-02-25 14:57:56	RAW/CbTLsfpAvzfff	118.8	121.8	214.5	437	628	589.7	357.3	279.9	180.5	108.5	84.29	56.46	41.86	45.16	3263.77
2015-02-25 14:58:06	RAW/CbTLsfpAvzfff	110.3	106.9	188.1	387.5	562.2	537.2	328.3	253.8	159.4	92.52	70.33	43.84	32.61	29.3	2902.3
2015-02-25 14:58:16	RAW/CbTLsfpAvzfff	92.18	83.21	139.7	288.4	415.6	403.3	252.7	195.5	119.9	69.34	53.23	33.59	26.53	23.61	2196.79
2015-02-25 14:58:26	RAW/CbTLsfpAvzfff	104.2	100.5	175.3	361.5	516.4	492.2	303.7	243	154	93.96	73.32	49.43	45.25	48.86	2761.62
2015-02-25 14:58:36	RAW/CbTLsfpAvzfff	121.4	116.8	211.9	437.5	660.1	649	403.8	326.3	204.3	122.2	92.9	59.29	48.24	46.04	3499.77
2015-02-25 14:58:46	RAW/CbTLsfpAvzfff	112.6	109.1	187.8	384.6	558.2	535.1	328.6	265.3	166.6	98.93	78	49.36	36.91	36.72	2947.82
2015-02-25 14:58:56	RAW/CbTLsfpAvzfff	103.8	97.76	166.7	339.4	498.9	490.8	311.6	247.6	156.5	93.36	72.74	45.8	37.39	35.17	2697.52
2015-02-25 14:59:06	RAW/CbTLsfpAvzfff	102.2	98.48	154.3	308.9	442.5	430.1	271	220	138.1	82.68	66.34	42.71	33.14	31.83	2422.28
2015-02-25 14:59:16	RAW/CbTLsfpAvzfff	114.2	103.9	149.8	300.4	434.6	423.1	271.5	220.3	143	87.78	69.2	47.21	39.42	39.68	2444.09
2015-02-25 14:59:26	RAW/CbTLsfpAvzfff	139.3	116.9	151.5	308.5	468.4	466.4	301.1	249.3	162.1	96.25	76.64	51.28	40.42	38.94	2667.03
2015-02-25 14:59:36	RAW/CbTLsfpAvzfff	144.9	127.2	174.4	363.1	563.9	567.9	376.4	311.1	201	122	96.9	66.29	57.35	60.24	3232.68
2015-02-25 14:59:46	RAW/CbTLsfpAvzfff	144.5	130.1	174.8	361.9	557	556.9	365.7	299.8	191.9	113	89.7	60.11	45.76	44.07	3135.24
2015-02-25 14:59:56	RAW/CbTLsfpAvzfff	145.1	123	164.7	344.5	534.9	543.1	359.2	296.6	189.6	113.1	88.96	58.95	46.86	45.15	3053.72
2015-02-25 15:00:06	RAW/CbTLsfpAvzfff	124.1	107.6	156.3	322	496.3	502.9	334.8	269.3	175.8	104	82.56	55.51	45.3	44.76	2821.23
2015-02-25 15:00:16	RAW/CbTLsfpAvzfff	119	103.7	161.4	329.6	508.6	515.2	344.8	280.8	179.1	107.6	84.73	57.12	45.72	44.5	2881.87
2015-02-25 15:00:26	RAW/CbTLsfpAvzfff	124.3	105.6	176.8	362.7	570.5	585.6	394	324.3	204.4	121.9	96.76	65.03	56.05	59.03	3246.97
2015-02-25 15:00:36	RAW/CbTLsfpAvzfff	128.9	107.8	186.3	383.8	611.6	634.3	419.4	349.7	219.7	130.3	101	69.61	54.69	53.86	3450.96
2015-02-25 15:00:46	RAW/CbTLsfpAvzfff	116.8	101.4	170.9	349.4	546.7	565.2	377.4	307.6	193.4	113.8	86.99	57.72	44.4	44.23	3075.94
2015-02-25 15:00:56	RAW/CbTLsfpAvzfff	117.5	100.3	170.6	355.2	554.8	569.2	383.5	315.2	199.4	118.5	93.15	61.9	53.37	55.19	3147.81
2015-02-25 15:01:06	RAW/CbTLsfpAvzfff	111.2	95.82	160.4	332.2	514.1	526.3	348.8	285.7	180.9	105.5	83.89	55.5	43.41	42.06	2885.78
2015-02-25 15:01:16	RAW/CbTLsfpAvzfff	108.4	95.54	159.4	331.9	508.7	522	343	285.5	177.3	105.3	82.44	54.79	42.11	41.26	2857.64
2015-02-25 15:01:26	RAW/CbTLsfpAvzfff	100.5	93.64	150.7	312	465.3	470.4	317.6	257.3	166.7	100.6	80.87	57.62	46.33	45.96	2665.52
2015-02-25 15:01:36	RAW/CbTLsfpAvzfff	111.5	98.21	163.1	340.1	539.8	555.5	371.4	304.8	190.4	111.9	87.62	59.45	50.84	49.7	3034.32
2015-02-25 15:01:46	RAW/CbTLsfpAvzfff	105.3	93.69	149.2	309.4	478.6	488.6	327.3	265.2	164.6	97.38	76.37	49.9	40.46	36.76	2682.76
2015-02-25 15:01:56	RAW/CbTLsfpAvzfff	100.5	91.44	140.9	288.6	429.7	436.6	295.8	242.2	156.4	95.6	77.77	55.75	46.26	46.34	2503.86
2015-02-25 15:02:06	RAW/CbTLsfpAvzfff	110.7	96.45	155.4	321.5	507.6	527.1	358.5	294.8	186.1	111.9	91.58	63.47	54.86	56.27	2936.23
2015-02-25 15:02:16	RAW/CbTLsfpAvzfff	114.1	99.67	164.4	344.5	553.6	585.8	396	319.2	196.9	115.5	91.03	63.06	50.78	46.41	3140.95
2015-02-25 15:02:26	RAW/CbTLsfpAvzfff	97.57	78.82	136.2	290.4	485	525.7	360.3	288.9	174.5	100.8	79.66	52.73	42.03	43.02	2755.63
2015-02-25 15:02:36	RAW/CbTLsfpAvzfff	97.73	85.91	135.5	275.6	424.5	445.3	302.1	246	152.7	88.69	69.1	45.51	37.35	32.65	2438.64
2015-02-25 15:02:46	RAW/CbTLsfpAvzfff	100.6	86.07	142	287.9	452.1	470.8	323.9	262.9	167.3	101.5	80.18	56.97	46.8	50.77	2629.79
2015-02-25 15:02:56	RAW/CbTLsfpAvzfff	104.6	82.18	145.5	307.5	505	544.4	367.8	297.8	179	103	78.56	51.2	42.7	40.11	2849.35
2015-02-25 15:03:06	RAW/CbTLsfpAvzfff	100.7	87.51	150.1	315	509.4	541.2	367.9	298.7	181.4	106	82.26	53.47	43.96	43.22	2880.82
2015-02-25 15:03:16	RAW/CbTLsfpAvzfff	95.87	86.15	140.9	285.1	435.1	449.9	306.4	246	155.8	93.41	71.56	48.85	38.71	38.13	2491.88
2015-02-25 15:03:26	RAW/CbTLsfpAvzfff	96.38	88.88	148.5	300.1	474.4	493.2	334.6	274.6	172.9	102.9	81.02	55.22	44.6	46.9	2714.2
2015-02-25 15:03:36	RAW/CbTLsfpAvzfff	113.1	88.21	161.7	327.9	530.7	556.9	376.8	308.2	191.7	111.8	86.34	56.55	47.11	46.35	3003.36
2015-02-25 15:03:46	RAW/CbTLsfpAvzfff	118.1	117.2	202.1	409.1	663.7	693.4	472	390.7	244.4	138.1	110.8	70.99	58.2	59.35	3748.14
2015-02-25 15:03:56	RAW/CbTLsfpAvzfff	112.5	106.1	177.8	349	546.9	562.7	382	318.8	201.3	117.1	91.67	61.2	51.43	46.42	3124.92
2015-02-25 15:04:06	RAW/CbTLsfpAvzfff	106.8	103.3	173.5	332.1	512.8	527.4	359	305.1	196.9	118	90.46	59.97	50.54	51.64	2987.51
2015-02-25 15:04:16	RAW/CbTLsfpAvzfff	118.6	111	196.1	370.9	577.4	594.3	405.2	344.6	225.8	132.8	100.2	68.59	57.82	57.86	3361.17
2015-02-25 15:04:26	RAW/CbTLsfpAvzfff	118.1	114	199.3	381.5	599.2	620.2	422.7	358.3	229.5	132.2	100.6	66.8	52.39	51.38	3446.17
2015-02-25 15:04:36	RAW/CbTLsfpAvzfff	121.6	130.7	225.9	429.3	689.3	711.8	482.9	410.8	267.8	158.5	120.9	81.01	68.4	71.29	3970.2
2015-02-25 15:04:46	RAW/CbTLsfpAvzfff	116.8	115.5	206.8	398.3	630.8	649.5	436.3	364.5	232.6	131.3	98.42	62.6	47.04	43.93	3534.39
2015-02-25 15:04:56	RAW/CbTLsfpAvzfff	93.63	102.3	158.6	304.5	464.4	475.3	324.7	271.1	175.8	101.8	78.69	52.39	40.41	40.1	2683.72
2015-02-25 15:05:06	RAW/CbTLsfpAvzfff	103.4	98.51	169.6	321.3	495.9	513.4	350.3	295.4	193	115.1	87.94	59.81	52.61	53.99	2910.26
2015-02-25 15:05:16	RAW/CbTLsfpAvzfff	125.5	116.9	230.7	443.6	700.8	723.7	484.1	408.7	264.5	153.3	115.2	78.17	62	62.05	3969.22
2015-02-25 15:05:26	RAW/CbTLsfpAvzfff	116.9	115.4	220.3	420.4	650.8	664.7	444.6	373.9	242.8	141.5	107.5	72.56	59.54	57.89	3688.79
2015-02-25 15:05:36	RAW/CbTLsfpAvzfff	129.8	126.1	263.5	510.3	796.6	814.1	542.4	457.8	297.3	173.9	134	89.78	76.94	77.49	4490.01
2015-02-25 15:05:46	RAW/CbTLsfpAvzfff	120.6	112	222.9	435.4	680.1	698.7	459.1	383.7	243.8	138.2	105	66.91	50.57	44.04	3761.02
2015-02-25 15:05:56	RAW/CbTLsfpAvzfff	125.1	103.1	213.5	420.9	654.2	673.1	452	377.8	242.5	143.4	111.5	75.63	64.3	68.51	3725.54
2015-02-25 15:06:06	RAW/CbTLsfpAvzfff	118.5	113.8	235.3	468.1	725.4	745.6	492.4	418.8	266.9	157.9	120.2	79.7	68.89	67.68	4079.17
2015-02-25 15:06:16	RAW/CbTLsfpAvzfff	128.7	114.4	256.1	515.7	801.6	821.1	543.5	453.2	289.9	166.8	127.5	82.51	67.06	70.49	4438.56
2015-02-25 15:06:26	RAW/CbTLsfpAvzfff	113.9	115.9	244.2	491.8	762.4	784.4	520.3	430.7	276.1	155.2	117.5	76.94	62.6	62.76	4214.7
2015-02-25 15:06:36	RAW/CbTLsfpAvzfff	122.9	97.52	215.7	437.5	681.6	706.3	467.7	386	244.8	139.4	104.8	70.95	54.19	51.34	3780.7
2015-02-25 15:06:46	RAW/CbTLsfpAvzfff	101.9	84.85	165.5	334.5	520.1	547	364.8	298.9	188.2	106.5	80.75	52.44	39.6	37.98	2923.02
2015-02-25 15:06:56	RAW/CbTLsfpAvzfff	101.5	85.85	155.6	307.8	469.9	489.2	331.1	274.7	173.5	102.3	78.37	52.29	41.63	42.08	2705.82
2015-02-25 15:07:06	RAW/CbTLsfpAvzfff	103	89.11	158	312.9	467.7	482.6	327.6	276.9	175.3	105.3	80.95	55.18	47.68	49.83	2732.05
2015-02-25 15:07:16	RAW/CbTLsfpAvzfff	115.4	100.3	199.6	401	612.5	628.1	419.9	349.7	224.7	131.3	100.7	67.87	56.69	61.82	3469.58
2015-02-25 15:07:26	RAW/CbTLsfpAvzfff	116.9	102.6	205.9	418.1	640.3	656	432	352.2	225.1	128.1	98.22	63.13	50.13	49.11	3537.79
2015-02-25 15:07:36	RAW/CbTLsfpAvzfff	106.6	94.99	184.1	366.6	559.9	574	379.3	309.8	197.1	114.8	86.89	56.04	43.11	44.87	3118.1
2015-02-25 15:07:46	RAW/CbTLsfpAvzfff	97.27	82.09	147.2	296.9	441.2	456.6	303	249.8	159.8	94.55	71.09	46.8	38.05	38.04	2522.39
2015-02-25 15:07:56	RAW/CbTLsfpAvzfff	97.79	80.19	156.1	320.2	471.7	476.8	315.3	258.4	167	98.53	76.49	49.8	42.75	43.17	2654.22
2015-02-25 15:08:06	RAW/CbTLsfpAvzfff	99.65	81.73	158.1	318.8	468	477.8	312.6	257.4	165.8	97.23	75.22	49.42	40.31	40.51	2642.57
2015-02-25 15:08:16	RAW/CbTLsfpAvzfff	97.92	79.17	144.4	291.1	422.5	425.7	286.9	235.3	151.6	91.14	71.51	49.07	40.58	39.06	2425.95
2015-02-25 15:08:26	RAW/CbTLsfpAvzfff	94.36	75.98	138.6	282	406.9	413	274.3	225.7	145.8	87.83	69.52	47.07	37.81	40.45	2339.32
2015-02-25 15:08:36	RAW/CbTLsfpAvzfff	97.88	78.14	152	309.1	448.9	451.1	300	244.1	160.9	96.08	75.67	52.36	43.6	44.97	2554.8
2015-02-25 15:08:46	RAW/CbTLsfpAvzfff	100.3	81.93	160	324.4	469.1	472.9	309.5	256.3	168.2	100.9	77.72	54.92	43.52	45.92	2665.61
2015-02-25 15:08:56	RAW/CbTLsfpAvzfff	97.12	77.5	160.4	324.4	479.5	483.2	316.3	259.1	166	97.07	74.44	48.64	39.8	40.14	2663.61
2015-02-25 15:09:06	RAW/CbTLsfpAvzfff	100.2	82.25	170.7	341.2	492.9	491.3	318.5	264.2	172.8	102.7	79.32	52.58	44.98	45.64	2759.27
2015-02-25 15:09:16	RAW/CbTLsfpAvzfff	103.4	81.12	165.7	335.2	482.3	484.2	309	255	164.1	96.15	74.18	46.71	37.57	36.18	2670.81
2015-02-25 15:09:26	RAW/CbTLsfpAvzfff	98.33	76.13	149.9	304.9	438.4	443.7	291.3	235.8	154.5	90.74	72.69	46.1	39.04	39.36	2480.89
2015-02-25 15:09:36	RAW/CbTLsfpAvzfff	98.88	76.46	152.5	310.9	448.3	453.4	296.9	241.7	158.1	92.7	72.3	49.66	38.44	41.28	2531.52
2015-02-25 15:09:46	RAW/CbTLsfpAvzfff	93.99	77.13	140.5	282.6	409.2	413.3	274	222.6	143.5	85.45	66.61	44.16	36.27	36.8	2326.11
2015-02-25 15:09:56	RAW/CbTLsfpAvzfff	97.58	78.97	157.2	321.9	466.5	468.4	305.9	248.8	162.3	95.64	73.89	50.19	41.16	42.06	2610.49
2015-02-25 15:10:06	RAW/CbTLsfpAvzfff	95.6	76.48	151.5	308.2	451.1	452.9	296.4	241.2	154.9	90.51	71.91	46.05	37.76	37.08	2511.59
2015-02-25 15:10:16	RAW/CbTLsfpAvzfff	95.87	76.22	146.9	299.5	438.7	443.2	289.7	236.3	151.7	90.1	70.63	46.73	36.98	38.43	2460.96
2015-02-25 15:10:26	RAW/CbTLsfpAvzfff	100.8	84.34	162.7	329.2	475.9	474.1	311.8	256.3	165.8	100.1	78.52	50.79	42.63	44.42	2677.4
2015-02-25 15:10:36	RAW/CbTLsfpAvzfff	103.4	86.56	155.4	314.2	454.7	452.6	296.7	243.6	159.9	93.42	73.48	47.76	38.59	39.82	2560.13
2015-02-25 15:10:46	RAW/CbTLsfpAvzfff	126.3	101.7	143.6	285.5	429.8	441.4	300.9	251.5	162.1	93.83	74.81	49.28	39.12	39.74	2539.58
2015-02-25 15:10:56	RAW/CbTLsfpAvzfff	114.8	88.99	119	233.8	356.2	365.3	251.1	207.5	133.2	80.3	63.61	42.13	34.51	32.9	2123.34
2015-02-25 15:11:06	RAW/CbTLsfpAvzfff	121.3	89.68	123.3	241.5	375.2	388.9	268.7	221.8	145.8	88.72	72.57	51.15	45.02	44.63	2278.27
2015-02-25 15:11:16	RAW/CbTLsfpAvzfff	138.6	102.2	136.7	269.9	418.3	434.4	295.2	245.8	163.1	99.87	80.76	59.1	49.35	48.03	2541.31
2015-02-25 15:11:26	RAW/CbTLsfpAvzfff	140.7	102.6	136	267.9	410.3	418.7	286.9	240.3	161.5	99.47	81.17	62.29	51.51	47.71	2507.05
2015-02-25 15:11:36	RAW/CbTLsfpAvzfff	142.3	74.09	126.4	241.5	364.5	371.3	252.5	210.3	138.7	83.29	68.34	46.48	35.44	32.77	2187.91
2015-02-25 15:11:46	RAW/CbTLsfpAvzfff	104.7	81.4	116.3	213.2	321.9	331.1	229.3	188.7	124.3	74.95	61.44	41.94	33.44	33.34	1956.01
2015-02-25 15:11:56	RAW/CbTLsfpAvzfff	94.42	66.29	97.55	185.3	285.2	298.4	205	167	107.9	63.52	50.79	34.18	25.74	24.63	1705.92
2015-02-25 15:12:06	RAW/CbTLsfpAvzfff	94.32	69.23	100.5	186.8	284.9	293.6	203	170.5	112.9	68.52	57.26	40.28	32.78	33.78	1748.37
2015-02-25 15:12:16	RAW/CbTLsfpAvzfff	97.58	72.9	106.2	196.5	294	303.3	209.1	176.4	118.8	72.95	61.55	42.96	34.71	36.11	1823.06
2015-02-25 15:12:26	RAW/CbTLsfpAvzfff	99.66	75.96	110.4	206.5	311.3	315.4	218.2	182.5	122.8	75.1	62.22	42.76	35.35	34.87	1893.02
2015-02-25 15:12:36	RAW/CbTLsfpAvzfff	105.2	81.23	124.2	239.3	357.3	361.5	245.2	205.6	137.6	84.56	67.59	47.5	38.47	39.3	2134.55
2015-02-25 15:12:46	RAW/CbTLsfpAvzfff	109.3	84.47	129.2	246.4	371.1	374.9	251.2	214.8	141.8	86.14	68.62	46.79	38.81	39.42	2202.95
2015-02-25 15:12:56	RAW/CbTLsfpAvzfff	107.5	82.91	125.2	235.3	353.6	358.8	248.3	206.3	135.2	79.12	61.96	42.21	33.15	31.58	2101.13
2015-02-25 15:13:06	RAW/CbTLsfpAvzfff	100.1	70.26	105.3	202.3	311.5	325	226.5	187.8	119.7	70.06	54.38	36.97	29	27.94	1866.81
2015-02-25 15:13:16	RAW/CbTLsfpAvzfff	103	68.59	107.2	225	358.5	370.6	248.5	200.7	128	74.76	58.87	40.42	32.22	33.4	2049.76
2015-02-25 15:13:26	RAW/CbTLsfpAvzfff	104.9	73.25	109.8	218.9	342.6	354	239.4	189.4	125.4	73.95	59.31	38.81	30.86	29.26	1989.84
2015-02-25 15:13:36	RAW/CbTLsfpAvzfff	96.8	67.53	98.58	194.7	301.3	314.9	218.3	169.9	112.7	66.07	52.17	36.07	27.67	26.76	1783.45
2015-02-25 15:13:46	RAW/CbTLsfpAvzfff	91.92	71.72	99.17	186.3	279.6	289.4	200	163.3	109.3	65.97	54.48	37.31	31.1	31.4	1710.97
2015-02-25 15:13:56	RAW/CbTLsfpAvzfff	91.03	75.28	102.1	191.5	279.8	287.7	198.4	164.5	109.6	66.87	55.58	38.5	31.16	32.39	1724.41
2015-02-25 15:14:06	RAW/CbTLsfpAvzfff	94.36	73.54	102.8	195.1	286.6	293.8	200	168.4	113.2	68.17	56.88	39.38	32.34	32.36	1756.93
2015-02-25 15:14:16	RAW/CbTLsfpAvzfff	89.04	74.16	104	197.7	284.2	287.9	197.1	164.4	111.8	69.21	58.52	41.71	33.61	34.63	1747.98
2015-02-25 15:14:26	RAW/CbTLsfpAvzfff	92.98	68.06	99.66	194	276.9	280.8	192.7	159	108.3	65.88	56.16	38.86	31.28	32.18	1696.76
2015-02-25 15:14:36	RAW/CbTLsfpAvzfff	96.85	73.57	109.1	214.8	305.3	308.9	222.1	196	139.5	83.84	66.67	47.53	41.55	44.67	1950.38
2015-02-25 15:14:46	RAW/CbTLsfpAvzfff	114.9	88.09	144.4	285.8	445.7	484.6	426.7	469.2	353.1	172.9	101.1	63.42	52	52.13	3254.04
2015-02-25 15:14:58	RAW/CbTLsfpAvzfff	103.5	79.13	123.6	239.8	360.1	381.8	307.7	315	226.8	116.3	74.09	45.66	33.18	30.73	2437.39
2015-02-25 15:15:11	RAW/CbTLsfpAvzfff	100.8	78.36	117.4	224.9	333.1	351.2	280.3	281.1	199.6	105	70.76	46.58	36.51	38.54	2264.15
2015-02-25 15:15:24	RAW/CbTLsfpAvzfff	100.8	78.08	118.2	229.2	340.6	360.9	300.7	312.1	228.2	118.1	75.2	48.1	40.91	48.25	2399.34
2015-02-25 15:15:36	RAW/CbTLsfpAvzfff	102.5	80.53	123.7	238.5	363.1	391	339.1	369.7	267.2	132	79.29	52.13	40.21	40.49	2619.45
2015-02-25 15:15:47	RAW/CbTLsfpAvzfff	102.7	81.39	125.4	242.6	361	384.6	331.4	356.5	259.2	129.8	78.02	49.34	38.45	38.93	2579.33
2015-02-25 15:15:59	RAW/CbTLsfpAvzfff	105.4	85.33	130.6	252.3	367.6	383.3	324.1	352.7	249.4	123.8	79.45	50.48	37.01	36.33	2577.8
2015-02-25 15:16:09	RAW/CbTLsfpAvzfff	98.72	77.11	117.7	233.4	329.4	331.7	256.3	247.9	177.8	92.77	65.36	42.33	33.17	31.54	2135.2
2015-02-25 15:16:19	RAW/CbTLsfpAvzfff	102.1	83.42	129.6	256.3	361	365.3	292.4	305	220.2	115.9	79.1	55.6	45.03	48.68	2459.63
2015-02-25 15:16:29	RAW/CbTLsfpAvzfff	105.3	87.27	140.3	278.3	406.4	427.9	377.9	418.5	301.6	143.6	86.9	54.84	41.89	43.44	2914.14
2015-02-25 15:16:39	RAW/CbTLsfpAvzfff	101.3	83.52	129.8	256.9	368.8	383.8	327.5	356.9	258	126.3	77.6	50.19	38.39	37.78	2596.78
2015-02-25 15:16:49	RAW/CbTLsfpAvzfff	98.29	80.8	124.2	247	345.7	352.7	283.1	291.9	210.1	107.3	72.93	46.99	37.81	37.43	2336.25
2015-02-25 15:16:59	RAW/CbTLsfpAvzfff	96.53	73.95	110.9	224.5	332.3	351.5	294.1	310.9	220	107.7	67.88	40.91	30.57	29.84	2291.58
2015-02-25 15:17:09	RAW/CbTLsfpAvzfff	98.78	71.76	105.1	214.1	311.9	324.4	262.2	264.8	189.8	98.49	67.11	44.96	37.16	38.32	2128.88
2015-02-25 15:17:19	RAW/CbTLsfpAvzfff	97.43	70.11	106.5	218.8	331.7	356.4	308.2	327.6	232.8	114	69.19	43.42	34.24	33.98	2344.37
2015-02-25 15:17:29	RAW/CbTLsfpAvzfff	110.2	77.59	111.5	225.5	339.8	364.9	312.2	338	245.7	120.5	75.36	48.42	38.18	40.64	2448.49
2015-02-25 15:17:39	RAW/CbTLsfpAvzfff	163.5	94.79	109.2	215.3	326.6	333.6	266.6	273.1	205.5	114.7	85.15	61.09	48.89	48.18	2346.2
2015-02-25 15:17:49	RAW/CbTLsfpAvzfff	135.7	86.19	108.6	217	323.3	335.3	263.8	265.8	195.7	108.1	79.16	55.61	45.26	46.47	2265.99
2015-02-25 15:17:59	RAW/CbTLsfpAvzfff	127.3	86.16	111.7	221.6	332.2	341.2	266.5	264.4	194.8	104.7	76.21	51.73	42.88	42.8	2264.18
2015-02-25 15:18:09	RAW/CbTLsfpAvzfff	100.9	77.66	109.8	220.2	331.1	341.9	260.7	254.7	178.3	94.88	65.25	41.68	32.85	32.91	2142.83
2015-02-25 15:18:19	RAW/CbTLsfpAvzfff	96.81	73.49	103.2	207	316.7	325.7	246.3	230.3	160.1	86.47	61.64	41.86	33.04	33.17	2015.78
2015-02-25 15:18:29	RAW/CbTLsfpAvzfff	98.82	72.24	103.8	207.1	317.2	326.9	246.3	238.7	162.4	87.62	61.58	41.41	32.66	33.01	2029.74
2015-02-25 15:18:39	RAW/CbTLsfpAvzfff	98.9	76.27	103.7	207.4	315	324.3	239.4	221.9	152.6	82.82	59.75	39.17	30.53	31.34	1983.08
2015-02-25 15:18:49	RAW/CbTLsfpAvzfff	95.31	74.7	111	222.4	351.8	369.7	266.1	244.1	165	88.37	61.15	40.96	32.1	35.36	2158.05
2015-02-25 15:18:59	RAW/CbTLsfpAvzfff	102.1	76.55	110.9	219.8	343.2	359.2	264	238.6	161.7	87.12	61.57	38.7	31.15	31.13	2125.72
2015-02-25 15:19:09	RAW/CbTLsfpAvzfff	96.44	74.42	103.9	204.3	321.7	337.5	248.3	223.1	149.7	80.95	57.49	36.86	29.51	29.83	1994
2015-02-25 15:19:19	RAW/CbTLsfpAvzfff	106.9	78.74	105.7	204.6	314	325.1	239.1	217.2	148.5	80.67	58.27	38.82	30.95	31.39	1979.94
2015-02-25 15:19:29	RAW/CbTLsfpAvzfff	114.8	87.37	113	217.9	328.6	336.1	244	227.9	156.1	86.24	62.59	43.61	31.92	34.24	2084.37
2015-02-25 15:19:39	RAW/CbTLsfpAvzfff	110	82.17	105.4	202.7	306.8	312	224.1	203.4	138.7	78.64	58.07	38.88	28.61	28.58	1918.05
2015-02-25 15:19:49	RAW/CbTLsfpAvzfff	102.7	79.98	100.4	193.5	292.4	297.4	214.9	191.6	132.6	73.88	56.44	38.91	31	30.11	1835.82
2015-02-25 15:19:59	RAW/CbTLsfpAvzfff	105.7	75.51	101.8	197.7	298.5	303.7	218.8	194.3	133.7	75.34	56.13	37.94	29.93	30.85	1859.9
2015-02-25 15:20:09	RAW/CbTLsfpAvzfff	105.9	80.14	106.7	208.4	301.6	295.7	209.9	185.6	125.1	72.39	55.2	36.99	29.71	30.46	1843.79
2015-02-25 15:20:19	RAW/CbTLsfpAvzfff	105.4	83.17	129.3	266.3	422.5	449.1	315.6	268	173.8	98.43	70.68	46.88	39.72	40.54	2509.42
2015-02-25 15:20:29	RAW/CbTLsfpAvzfff	101.2	70.68	111.6	229	355.4	370.9	260.2	216	140.8	78.87	57.47	37.89	28.33	28.42	2086.76
2015-02-25 15:20:39	RAW/CbTLsfpAvzfff	87.47	67.08	91.91	187.1	285.8	296.4	208	170.4	110.9	61.34	45.7	29.4	22.45	19.46	1683.41
2015-02-25 15:20:49	RAW/CbTLsfpAvzfff	94.12	62.87	89.91	181.9	277.7	289.3	203.4	169.7	112.4	64.22	50.24	34.44	27.38	30.32	1687.9
2015-02-25 15:20:59	RAW/CbTLsfpAvzfff	93.3	69.01	99.68	205.7	308.2	316.7	222.2	182.7	119.5	68.74	52.74	35.01	28.29	28.95	1830.72
2015-02-25 15:21:09	RAW/CbTLsfpAvzfff	134.6	160.7	130.4	208.6	323.7	323.5	225.9	195.7	131.4	78.77	61.68	41.99	33.91	36.01	2086.86
2015-02-25 15:21:19	RAW/CbTLsfpAvzfff	147.1	206	167.5	221.4	339.1	324.1	221.2	192.6	132.8	78.66	61.61	40.43	30.64	29.91	2193.05
2015-02-25 15:21:29	RAW/CbTLsfpAvzfff	136.2	152.8	143.7	208.8	310.2	297.7	203.2	175.3	120.3	71.55	55.83	37.56	28.44	27.63	1969.21
2015-02-25 15:21:39	RAW/CbTLsfpAvzfff	163.7	277.7	207.4	246.9	373.8	345.2	235.2	214.1	149.8	90.77	70.05	47.34	37.82	39.21	2498.99
2015-02-25 15:21:49	RAW/CbTLsfpAvzfff	112.9	146.7	136.9	220.1	323.2	314.5	221.6	198.5	133.8	77.01	58.64	39.61	31.83	32.7	2047.99
2015-02-25 15:21:59	RAW/CbTLsfpAvzfff	126.8	156.4	145.4	234.5	355.9	356	266.1	248.9	164.3	87.54	61.74	41.15	32.04	32.34	2309.11
2015-02-25 15:22:09	RAW/CbTLsfpAvzfff	99.83	97.33	106.3	203.9	324.5	360	292.6	290.9	187.4	86.74	56.67	35.18	26.52	29.54	2197.41
2015-02-25 15:22:19	RAW/CbTLsfpAvzfff	101.3	102	108.5	205.9	327.2	361.2	287.2	273.4	175.8	84.78	56.92	36.73	28.34	28.84	2178.11
2015-02-25 15:22:29	RAW/CbTLsfpAvzfff	101.8	95.05	98.43	186.3	289	313.7	244.2	233.8	151.7	73.22	49.22	32.06	24.28	24.57	1917.33
2015-02-25 15:22:39	RAW/CbTLsfpAvzfff	82.04	91.52	92.14	179.2	275.3	300.1	237.6	221.6	144.7	70.32	48.34	32.82	24.21	25.61	1825.5
2015-02-25 15:22:49	RAW/CbTLsfpAvzfff	92.97	105.8	103.1	192.6	292.3	310.1	240.8	222.9	146	74.5	52.49	36.38	29.38	30.28	1929.6
2015-02-25 15:22:59	RAW/CbTLsfpAvzfff	93.43	99.12	98.89	190	280.5	296.2	222.1	195.4	124.6	64.17	45.08	29.13	22.61	20.93	1782.16
2015-02-25 15:23:09	RAW/CbTLsfpAvzfff	107.4	89.34	102.4	202.3	288.8	302.5	224.1	185.7	119.7	65.31	50.95	35.26	29.07	30.96	1833.79
2015-02-25 15:23:19	RAW/CbTLsfpAvzfff	94.28	86.76	96.89	196.6	299	348.2	273.3	214	130.1	68.66	50.33	34.59	26.25	28	1946.96
2015-02-25 15:23:29	RAW/CbTLsfpAvzfff	84.67	88.75	96.95	198.4	295.8	340.4	264.1	206.8	122.6	66.52	47.9	32.3	25.13	24.69	1895.01
2015-02-25 15:23:39	RAW/CbTLsfpAvzfff	82.38	66.46	79.49	169.3	261.9	308	240.5	182.5	109.6	59.76	44.11	31.07	24.93	25.36	1685.36
2015-02-25 15:23:49	RAW/CbTLsfpAvzfff	276.7	127.8	139.6	334.6	448.8	439.8	343.7	312.1	246.1	173.1	159.8	140.7	136.5	154.5	3433.8
2015-02-25 15:23:59	RAW/CbTLsfpAvzfff	518.1	224	274	725.7	900.1	749.1	531.5	504.5	405.3	272.8	248.7	205.5	152.4	114.3	5826
2015-02-25 15:24:09	RAW/CbTLsfpAvzfff	103	85.98	134.6	310.7	502.5	559.8	396	293.8	179.2	101.5	75.85	56.04	42.85	44.16	2885.98
2015-02-25 15:24:19	RAW/CbTLsfpAvzfff	117.9	89.56	137.3	318.4	496	542.8	391.6	295.5	188.2	112.5	91.11	70.96	59.63	61.14	2972.6
2015-02-25 15:24:29	RAW/CbTLsfpAvzfff	106.2	93.49	150.8	346.9	545.3	606.2	433	320.4	191.7	109.6	82.61	59.41	43.57	40.74	3129.92
2015-02-25 15:24:39	RAW/CbTLsfpAvzfff	91.95	71.29	106.3	244.9	386.2	467.8	366.2	257.1	146.2	79.92	59.34	42.54	31.91	31.81	2383.46
2015-02-25 15:24:49	RAW/CbTLsfpAvzfff	78.54	63.22	85	196	334.2	465.3	397.9	259	137	73.16	54.23	38.04	29.67	30.96	2242.22
2015-02-25 15:24:59	RAW/CbTLsfpAvzfff	80.18	66.29	92.19	213.8	362.3	509.8	438.7	285.4	151.7	80.89	59.6	42.14	34.92	37.36	2455.27
2015-02-25 15:25:09	RAW/CbTLsfpAvzfff	79.5	80.13	103.4	235.6	388.7	515.4	433.4	292.8	160.2	84.95	62.68	44.74	34.54	36.22	2552.26
2015-02-25 15:25:19	RAW/CbTLsfpAvzfff	91.13	70.07	101	231.8	390	534.6	457.9	305	163.3	86.24	62.88	44.14	33.62	36.52	2608.2
2015-02-25 15:25:29	RAW/CbTLsfpAvzfff	71.49	78.43	98.58	224.7	372.7	507	439.6	290.3	155.6	81.59	59.59	42.27	30.91	32.15	2484.91
2015-02-25 15:25:39	RAW/CbTLsfpAvzfff	80.97	72.07	94.47	217.2	362.4	502.5	442.7	287.5	153.4	81.85	60.15	42.29	32.32	34.44	2464.26
2015-02-25 15:25:49	RAW/CbTLsfpAvzfff	77.31	67.35	92.18	221.1	392.2	594.1	531.5	339.1	170.7	86.6	62.23	42.04	35.95	38.24	2750.6
2015-02-25 15:25:59	RAW/CbTLsfpAvzfff	79.92	69.56	97.55	236	419.9	637.9	565	355.7	177.3	88.39	61.75	40.8	32.46	33.09	2895.32
2015-02-25 15:26:09	RAW/CbTLsfpAvzfff	77.71	69.48	91.54	215.6	370.3	518	441.5	288.8	148.3	76.69	54.76	37.08	27.97	27.31	2445.04
2015-02-25 15:26:19	RAW/CbTLsfpAvzfff	83.88	66.43	87.6	202.1	351.4	482.6	409.6	268.7	142	73.88	53.11	36.41	27.16	28.53	2313.4
2015-02-25 15:26:29	RAW/CbTLsfpAvzfff	82.49	69.04	92.77	214	371.1	512.5	439.5	289.1	153	80.29	57.94	42.09	32.22	32.75	2468.79
2015-02-25 15:26:39	RAW/CbTLsfpAvzfff	81.9	72.3	96.12	223.9	369.7	507.7	434.2	285.2	150.4	81.21	59.57	43.05	31.9	32.78	2469.93
2015-02-25 15:26:49	RAW/CbTLsfpAvzfff	84.79	73.21	97.36	228.3	357.6	478.4	411.2	271.6	148.7	85.26	68.58	53.89	40.43	41.44	2440.76
2015-02-25 15:26:59	RAW/CbTLsfpAvzfff	83.37	78.3	119.8	304.4	428.3	506.3	418.4	282.5	153	86.28	65.94	47.59	39.4	42.23	2655.81
2015-02-25 15:27:09	RAW/CbTLsfpAvzfff	88.14	72.05	113.2	274.7	415.7	510.2	414.5	275.4	147	78.62	56.59	38.01	26.58	26.04	2536.73
2015-02-25 15:27:19	RAW/CbTLsfpAvzfff	84.29	71.9	104.2	239.1	383	492.9	406.6	270.1	146.1	77.42	56.82	38.04	29.97	31.85	2432.29
2015-02-25 15:27:29	RAW/CbTLsfpAvzfff	79.35	71.71	99.2	228.3	364.7	467.9	384	253.4	136.9	74.64	53.97	35.99	28.13	29.74	2307.93
2015-02-25 15:27:39	RAW/CbTLsfpAvzfff	74.42	76.27	98.56	228.1	347.2	424.3	347.8	236.4	127.9	70.33	53.16	35.87	28.11	27.6	2176.02
2015-02-25 15:27:49	RAW/CbTLsfpAvzfff	91.77	75.79	100.6	230.4	311.8	346.7	274.1	195.2	110.1	63.46	48.99	34.9	26.91	26.62	1937.34
2015-02-25 15:27:59	RAW/CbTLsfpAvzfff	82.8	75.63	101.4	225.4	329.8	384.3	306.9	212.6	120.1	68.11	52.13	36.56	29.25	29.48	2054.46
2015-02-25 15:28:09	RAW/CbTLsfpAvzfff	70.67	76.95	103.6	234.4	338.3	401.3	321.7	223.3	123.2	70.31	53.14	38.58	30.07	34.3	2119.82
2015-02-25 15:28:19	RAW/CbTLsfpAvzfff	76.76	73.78	104.9	226.6	348.2	420.2	323.5	221.2	122.2	66.3	48.1	31.97	22.72	21.39	2107.82
2015-02-25 15:28:29	RAW/CbTLsfpAvzfff	82.93	58.8	87.29	188	300.2	368.9	281.4	192.9	106.4	58.68	44.27	28.87	22.15	23.42	1844.21
2015-02-25 15:28:39	RAW/CbTLsfpAvzfff	74.46	62.64	89.44	193.8	301	367.1	278.6	193.4	108.2	60.76	46.52	31.82	25.68	26.11	1859.53
2015-02-25 15:28:49	RAW/CbTLsfpAvzfff	80.01	65.12	95.06	208.8	304.7	353.1	267.6	189.7	105.5	60.85	46.39	32.12	24.28	25.44	1858.67
2015-02-25 15:28:59	RAW/CbTLsfpAvzfff	77.23	61.22	92.61	205.2	297.4	340.9	261.5	183.4	104.9	60.37	45.81	32.75	25.56	25.52	1814.37
2015-02-25 15:29:09	RAW/CbTLsfpAvzfff	75.29	63.03	93.25	207.4	292	327.5	247.4	177.2	101.2	58.09	45.69	32.44	25.08	25.67	1771.24
2015-02-25 15:29:19	RAW/CbTLsfpAvzfff	71.36	62.83	96.95	216.6	290.5	313.6	232	169.3	99.57	57.1	46.59	32.56	24.72	26.8	1740.48
2015-02-25 15:29:29	RAW/CbTLsfpAvzfff	73.42	70.48	104.1	227.3	300.5	314.5	231.5	170.2	103	60.43	47.5	33.91	27.7	27.9	1792.44
2015-02-25 15:29:39	RAW/CbTLsfpAvzfff	75.3	71.1	105.4	231.4	301.9	311.9	228.8	169.5	101.6	59.69	47.64	34.04	26.2	27.89	1792.36
2015-02-25 15:29:49	RAW/CbTLsfpAvzfff	72.99	70.45	105.7	233.8	305.1	311.7	230.8	169.7	101.4	59.95	47.77	33.19	26	27.79	1796.34
2015-02-25 15:29:59	RAW/CbTLsfpAvzfff	71.82	69.48	105.5	232.4	303.6	317.5	233.6	171.7	103	60.17	47.11	33.9	26.88	28.28	1804.94
2015-02-25 15:30:09	RAW/CbTLsfpAvzfff	74.34	70.04	104.2	227.6	303.8	319.4	233.6	171.1	104.3	60.14	47.53	33.58	26.9	27.51	1804.04
2015-02-25 15:30:19	RAW/CbTLsfpAvzfff	78.35	73.26	105.9	226.3	311.8	332	240.9	179.2	106.1	61.98	48.26	33.64	25.65	29.06	1852.4
2015-02-25 15:30:29	RAW/CbTLsfpAvzfff	76.82	71.57	103.9	223.5	306.3	328.5	236.6	176.1	104	60.42	47.44	32.74	25.25	26.24	1819.38
2015-02-25 15:30:39	RAW/CbTLsfpAvzfff	73.37	68.15	103	227.1	297.4	308.1	223.7	167	100.1	58.96	47.61	34.93	26.52	28.55	1764.49
2015-02-25 15:30:49	RAW/CbTLsfpAvzfff	72.8	66.63	100.3	223.7	292.2	300.4	218.3	160.4	98.26	57.96	45.95	33.68	25.67	26.38	1722.63
2015-02-25 15:30:59	RAW/CbTLsfpAvzfff	74.38	69.14	100.9	224	295.4	303.1	221.8	164.8	99.86	60.09	49.19	34.64	27.74	30.92	1755.96
2015-02-25 15:31:09	RAW/CbTLsfpAvzfff	79.16	73.24	100.4	218.2	309.6	333.9	240	176.4	105.1	62.22	48.81	35.46	27.27	29.06	1838.82
2015-02-25 15:31:19	RAW/CbTLsfpAvzfff	80.35	84.76	108.2	228.8	329.1	355.1	253.5	186.9	115.7	67.08	52.59	37.83	30.73	32.47	1963.11
2015-02-25 15:31:29	RAW/CbTLsfpAvzfff	90.23	85.55	113.7	237.3	341.4	366.5	254.3	192.1	114.7	67.63	52.51	37.78	27.9	28.71	2010.31
2015-02-25 15:31:39	RAW/CbTLsfpAvzfff	109.2	112.5	163.2	413.5	488	418.3	274.5	215.5	134.4	80.52	62.84	44.02	32.26	32.92	2581.66
2015-02-25 15:31:49	RAW/CbTLsfpAvzfff	79.95	78.6	106.4	237.4	311.6	310	219.6	163.5	101.7	59.54	47.37	34.1	24.63	24.97	1799.36
2015-02-25 15:31:59	RAW/CbTLsfpAvzfff	87.35	75.41	106.5	231	320.4	328.7	229.5	171.8	106.6	61.26	48.26	34.66	26.04	26.38	1853.86
2015-02-25 15:32:09	RAW/CbTLsfpAvzfff	80.94	79.27	107.4	225.2	317.3	321.8	223.4	169.3	106.9	62.78	50.74	37.61	27.91	33.71	1844.26
2015-02-25 15:32:19	RAW/CbTLsfpAvzfff	100.6	84.67	125.2	252.1	371.2	377.5	252.7	193.7	121	69.57	54.16	37	27.07	28.28	2094.75
2015-02-25 15:32:29	RAW/CbTLsfpAvzfff	83.54	89.86	121.1	245.3	354.2	363	241.6	187.7	116.7	67.97	52.52	36.72	27.39	30.68	2018.28
2015-02-25 15:32:39	RAW/CbTLsfpAvzfff	78.92	82.77	110.5	231.7	316	315.7	210.9	163.8	99.73	58.43	45.55	31.1	22.54	22.75	1790.39
2015-02-25 15:32:49	RAW/CbTLsfpAvzfff	89.24	78.38	109.7	231.8	315.9	311.5	208.6	165.3	102.6	59.44	47.51	32.36	24.93	25.21	1802.47
2015-02-25 15:32:59	RAW/CbTLsfpAvzfff	85.73	78.42	107.2	227.7	308.1	299	206.1	153.4	98.84	57.77	45.63	31.32	23.93	25.57	1748.71
2015-02-25 15:33:09	RAW/CbTLsfpAvzfff	86.65	82.05	107.6	227.5	307	298.4	201	155.4	99.25	59.24	46.85	33.15	25.48	27.65	1757.22
2015-02-25 15:33:19	RAW/CbTLsfpAvzfff	103.7	88.3	132.6	274.2	389.2	390.3	255.7	200.2	125.9	73.59	56.91	37.6	29.18	27.64	2185.02
2015-02-25 15:33:29	RAW/CbTLsfpAvzfff	100.5	73.41	107.4	227.3	306.3	297.2	198.8	157.2	96.61	56.23	43.54	30.88	21.86	22.92	1740.15
2015-02-25 15:33:39	RAW/CbTLsfpAvzfff	88.18	75.25	103.9	217.7	295.6	277	187.2	150.4	91.56	54.89	43.05	30.67	22.7	28.19	1666.29
2015-02-25 15:33:49	RAW/CbTLsfpAvzfff	87.14	72.79	99.29	202.9	271.7	255.8	169.6	136.4	86.72	51.76	42.07	28.91	20.9	27.22	1553.2
2015-02-25 15:33:59	RAW/CbTLsfpAvzfff	99.13	75.38	107.5	204	276.3	258.6	173	136.8	91.26	54.29	44.51	30.53	24.22	27.35	1602.87
2015-02-25 15:34:09	RAW/CbTLsfpAvzfff	104.7	80.99	117.5	220.5	289.4	270.2	176.9	142.2	94.81	57.4	45.97	31.78	24.28	28.74	1685.37
2015-02-25 15:34:19	RAW/CbTLsfpAvzfff	96.85	83.08	112.4	211.4	284.4	264.1	172.4	139.1	91.24	55.49	46.09	31.42	23.82	28.31	1640.1
2015-02-25 15:34:29	RAW/CbTLsfpAvzfff	92.59	81.82	105.6	199.2	268.5	256.3	168	136.6	89.48	52.57	43.28	29.31	22.48	24.7	1570.43
2015-02-25 15:34:39	RAW/CbTLsfpAvzfff	82.7	80.35	97.47	181.9	254.1	246.2	163.1	131.9	86.47	51.66	42.14	29.37	23.35	25.32	1496.03
2015-02-25 15:34:49	RAW/CbTLsfpAvzfff	87.9	84.12	100	190.4	267.6	256.1	172.6	137.9	89.59	53.84	43.41	30.93	23.23	27.41	1565.03
2015-02-25 15:34:59	RAW/CbTLsfpAvzfff	98.75	81.88	94.35	176.8	255.3	248	162.3	136.3	86.75	52.89	43.11	30.94	23.78	29.9	1521.05
2015-02-25 15:35:09	RAW/CbTLsfpAvzfff	117.9	88.5	104.9	203.3	299.5	284.9	201.8	187.4	128.4	69.65	51.56	36.23	27.29	31.18	1832.51
2015-02-25 15:35:19	RAW/CbTLsfpAvzfff	116.8	105.2	115.1	213.1	313.8	301.6	203.4	172	117.2	70.34	56.17	41.01	32.25	34.63	1892.6
2015-02-25 15:35:29	RAW/CbTLsfpAvzfff	119.8	99.75	117.7	218.9	333.4	327.1	234.1	222	154.2	84.47	62.82	46.39	37.19	40.3	2098.12
2015-02-25 15:35:39	RAW/CbTLsfpAvzfff	110.5	108.3	127.2	243.8	377	368.6	291.1	312.6	220.9	107.6	69.76	47.85	36.56	40.11	2461.88
2015-02-25 15:35:49	RAW/CbTLsfpAvzfff	111.8	95.95	115	219.9	339.7	340.1	260.2	272.3	189.3	92.72	60.86	39.81	29.02	29.93	2196.59
2015-02-25 15:35:59	RAW/CbTLsfpAvzfff	111.4	108.4	128.2	241.1	372.9	378.1	289.7	303.5	214.4	109.8	74.65	52.79	46.2	49.18	2480.32
2015-02-25 15:36:09	RAW/CbTLsfpAvzfff	141	125.8	163.1	341.4	525.4	514.4	426.5	498.1	357.4	165.7	96.73	65.17	51.35	56.71	3528.76
2015-02-25 15:36:19	RAW/CbTLsfpAvzfff	138.1	118.3	140.8	318.2	476.9	455	425.8	538.8	391.1	167.5	89.62	56.21	41.76	45.04	3403.13
2015-02-25 15:36:29	RAW/CbTLsfpAvzfff	130	114.7	140.8	314.9	468.7	457.2	425.5	538.9	397.4	171.4	94.16	59.88	47.27	50.09	3410.9
2015-02-25 15:36:39	RAW/CbTLsfpAvzfff	139	117.4	167.8	341.4	518.6	502.4	413.7	480.2	345.1	162.1	98.33	64.75	51.01	54.58	3456.37
2015-02-25 15:36:49	RAW/CbTLsfpAvzfff	169.4	148.3	247.1	464.7	709.5	710.8	534.6	574.4	415.9	206.3	133.5	88.94	73.57	79.96	4556.97
2015-02-25 15:36:59	RAW/CbTLsfpAvzfff	156.4	126.6	207.6	411.4	621.7	604.5	460.9	510.7	365.8	173.8	106.9	67.65	48.92	48.33	3911.2
2015-02-25 15:37:09	RAW/CbTLsfpAvzfff	162.4	125.8	211.3	441.6	658.2	623.6	477.4	523.5	380.4	180.8	111.8	70.5	55.38	57.15	4079.83
2015-02-25 15:37:19	RAW/CbTLsfpAvzfff	150.2	120.2	196.2	424.7	629.4	583.7	447.6	494.9	355.7	170.2	104.2	67.01	50.33	53.78	3848.12
2015-02-25 15:37:29	RAW/CbTLsfpAvzfff	160.1	127.1	202.5	448.7	653.9	592.1	445.6	477.4	345.8	168.4	105.7	68.5	52.76	56.09	3904.65
2015-02-25 15:37:39	RAW/CbTLsfpAvzfff	161.3	142.1	198.9	430.4	625.3	550.5	397.4	419.2	303.7	151.1	97.07	61.08	45.55	45.13	3628.73
2015-02-25 15:37:49	RAW/CbTLsfpAvzfff	165	147.1	205.8	423.1	615.5	550.6	392.8	409.2	298.5	154	104	68.71	53.33	56.43	3644.07
2015-02-25 15:37:59	RAW/CbTLsfpAvzfff	159.3	141.8	202.2	407.5	600.7	539.5	380.5	387.9	280.3	142.7	95.44	61.36	44.61	46.38	3490.19
2015-02-25 15:38:09	RAW/CbTLsfpAvzfff	152.7	139.4	190.6	378.4	550.1	489.1	351.5	367.6	269.4	138.6	91.67	61.38	47.29	49.24	3276.98
2015-02-25 15:38:19	RAW/CbTLsfpAvzfff	146.9	140.8	200	379.6	561	517.9	361.9	369.1	268.3	138.8	94.17	61.11	45.47	47.91	3332.96
2015-02-25 15:38:29	RAW/CbTLsfpAvzfff	170.7	165.1	250.6	460.6	687.2	651	439.3	427.2	310.1	172.3	124.1	84.75	72.01	78.01	4092.97
2015-02-25 15:38:39	RAW/CbTLsfpAvzfff	174.3	167.1	259.5	486.5	732.7	698.7	459.8	436.9	305.8	162.5	113.1	72.53	51.91	50.54	4171.88
2015-02-25 15:38:49	RAW/CbTLsfpAvzfff	164	155.9	238.9	448.1	678.8	650.3	428.9	401.1	280.6	153.3	110.2	73.13	57.04	55.99	3896.26
2015-02-25 15:38:59	RAW/CbTLsfpAvzfff	155	147.6	235.7	445	684	666.1	433.3	394.3	274.7	150.8	109.4	73.1	56.32	62.59	3887.91
2015-02-25 15:39:09	RAW/CbTLsfpAvzfff	163.2	155	261	489.5	768.1	763.3	486.3	429.9	299.4	169.3	125.5	84.18	65.29	71.16	4331.13
2015-02-25 15:39:19	RAW/CbTLsfpAvzfff	155.7	141.7	246.9	472.5	745.9	747.5	472	416.2	284.1	161.8	119	81.65	60.75	68.67	4174.37
2015-02-25 15:39:33	RAW/CbTLsfpAvzfff	148.8	132.9	234.4	451.9	707.2	712.3	442.9	385.5	256.4	142.3	104.1	68.62	45.07	47.99	3880.38
2015-02-25 15:39:47	RAW/CbTLsfpAvzfff	127.6	110.9	187.6	358.9	551.9	551.5	354.4	302	206.2	117.1	87.39	61.71	43.24	49.28	3109.72
2015-02-25 15:39:59	RAW/CbTLsfpAvzfff	125.8	110.8	189.9	365	559.3	556.1	351.5	299.5	201.1	115	87.37	59.51	40.88	43.28	3105.04
2015-02-25 15:40:11	RAW/CbTLsfpAvzfff	116.7	101.2	167.6	322.6	485.7	481	307.5	260.8	177.4	102.3	76.89	54.58	38.19	46.15	2738.61
2015-02-25 15:40:23	RAW/CbTLsfpAvzfff	115.2	103.5	174.3	327.4	501	502.1	313.6	266	178.7	103.9	78.36	54.32	36.7	39.32	2794.4
2015-02-25 15:40:33	RAW/CbTLsfpAvzfff	96.75	81.3	130.6	259	367.6	358.3	232	193.8	129.4	73.48	57.69	38.55	25.86	28.36	2072.69
2015-02-25 15:40:43	RAW/CbTLsfpAvzfff	96.53	77.27	121.3	238	333.8	318.2	205.4	173.6	113.1	65.77	50.15	35.18	22.61	25.51	1876.42
2015-02-25 15:40:53	RAW/CbTLsfpAvzfff	88.49	69.87	113.8	227	318.5	309.9	200.2	166.6	108.7	62.53	48.47	34.55	22.29	26.67	1797.57
2015-02-25 15:41:03	RAW/CbTLsfpAvzfff	89.73	72.49	116.1	225.4	322.7	312.8	207.6	170	113.6	66.7	51.62	38.11	26.77	32.71	1846.33
2015-02-25 15:41:13	RAW/CbTLsfpAvzfff	96.44	83.46	129.8	241.5	355.2	349.3	223.3	189.6	125.7	73.74	57.96	41.11	27.23	33.1	2027.44
2015-02-25 15:41:23	RAW/CbTLsfpAvzfff	97.95	93.72	139.3	248.9	368.1	363.9	235.4	200.7	131.1	80.46	62.56	46.98	32.08	38.02	2139.17

## Sheet: concentration.chart
							Date	25/02/2015		Filename	elpi_20150225_160048.dat
		Total concentration					Time	2015-02-25 14:20:54		Note	1.01
				From Ch.	1
				To Ch.	4

## Sheet: Distribution
				Date	25/02/2015	Filename	elpi_20150225_160048.dat
		Distribution		Time	2015-02-25 14:20:54	Note	1.01
Current [fA]			1
				TRUE			FALSE
Dp used	0.006	0.006	0.017	0.017	0.017	0.017	0.028	0.028	0.028	0.028	0.0555	0.0555	0.0555	0.0555	0.0937	0.0937	0.0937	0.0937	0.156	0.156	0.156	0.156	0.262	0.262	0.262	0.262	0.381	0.381	0.381	0.381	0.612	0.612	0.612	0.612	0.947	0.947	0.947	0.947	1.6	1.6	1.6	1.6	2.39	2.39	2.39	2.39	3.99	3.99	3.99
Current [fA]	0	114.899	114.899	0	0	104.288	104.288	0	0	169.089	169.089	0	0	337.124	337.124	0	0	498.718	498.718	0	0	506.248	506.248	0	0	343.956	343.956	0	0	282.097	282.097	0	0	177.293	177.293	0	0	99.7862	99.7862	0	0	74.2715	74.2715	0	0	49.6349	49.6349	0	0
Number dN/dlogDp [1/cm³]	0	51702.7	51702.7	0	0	35407.8	35407.8	0	0	19165	19165	0	0	22478.7	22478.7	0	0	17263	17263	0	0	8735.64	8735.64	0	0	4556.51	4556.51	0	0	1685.97	1685.97	0	0	630.418	630.418	0	0	156.558	156.558	0	0	82.6281	82.6281	0	0	23.6449	23.6449	0	0
Diameter dD/dlogDp [µm/cm³]	0	522.172	522.172	0	0	772.507	772.507	0	0	755.5	755.5	0	0	1621.02	1621.02	0	0	2087.12	2087.12	0	0	1766.07	1766.07	0	0	1439.61	1439.61	0	0	814.117	814.117	0	0	479.932	479.932	0	0	192.712	192.712	0	0	161.58	161.58	0	0	73.0168	73.0168	0	0
Area dA/dlogDp [µm²/cm³]	0	16.5677	16.5677	0	0	52.9488	52.9488	0	0	93.5642	93.5642	0	0	367.244	367.244	0	0	792.738	792.738	0	0	1121.68	1121.68	0	0	1428.92	1428.92	0	0	1235.02	1235.02	0	0	1147.84	1147.84	0	0	745.237	745.237	0	0	992.649	992.649	0	0	708.367	708.367	0	0
Volume dV/dlogDp [µm³/cm³]	0	0.0278877	0.0278877	0	0	0.192534	0.192534	0	0	0.614729	0.614729	0	0	4.41387	4.41387	0	0	15.9739	15.9739	0	0	37.7948	37.7948	0	0	75.2437	75.2437	0	0	99.3944	99.3944	0	0	145.64	145.64	0	0	152.89	152.89	0	0	323.522	323.522	0	0	364.58	364.58	0	0
Mass dM/dlogDp [mg/m³]	0	2.78877e-05	2.78877e-05	0	0	0.000192534	0.000192534	0	0	0.000614729	0.000614729	0	0	0.00441387	0.00441387	0	0	0.0159739	0.0159739	0	0	0.0377948	0.0377948	0	0	0.0752437	0.0752437	0	0	0.0993944	0.0993944	0	0	0.14564	0.14564	0	0	0.15289	0.15289	0	0	0.323522	0.323522	0	0	0.36458	0.36458	0	0
Used values	0	114.899	114.899	0	0	104.288	104.288	0	0	169.089	169.089	0	0	337.124	337.124	0	0	498.718	498.718	0	0	506.248	506.248	0	0	343.956	343.956	0	0	282.097	282.097	0	0	177.293	177.293	0	0	99.7862	99.7862	0	0	74.2715	74.2715	0	0	49.6349	49.6349	0	0
Dp	0.006	0.006	0.017	0.017	0.017	0.017	0.028	0.028	0.028	0.028	0.0555	0.0555	0.0555	0.0555	0.0937	0.0937	0.0937	0.0937	0.156	0.156	0.156	0.156	0.262	0.262	0.262	0.262	0.381	0.381	0.381	0.381	0.612	0.612	0.612	0.612	0.947	0.947	0.947	0.947	1.6	1.6	1.6	1.6	2.39	2.39	2.39	2.39	3.99	3.99	3.99
Current [fA]	0	114.899	114.899	0	0	104.288	104.288	0	0	169.089	169.089	0	0	337.124	337.124	0	0	498.718	498.718	0	0	506.248	506.248	0	0	343.956	343.956	0	0	282.097	282.097	0	0	177.293	177.293	0	0	99.7862	99.7862	0	0	74.2715	74.2715	0	0	49.6349	49.6349	0	0
Number dN/dlogDp [1/cm³]	0	51702.7	51702.7	0	0	35407.8	35407.8	0	0	19165	19165	0	0	22478.7	22478.7	0	0	17263	17263	0	0	8735.64	8735.64	0	0	4556.51	4556.51	0	0	1685.97	1685.97	0	0	630.418	630.418	0	0	156.558	156.558	0	0	82.6281	82.6281	0	0	23.6449	23.6449	0	0
Diameter dD/dlogDp [µm/cm³]	0	522.172	522.172	0	0	772.507	772.507	0	0	755.5	755.5	0	0	1621.02	1621.02	0	0	2087.12	2087.12	0	0	1766.07	1766.07	0	0	1439.61	1439.61	0	0	814.117	814.117	0	0	479.932	479.932	0	0	192.712	192.712	0	0	161.58	161.58	0	0	73.0168	73.0168	0	0
Area dA/dlogDp [µm²/cm³]	0	16.5677	16.5677	0	0	52.9488	52.9488	0	0	93.5642	93.5642	0	0	367.244	367.244	0	0	792.738	792.738	0	0	1121.68	1121.68	0	0	1428.92	1428.92	0	0	1235.02	1235.02	0	0	1147.84	1147.84	0	0	745.237	745.237	0	0	992.649	992.649	0	0	708.367	708.367	0	0
Volume dV/dlogDp [µm³/cm³]	0	0.0278877	0.0278877	0	0	0.192534	0.192534	0	0	0.614729	0.614729	0	0	4.41387	4.41387	0	0	15.9739	15.9739	0	0	37.7948	37.7948	0	0	75.2437	75.2437	0	0	99.3944	99.3944	0	0	145.64	145.64	0	0	152.89	152.89	0	0	323.522	323.522	0	0	364.58	364.58	0	0
Mass dM/dlogDp [mg/m³]	0	2.78877e-05	2.78877e-05	0	0	0.000192534	0.000192534	0	0	0.000614729	0.000614729	0	0	0.00441387	0.00441387	0	0	0.0159739	0.0159739	0	0	0.0377948	0.0377948	0	0	0.0752437	0.0752437	0	0	0.0993944	0.0993944	0	0	0.14564	0.14564	0	0	0.15289	0.15289	0	0	0.323522	0.323522	0	0	0.36458	0.36458	0	0
Used values	0	114.899	114.899	0	0	104.288	104.288	0	0	169.089	169.089	0	0	337.124	337.124	0	0	498.718	498.718	0	0	506.248	506.248	0	0	343.956	343.956	0	0	282.097	282.097	0	0	177.293	177.293	0	0	99.7862	99.7862	0	0	74.2715	74.2715	0	0	49.6349	49.6349	0	0
				Sample	Time
Distribution average			From	1	2015-02-25 14:20:54
			To	479	2015-02-25 15:41:23
[truncated: 7 more columns]

## Sheet: All.distributions
											Date	25/02/2015		Filename	elpi_20150225_160048.dat
				ALL DISTRIBUTIONS							Time	2015-02-25 14:20:54		Note	1.01
				Sample	Time
	Distribution average			From	1	2015-02-25 14:20:54		Dilution	1
				To	479	2015-02-25 15:41:23		Density	1
				TRUE			FALSE
	Stage n:o	1	2	3	4	5	6	7	8	9	10	11	12	13	14	15
	Dp	0.006	0.017	0.028	0.0555	0.0937	0.156	0.262	0.381	0.612	0.947	1.6	2.39	3.99	6.67	9.9
																Total
Channel		1	2	3	4	5	6	7	8	9	10	11	12	13	14	From Ch	1
Di		0.0100995	0.0218174	0.0394208	0.0721135	0.120902	0.202168	0.315946	0.482879	0.761291	1.23093	1.95551	3.08806	5.15881	8.12607	To	14	Median
Current		114.899	104.288	169.089	337.124	498.718	506.248	343.956	282.097	177.293	99.7862	74.2715	49.6349	39.2842	39.2413	2835.93	fA	0.197498	µm
Number		23385	7673.2	5694.59	5112.71	3821.76	1967.06	740.996	347.016	119.526	35.6592	14.4003	5.26276	2.11467	1.15902	48920.5	1/cm³	0.0247278	µm
Diameter		236.177	167.409	224.485	368.695	462.057	397.677	234.115	167.567	90.9944	43.8941	28.1598	16.2517	10.9092	9.41831	2457.81	µm/cm³	0.112696	µm
Area		7.49355	11.4745	27.8012	83.5283	175.5	252.577	232.376	254.2	217.628	169.743	172.997	157.665	176.803	240.438	2180.23	µm²/cm³	0.776429	µm
Volume		0.0126135	0.0417239	0.182658	1.00392	3.53638	8.51051	12.2364	20.458	27.6131	34.8237	56.3827	81.1463	152.016	325.636	723.6	µm³/cm³	4.02228	µm
Mass		1.26135e-05	4.17239e-05	0.000182658	0.00100392	0.00353638	0.00851051	0.0122364	0.020458	0.0276131	0.0348237	0.0563827	0.0811463	0.152016	0.325636	0.7236	mg/m³	4.02228	µm
dlogdp		0.452298	0.216709	0.297135	0.227447	0.221385	0.225177	0.162624	0.205826	0.189599	0.22777	0.174278	0.222575	0.223153	0.171509
Current dI/dlogDp		254.034	481.235	569.064	1482.21	2252.72	2248.23	2115.04	1370.56	935.095	438.101	426.167	223.003	176.042	228.8
Number dN/dlogDp		51702.7	35407.8	19165	22478.7	17263	8735.64	4556.51	1685.97	630.418	156.558	82.6281	23.6449	9.47631	6.75779
Diameter dD/dlogDp		522.172	772.507	755.5	1621.02	2087.12	1766.07	1439.61	814.117	479.932	192.712	161.58	73.0168	48.8864	54.9142
Area dA/dlogDp		16.5677	52.9488	93.5642	367.244	792.738	1121.68	1428.92	1235.02	1147.84	745.237	992.649	708.367	792.296	1401.89
Volume dV/dlogDp		0.0278877	0.192534	0.614729	4.41387	15.9739	37.7948	75.2437	99.3944	145.64	152.89	323.522	364.58	681.218	1898.65
Mass dM/dlogDp		2.78877e-05	0.000192534	0.000614729	0.00441387	0.0159739	0.0377948	0.0752437	0.0993944	0.14564	0.15289	0.323522	0.36458	0.681218	1.89865
D50%	0.006	0.006	0.017	0.017	0.017	0.017	0.028	0.028	0.028	0.028	0.0555	0.0555	0.0555	0.0555	0.0937	0.0937	0.0937	0.0937	0.156	0.156	0.156	0.156	0.262	0.262	0.262	0.262	0.381	0.381	0.381	0.381	0.612	0.612	0.612	0.612	0.947	0.947	0.947	0.947	1.6	1.6	1.6	1.6	2.39	2.39	2.39	2.39	3.99	3.99	3.99
Used D50%	0.006	0.006	0.017	0.017	0.017	0.017	0.028	0.028	0.028	0.028	0.0555	0.0555	0.0555	0.0555	0.0937	0.0937	0.0937	0.0937	0.156	0.156	0.156	0.156	0.262	0.262	0.262	0.262	0.381	0.381	0.381	0.381	0.612	0.612	0.612	0.612	0.947	0.947	0.947	0.947	1.6	1.6	1.6	1.6	2.39	2.39	2.39	2.39	3.99	3.99	3.99
Raw current	0	47.7163	47.7163	0	0	85.7939	85.7939	0	0	160.044	160.044	0	0	329.12	329.12	0	0	495.885	495.885	0	0	512.02	512.02	0	0	356.866	356.866	0	0	295.985	295.985	0	0	191.769	191.769	0	0	110.785	110.785	0	0	85.3374	85.3374	0	0	60.8368	60.8368	0	0
Corrected current	0	114.899	114.899	0	0	104.288	104.288	0	0	169.089	169.089	0	0	337.124	337.124	0	0	498.718	498.718	0	0	506.248	506.248	0	0	343.956	343.956	0	0	282.097	282.097	0	0	177.293	177.293	0	0	99.7862	99.7862	0	0	74.2715	74.2715	0	0	49.6349	49.6349	0	0
dN/dlogDp	0	51702.7	51702.7	0	0	35407.8	35407.8	0	0	19165	19165	0	0	22478.7	22478.7	0	0	17263	17263	0	0	8735.64	8735.64	0	0	4556.51	4556.51	0	0	1685.97	1685.97	0	0	630.418	630.418	0	0	156.558	156.558	0	0	82.6281	82.6281	0	0	23.6449	23.6449	0	0
dD/dlogDp	0	522.172	522.172	0	0	772.507	772.507	0	0	755.5	755.5	0	0	1621.02	1621.02	0	0	2087.12	2087.12	0	0	1766.07	1766.07	0	0	1439.61	1439.61	0	0	814.117	814.117	0	0	479.932	479.932	0	0	192.712	192.712	0	0	161.58	161.58	0	0	73.0168	73.0168	0	0
dA/dlogDp	0	16.5677	16.5677	0	0	52.9488	52.9488	0	0	93.5642	93.5642	0	0	367.244	367.244	0	0	792.738	792.738	0	0	1121.68	1121.68	0	0	1428.92	1428.92	0	0	1235.02	1235.02	0	0	1147.84	1147.84	0	0	745.237	745.237	0	0	992.649	992.649	0	0	708.367	708.367	0	0
dV/dlogDp	0	0.0278877	0.0278877	0	0	0.192534	0.192534	0	0	0.614729	0.614729	0	0	4.41387	4.41387	0	0	15.9739	15.9739	0	0	37.7948	37.7948	0	0	75.2437	75.2437	0	0	99.3944	99.3944	0	0	145.64	145.64	0	0	152.89	152.89	0	0	323.522	323.522	0	0	364.58	364.58	0	0
dM/dlogDp	0	2.78877e-05	2.78877e-05	0	0	0.000192534	0.000192534	0	0	0.000614729	0.000614729	0	0	0.00441387	0.00441387	0	0	0.0159739	0.0159739	0	0	0.0377948	0.0377948	0	0	0.0752437	0.0752437	0	0	0.0993944	0.0993944	0	0	0.14564	0.14564	0	0	0.15289	0.15289	0	0	0.323522	0.323522	0	0	0.36458	0.36458	0	0
D50%		0.006	0.017	0.028	0.0555	0.0937	0.156	0.262	0.381	0.612	0.947	1.6	2.39	3.99	6.67	9.9
Raw current		47.7163	85.7939	160.044	329.12	495.885	512.02	356.866	295.985	191.769	110.785	85.3374	60.8368	50.6586	53.1079
Corrected current		114.899	104.288	169.089	337.124	498.718	506.248	343.956	282.097	177.293	99.7862	74.2715	49.6349	39.2842	39.2413
Raw current/dlogDp		105.498	395.894	538.622	1447.02	2239.92	2273.86	2194.43	1438.03	1011.45	486.389	489.663	273.332	227.013	309.65
Cumulative I		0.0405155	0.0772893	0.136913	0.255789	0.431646	0.610158	0.731443	0.830916	0.893433	0.928619	0.954808	0.972311	0.986163	1
Cumulative N		0.478021	0.634871	0.751277	0.855787	0.933909	0.974119	0.989265	0.996359	0.998802	0.999531	0.999826	0.999933	0.999976	1
Cumulative D		0.0960924	0.164206	0.255541	0.405551	0.593546	0.755348	0.850601	0.918778	0.955801	0.97366	0.985117	0.991729	0.996168	1
Cumulative A		0.00343705	0.00870003	0.0214516	0.0597633	0.14026	0.256109	0.362692	0.479286	0.579105	0.656961	0.736309	0.808625	0.889719	1
Cumulative V		1.74316e-05	7.50933e-05	0.000327522	0.00171492	0.00660212	0.0183635	0.0352739	0.0635465	0.101707	0.149833	0.227753	0.339895	0.549978	1
Cumulative M		1.74316e-05	7.50933e-05	0.000327522	0.00171492	0.00660212	0.0183635	0.0352739	0.0635465	0.101707	0.149833	0.227753	0.339895	0.549978	1
		1	1	1	1	1	1	1	1	1	1	1	1	1	1
	Cumulative distributions
[truncated: 7 more columns]

## Sheet: All.distributions line
											Date	25/02/2015		Filename	elpi_20150225_160048.dat
				ALL DISTRIBUTIONS							Time	2015-02-25 14:20:54		Note	1.01
					Sample	Time
	Distribution average			From	1	2015-02-25 14:20:54		Dilution	1
				To	479	2015-02-25 15:41:23		Density	1
				TRUE			FALSE
																Total
Channel		1	2	3	4	5	6	7	8	9	10	11	12	13	14	From Ch	1
Di		0.0100995	0.0218174	0.0394208	0.0721135	0.120902	0.202168	0.315946	0.482879	0.761291	1.23093	1.95551	3.08806	5.15881	8.12607	To	14
Current		114.899	104.288	169.089	337.124	498.718	506.248	343.956	282.097	177.293	99.7862	74.2715	49.6349	39.2842	39.2413	2835.93	fA
Number		23385	7673.2	5694.59	5112.71	3821.76	1967.06	740.996	347.016	119.526	35.6592	14.4003	5.26276	2.11467	1.15902	48920.5	1/cm³
Diameter		236.177	167.409	224.485	368.695	462.057	397.677	234.115	167.567	90.9944	43.8941	28.1598	16.2517	10.9092	9.41831	2457.81	µm/cm³
Area		7.49355	11.4745	27.8012	83.5283	175.5	252.577	232.376	254.2	217.628	169.743	172.997	157.665	176.803	240.438	2180.23	µm²/cm³
Volume		0.0126135	0.0417239	0.182658	1.00392	3.53638	8.51051	12.2364	20.458	27.6131	34.8237	56.3827	81.1463	152.016	325.636	723.6	µm³/cm³
Mass		1.26135e-05	4.17239e-05	0.000182658	0.00100392	0.00353638	0.00851051	0.0122364	0.020458	0.0276131	0.0348237	0.0563827	0.0811463	0.152016	0.325636	0.7236	mg/m³
dlogdp		0.452298	0.216709	0.297135	0.227447	0.221385	0.225177	0.162624	0.205826	0.189599	0.22777	0.174278	0.222575	0.223153	0.171509
Current dI/dlogDp		254.034	481.235	569.064	1482.21	2252.72	2248.23	2115.04	1370.56	935.095	438.101	426.167	223.003	176.042	228.8
Number dN/dlogDp		51702.7	35407.8	19165	22478.7	17263	8735.64	4556.51	1685.97	630.418	156.558	82.6281	23.6449	9.47631	6.75779
Diameter dD/dlogDp		522.172	772.507	755.5	1621.02	2087.12	1766.07	1439.61	814.117	479.932	192.712	161.58	73.0168	48.8864	54.9142
Area dA/dlogDp		16.5677	52.9488	93.5642	367.244	792.738	1121.68	1428.92	1235.02	1147.84	745.237	992.649	708.367	792.296	1401.89
Volume dV/dlogDp		0.0278877	0.192534	0.614729	4.41387	15.9739	37.7948	75.2437	99.3944	145.64	152.89	323.522	364.58	681.218	1898.65
Mass dM/dlogDp		2.78877e-05	0.000192534	0.000614729	0.00441387	0.0159739	0.0377948	0.0752437	0.0993944	0.14564	0.15289	0.323522	0.36458	0.681218	1.89865
D50%	0.006	0.006	0.017	0.017	0.017	0.017	0.028	0.028	0.028	0.028	0.0555	0.0555	0.0555	0.0555	0.0937	0.0937	0.0937	0.0937	0.156	0.156	0.156	0.156	0.262	0.262	0.262	0.262	0.381	0.381	0.381	0.381	0.612	0.612	0.612	0.612	0.947	0.947	0.947	0.947	1.6	1.6	1.6	1.6	2.39	2.39	2.39	2.39	3.99	3.99	3.99
Raw current	0	47.7163	47.7163	0	0	85.7939	85.7939	0	0	160.044	160.044	0	0	329.12	329.12	0	0	495.885	495.885	0	0	512.02	512.02	0	0	356.866	356.866	0	0	295.985	295.985	0	0	191.769	191.769	0	0	110.785	110.785	0	0	85.3374	85.3374	0	0	60.8368	60.8368	0	0
Corrected current	0	114.899	114.899	0	0	104.288	104.288	0	0	169.089	169.089	0	0	337.124	337.124	0	0	498.718	498.718	0	0	506.248	506.248	0	0	343.956	343.956	0	0	282.097	282.097	0	0	177.293	177.293	0	0	99.7862	99.7862	0	0	74.2715	74.2715	0	0	49.6349	49.6349	0	0
dN/dlogDp	0	51702.7	51702.7	0	0	35407.8	35407.8	0	0	19165	19165	0	0	22478.7	22478.7	0	0	17263	17263	0	0	8735.64	8735.64	0	0	4556.51	4556.51	0	0	1685.97	1685.97	0	0	630.418	630.418	0	0	156.558	156.558	0	0	82.6281	82.6281	0	0	23.6449	23.6449	0	0
dD/dlogDp	0	522.172	522.172	0	0	772.507	772.507	0	0	755.5	755.5	0	0	1621.02	1621.02	0	0	2087.12	2087.12	0	0	1766.07	1766.07	0	0	1439.61	1439.61	0	0	814.117	814.117	0	0	479.932	479.932	0	0	192.712	192.712	0	0	161.58	161.58	0	0	73.0168	73.0168	0	0
dA/dlogDp	0	16.5677	16.5677	0	0	52.9488	52.9488	0	0	93.5642	93.5642	0	0	367.244	367.244	0	0	792.738	792.738	0	0	1121.68	1121.68	0	0	1428.92	1428.92	0	0	1235.02	1235.02	0	0	1147.84	1147.84	0	0	745.237	745.237	0	0	992.649	992.649	0	0	708.367	708.367	0	0
dV/dlogDp	0	0.0278877	0.0278877	0	0	0.192534	0.192534	0	0	0.614729	0.614729	0	0	4.41387	4.41387	0	0	15.9739	15.9739	0	0	37.7948	37.7948	0	0	75.2437	75.2437	0	0	99.3944	99.3944	0	0	145.64	145.64	0	0	152.89	152.89	0	0	323.522	323.522	0	0	364.58	364.58	0	0
dM/dlogDp	0	2.78877e-05	2.78877e-05	0	0	0.000192534	0.000192534	0	0	0.000614729	0.000614729	0	0	0.00441387	0.00441387	0	0	0.0159739	0.0159739	0	0	0.0377948	0.0377948	0	0	0.0752437	0.0752437	0	0	0.0993944	0.0993944	0	0	0.14564	0.14564	0	0	0.15289	0.15289	0	0	0.323522	0.323522	0	0	0.36458	0.36458	0	0
D50%		0.006	0.017	0.028	0.0555	0.0937	0.156	0.262	0.381	0.612	0.947	1.6	2.39	3.99	6.67	9.9
Raw current		47.7163	85.7939	160.044	329.12	495.885	512.02	356.866	295.985	191.769	110.785	85.3374	60.8368	50.6586	53.1079
Corrected current		114.899	104.288	169.089	337.124	498.718	506.248	343.956	282.097	177.293	99.7862	74.2715	49.6349	39.2842	39.2413
Raw current/dlogDp		105.498	395.894	538.622	1447.02	2239.92	2273.86	2194.43	1438.03	1011.45	486.389	489.663	273.332	227.013	309.65
Cumulative I		0.0405155	0.0772893	0.136913	0.255789	0.431646	0.610158	0.731443	0.830916	0.893433	0.928619	0.954808	0.972311	0.986163	1
Cumulative N		0.478021	0.634871	0.751277	0.855787	0.933909	0.974119	0.989265	0.996359	0.998802	0.999531	0.999826	0.999933	0.999976	1
Cumulative D		0.0960924	0.164206	0.255541	0.405551	0.593546	0.755348	0.850601	0.918778	0.955801	0.97366	0.985117	0.991729	0.996168	1
Cumulative A		0.00343705	0.00870003	0.0214516	0.0597633	0.14026	0.256109	0.362692	0.479286	0.579105	0.656961	0.736309	0.808625	0.889719	1
Cumulative V		1.74316e-05	7.50933e-05	0.000327522	0.00171492	0.00660212	0.0183635	0.0352739	0.0635465	0.101707	0.149833	0.227753	0.339895	0.549978	1
Cumulative M		1.74316e-05	7.50933e-05	0.000327522	0.00171492	0.00660212	0.0183635	0.0352739	0.0635465	0.101707	0.149833	0.227753	0.339895	0.549978	1
		1	1	1	1	1	1	1	1	1	1	1	1	1	1
[truncated: 7 more columns]

## Sheet: Charge.chart
							Date	25/02/2015		Filename	elpi_20150225_160048.dat
	Charge values						Time	2015-02-25 14:20:54		Note	1.01
											Distribution average range
											From	2015-02-25 14:20:54	0
											1	2015-02-25 14:20:54	100
											To	2015-02-25 15:41:23	100
											479	2015-02-25 15:41:23	0
											Move distribution
											Move distribution start point
											Move distribution end point

## Sheet: Charge.distribution
				Date	25/02/2015	Filename	elpi_20150225_160048.dat
		Distribution		Time	2015-02-25 14:20:54	Note	1.01
			1
				FALSE			FALSE
Dp used	0.006	0.006	0.017	0.017	0.017	0.017	0.028	0.028	0.028	0.028	0.0555	0.0555	0.0555	0.0555	0.0937	0.0937	0.0937	0.0937	0.156	0.156	0.156	0.156	0.262	0.262	0.262	0.262	0.381	0.381	0.381	0.381	0.612	0.612	0.612	0.612	0.947	0.947	0.947	0.947	1.6	1.6	1.6	1.6	2.39	2.39	2.39	2.39	3.99	3.99	3.99
Current [fA]	0	#DIV/0!	#DIV/0!	0	0	#DIV/0!	#DIV/0!	0	0	#DIV/0!	#DIV/0!	0	0	#DIV/0!	#DIV/0!	0	0	#DIV/0!	#DIV/0!	0	0	#DIV/0!	#DIV/0!	0	0	#DIV/0!	#DIV/0!	0	0	#DIV/0!	#DIV/0!	0	0	#DIV/0!	#DIV/0!	0	0	#DIV/0!	#DIV/0!	0	0	#DIV/0!	#DIV/0!	0	0	#DIV/0!	#DIV/0!	0	0
Number dN/dlogDp [1/cm³]	0	21471.5	21471.5	0	0	29128.7	29128.7	0	0	18139.8	18139.8	0	0	21945	21945	0	0	17164.9	17164.9	0	0	8835.23	8835.23	0	0	4727.52	4727.52	0	0	1768.97	1768.97	0	0	681.892	681.892	0	0	173.814	173.814	0	0	94.9391	94.9391	0	0	28.9812	28.9812	0	0
Diameter dD/dlogDp [µm/cm³]	0	216.852	216.852	0	0	635.513	635.513	0	0	715.085	715.085	0	0	1582.53	1582.53	0	0	2075.26	2075.26	0	0	1786.2	1786.2	0	0	1493.64	1493.64	0	0	854.197	854.197	0	0	519.118	519.118	0	0	213.954	213.954	0	0	185.654	185.654	0	0	89.4958	89.4958	0	0
Area dA/dlogDp [µm²/cm³]	0	6.8804	6.8804	0	0	43.559	43.559	0	0	88.5591	88.5591	0	0	358.524	358.524	0	0	788.234	788.234	0	0	1134.47	1134.47	0	0	1482.55	1482.55	0	0	1295.82	1295.82	0	0	1241.56	1241.56	0	0	827.379	827.379	0	0	1140.55	1140.55	0	0	868.236	868.236	0	0
Volume dV/dlogDp [µm³/cm³]	0	0.0115814	0.0115814	0	0	0.158391	0.158391	0	0	0.581845	0.581845	0	0	4.30907	4.30907	0	0	15.8831	15.8831	0	0	38.2257	38.2257	0	0	78.0677	78.0677	0	0	104.288	104.288	0	0	157.531	157.531	0	0	169.742	169.742	0	0	371.724	371.724	0	0	446.86	446.86	0	0
Mass dM/dlogDp [mg/m³]	0	1.15814e-05	1.15814e-05	0	0	0.000158391	0.000158391	0	0	0.000581845	0.000581845	0	0	0.00430907	0.00430907	0	0	0.0158831	0.0158831	0	0	0.0382257	0.0382257	0	0	0.0780677	0.0780677	0	0	0.104288	0.104288	0	0	0.157531	0.157531	0	0	0.169742	0.169742	0	0	0.371724	0.371724	0	0	0.44686	0.44686	0	0
Used values	0	#DIV/0!	#DIV/0!	0	0	#DIV/0!	#DIV/0!	0	0	#DIV/0!	#DIV/0!	0	0	#DIV/0!	#DIV/0!	0	0	#DIV/0!	#DIV/0!	0	0	#DIV/0!	#DIV/0!	0	0	#DIV/0!	#DIV/0!	0	0	#DIV/0!	#DIV/0!	0	0	#DIV/0!	#DIV/0!	0	0	#DIV/0!	#DIV/0!	0	0	#DIV/0!	#DIV/0!	0	0	#DIV/0!	#DIV/0!	0	0
Dp	0.006	0.006	0.017	0.017	0.017	0.017	0.028	0.028	0.028	0.028	0.0555	0.0555	0.0555	0.0555	0.0937	0.0937	0.0937	0.0937	0.156	0.156	0.156	0.156	0.262	0.262	0.262	0.262	0.381	0.381	0.381	0.381	0.612	0.612	0.612	0.612	0.947	0.947	0.947	0.947	1.6	1.6	1.6	1.6	2.39	2.39	2.39	2.39	3.99	3.99	3.99
Current [fA]	0	#DIV/0!	#DIV/0!	0	0	#DIV/0!	#DIV/0!	0	0	#DIV/0!	#DIV/0!	0	0	#DIV/0!	#DIV/0!	0	0	#DIV/0!	#DIV/0!	0	0	#DIV/0!	#DIV/0!	0	0	#DIV/0!	#DIV/0!	0	0	#DIV/0!	#DIV/0!	0	0	#DIV/0!	#DIV/0!	0	0	#DIV/0!	#DIV/0!	0	0	#DIV/0!	#DIV/0!	0	0	#DIV/0!	#DIV/0!	0	0
Number dN/dlogDp [1/cm³]	0	21471.5	21471.5	0	0	29128.7	29128.7	0	0	18139.8	18139.8	0	0	21945	21945	0	0	17164.9	17164.9	0	0	8835.23	8835.23	0	0	4727.52	4727.52	0	0	1768.97	1768.97	0	0	681.892	681.892	0	0	173.814	173.814	0	0	94.9391	94.9391	0	0	28.9812	28.9812	0	0
Diameter dD/dlogDp [µm/cm³]	0	216.852	216.852	0	0	635.513	635.513	0	0	715.085	715.085	0	0	1582.53	1582.53	0	0	2075.26	2075.26	0	0	1786.2	1786.2	0	0	1493.64	1493.64	0	0	854.197	854.197	0	0	519.118	519.118	0	0	213.954	213.954	0	0	185.654	185.654	0	0	89.4958	89.4958	0	0
Area dA/dlogDp [µm²/cm³]	0	6.8804	6.8804	0	0	43.559	43.559	0	0	88.5591	88.5591	0	0	358.524	358.524	0	0	788.234	788.234	0	0	1134.47	1134.47	0	0	1482.55	1482.55	0	0	1295.82	1295.82	0	0	1241.56	1241.56	0	0	827.379	827.379	0	0	1140.55	1140.55	0	0	868.236	868.236	0	0
Volume dV/dlogDp [µm³/cm³]	0	0.0115814	0.0115814	0	0	0.158391	0.158391	0	0	0.581845	0.581845	0	0	4.30907	4.30907	0	0	15.8831	15.8831	0	0	38.2257	38.2257	0	0	78.0677	78.0677	0	0	104.288	104.288	0	0	157.531	157.531	0	0	169.742	169.742	0	0	371.724	371.724	0	0	446.86	446.86	0	0
Mass dM/dlogDp [mg/m³]	0	1.15814e-05	1.15814e-05	0	0	0.000158391	0.000158391	0	0	0.000581845	0.000581845	0	0	0.00430907	0.00430907	0	0	0.0158831	0.0158831	0	0	0.0382257	0.0382257	0	0	0.0780677	0.0780677	0	0	0.104288	0.104288	0	0	0.157531	0.157531	0	0	0.169742	0.169742	0	0	0.371724	0.371724	0	0	0.44686	0.44686	0	0
Used values	0	#DIV/0!	#DIV/0!	0	0	#DIV/0!	#DIV/0!	0	0	#DIV/0!	#DIV/0!	0	0	#DIV/0!	#DIV/0!	0	0	#DIV/0!	#DIV/0!	0	0	#DIV/0!	#DIV/0!	0	0	#DIV/0!	#DIV/0!	0	0	#DIV/0!	#DIV/0!	0	0	#DIV/0!	#DIV/0!	0	0	#DIV/0!	#DIV/0!	0	0	#DIV/0!	#DIV/0!	0	0	#DIV/0!	#DIV/0!	0	0
				Sample	Time
Distribution average			From	1	2015-02-25 14:20:54
			To	479	2015-02-25 15:41:23
[truncated: 7 more columns]

[truncated: 1 more sheets: Revision History]
